# Supplementary material for: Transcriptome profiling of barley and tomato shoot and root meristems unravels physiological variations underlying photoperiodic sensitivity
Source: PLoS One. 2022 Sep 12;17(9):e0265981. doi: 10.1371/journal.pone.0265981 (PMC9467324; doi:10.1371/journal.pone.0265981)
Supplement: S1 Table — Basemean–mean expression over all six replicates, BasemeanA–root mean value; BasemeanB–shoot mean value. PAdj–Bonferroni adjusted p-value. BR_Rx–normalized expression values for each replicate separated BR = barley root. BSM_Rx–normalized expression values for each replicate of the barley shoots separately. (XLSX) [file pone.0265981.s009.xlsx]

## Sheet: Sheet1
Suppl. Table 1. Barley gene expression of normalized expression value. Basemean – mean expression over all six replicates, BasemeanA – root mean value; BasemeanB – shoot mean value. PAdj – Bonferroni adjusted p value. BR_Rx – normalized expression values for each replicate separated, BR = barley root. BSM_Rx – normalized expression values for each replicates of the barley shoots separately.
Gene ID	baseMean	baseMeanA	baseMeanB	foldChange	log2FoldChange	logCPM	PValue	PAdj	FDR	falsePos	BR_R1	BR_R2	BR_R3	BSM_R1	BSM_R2	BSM_R3
gene:HORVU2Hr1G097200	6564.5	13068	61	0	-7.7	10.3	7.04458e-163	0	0	0	12494	14939	11771	48	59	76
gene:HORVU6Hr1G000520	4156.5	8237.7	75.3	0	-6.8	9.6	1.74084e-162	0	0	0	7521	8684	8508	73	82	71
gene:HORVU2Hr1G112830	3324.7	6589	60.3	0	-6.8	9.3	1.01703e-161	0	0	0	6212	6632	6923	56	59	66
gene:HORVU2Hr1G026880	1677.2	3335	19.3	0	-7.4	8.3	2.32643e-157	0	0	0	3325	3326	3354	19	16	23
gene:HORVU6Hr1G089570	3541.5	7010.7	72.3	0	-6.6	9.4	3.75862e-157	0	0	0	7043	7142	6847	82	64	71
gene:HORVU7Hr1G115810	3624.7	54.3	7195	131.2	7	9.4	3.71811e-151	0	0	0	46	49	68	7007	7815	6763
gene:HORVU4Hr1G072370	1200.7	2388	13.3	0	-7.5	7.8	2.19686e-150	0	0	0	2422	2449	2293	13	13	14
gene:HORVU2Hr1G124970	2638.3	5243	33.7	0	-7.3	8.9	6.63755e-147	0	0	0	4539	5163	6027	30	32	39
gene:HORVU7Hr1G096900	4697	9322.7	71.3	0	-7	9.8	2.65878e-146	0	0	0	10061	7614	10293	63	73	78
gene:HORVU7Hr1G011840	3692.5	7259.3	125.7	0	-5.9	9.4	4.83876e-143	0	0	0	7097	7537	7144	130	129	118
gene:HORVU2Hr1G101140	1383	2740.3	25.7	0	-6.7	8	5.06458e-139	0	0	0	2894	2578	2749	26	22	29
gene:HORVU7Hr1G108210	2685	5336.7	33.3	0	-7.3	9	1.25348e-134	0	0	0	4926	5995	5089	24	30	46
gene:HORVU1Hr1G002100	2491.8	65.7	4918	74.1	6.2	8.9	2.64938e-133	0	0	0	67	53	77	4769	5084	4901
gene:HORVU2Hr1G104430	720.8	1434	7.7	0	-7.5	7.1	1.90341e-132	0	0	0	1428	1415	1459	7	8	8
gene:HORVU6Hr1G083470	1289	2561.3	16.7	0	-7.2	7.9	8.18063e-132	0	0	0	2549	2658	2477	9	17	24
gene:HORVU7Hr1G094730	841.7	1672.3	11	0	-7.3	7.3	1.89434e-131	0	0	0	1725	1746	1546	11	10	12
gene:HORVU6Hr1G087400	1318.8	2608.3	29.3	0	-6.5	7.9	6.46798e-131	0	0	0	2355	2855	2615	28	29	31
gene:HORVU2Hr1G104080	5009	65.7	9952.3	149.9	7.2	9.9	7.8984e-131	0	0	0	54	52	91	10414	10668	8775
gene:HORVU2Hr1G003110	1198.5	2371	26	0	-6.5	7.8	1.12294e-129	0	0	0	2458	2255	2400	26	21	31
gene:HORVU1Hr1G053740	2073.7	4122.3	25	0	-7.3	8.6	1.43339e-127	0	0	0	4230	4838	3299	19	29	27
gene:HORVU3Hr1G113430	889.7	1766	13.3	0	-7	7.4	5.18346e-126	0	0	0	1939	1600	1759	12	12	16
gene:HORVU3Hr1G113530	818.5	1622	15	0	-6.7	7.3	7.76135e-126	0	0	0	1589	1651	1626	15	13	17
gene:HORVU5Hr1G109880	2755	102.3	5407.7	52.7	5.7	9	1.60263e-125	0	0	0	99	106	102	6056	4919	5248
gene:HORVU4Hr1G072410	993.7	1976	11.3	0	-7.4	7.5	2.20326e-123	0	0	0	2273	1924	1731	9	16	9
gene:HORVU4Hr1G087630	561.2	1117.3	5	0	-7.7	6.7	2.81181e-121	0	0	0	1108	1110	1134	5	7	3
gene:HORVU7Hr1G089370	1209.3	2397	21.7	0	-6.8	7.8	4.00127e-121	0	0	0	2703	2463	2025	17	26	22
gene:HORVU2Hr1G004020	1496.8	25	2968.7	115.5	6.9	8.1	2.26957e-120	0	0	0	25	16	34	2617	3161	3128
gene:HORVU2Hr1G000450	583.8	1160.7	7	0	-7.4	6.8	6.30408e-120	0	0	0	1191	1203	1088	7	6	8
gene:HORVU1Hr1G081210	717.7	12.7	1422.7	110.4	6.8	7.1	4.68105e-119	0	0	0	13	11	14	1492	1371	1405
gene:HORVU5Hr1G075370	748.5	1484.3	12.7	0	-6.8	7.1	5.06333e-119	0	0	0	1552	1332	1569	13	14	11
gene:HORVU2Hr1G101160	644.2	1280	8.3	0	-7.2	6.9	5.56938e-119	0	0	0	1337	1223	1280	4	11	10
gene:HORVU2Hr1G089190	1723.7	33	3414.3	101	6.7	8.3	7.68665e-119	0	0	0	36	20	43	3330	3620	3293
gene:HORVU2Hr1G125090	819.8	1630.3	9.3	0	-7.3	7.3	7.89197e-119	0	0	0	1699	1776	1416	5	14	9
gene:HORVU7Hr1G042240	616.3	1224.7	8	0	-7.1	6.8	8.62573e-119	0	0	0	1202	1172	1300	5	10	9
gene:HORVU7Hr1G118240	1228	2425.3	30.7	0	-6.3	7.8	8.62982e-119	0	0	0	2747	2303	2226	30	36	26
gene:HORVU6Hr1G089510	4603.7	9056	151.3	0	-5.9	9.7	1.33713e-118	0	0	0	7473	9899	9796	134	148	172
gene:HORVU6Hr1G000070	776.8	1539	14.7	0	-6.7	7.2	2.00969e-118	0	0	0	1701	1460	1456	15	16	13
gene:HORVU3Hr1G089420	932	1848	16	0	-6.8	7.4	2.05564e-116	0	0	0	1544	2006	1994	13	19	16
gene:HORVU4Hr1G079800	608	1210.3	5.7	0	-7.6	6.8	2.59999e-116	0	0	0	1299	1262	1070	3	6	8
gene:HORVU7Hr1G018870	545	6	1084	176.4	7.5	6.7	4.37938e-116	0	0	0	7	5	6	1061	1115	1076
gene:HORVU4Hr1G002530	911.3	1796.7	26	0	-6.1	7.4	5.40034e-115	0	0	0	1759	1740	1891	21	32	25
gene:HORVU3Hr1G007570	1564.8	28.3	3101.3	107	6.7	8.2	6.33055e-115	0	0	0	29	17	39	3376	2757	3171
gene:HORVU1Hr1G054210	802.8	1592.7	13	0	-6.9	7.2	8.16601e-114	0	0	0	1853	1510	1415	11	12	16
gene:HORVU3Hr1G113440	689.3	1365.3	13.3	0	-6.7	7	1.22158e-113	0	0	0	1470	1267	1359	16	14	10
gene:HORVU2Hr1G026970	782.7	1557.7	7.7	0	-7.5	7.2	3.45062e-113	0	0	0	1310	1592	1771	4	12	7
gene:HORVU1Hr1G054200	2322.8	4545	100.7	0	-5.5	8.8	1.7878e-112	0	0	0	4503	4806	4326	81	114	107
gene:HORVU7Hr1G106960	946.2	11.7	1880.7	148.1	7.2	7.5	2.904e-112	0	0	0	10	5	20	2026	1874	1742
gene:HORVU3Hr1G033910	487.3	967.3	7.3	0	-7.1	6.5	3.30654e-112	0	0	0	996	950	956	7	8	7
gene:HORVU5Hr1G121370	543	1076.3	9.7	0	-6.7	6.7	1.73254e-111	0	0	0	1090	1055	1084	7	12	10
gene:HORVU2Hr1G064160	1495.5	2954	37	0	-6.3	8.1	1.89204e-111	0	0	0	2873	2871	3118	27	52	32
gene:HORVU5Hr1G008270	544.8	1081	8.7	0	-7	6.7	2.52977e-111	0	0	0	1025	1073	1145	11	6	9
gene:HORVU2Hr1G028430	2835.3	5501.3	169.3	0	-5	9.1	4.22138e-111	0	0	0	4970	5764	5770	172	163	173
gene:HORVU5Hr1G117080	618.8	1227	10.7	0	-6.8	6.9	5.34817e-111	0	0	0	1345	1217	1119	8	14	10
gene:HORVU7Hr1G045600	595	1177.7	12.3	0	-6.5	6.8	9.90013e-111	0	0	0	1263	1166	1104	11	12	14
gene:HORVU0Hr1G039790	633.2	1258.7	7.7	0	-7.2	6.9	1.43833e-110	0	0	0	1408	1272	1096	4	11	8
gene:HORVU6Hr1G070740	1539.2	3018	60.3	0	-5.6	8.2	1.99572e-110	0	0	0	3059	3171	2824	50	57	74
gene:HORVU6Hr1G001160	1043.2	22	2064.3	93	6.5	7.6	3.45567e-110	0	0	0	28	15	23	1779	2129	2285
gene:HORVU3Hr1G000650	439	874.7	3.3	0	-7.9	6.4	1.19381e-109	0	0	0	780	964	880	3	4	3
gene:HORVU4Hr1G089540	690.8	1364.3	17.3	0	-6.3	7	1.26782e-109	0	0	0	1287	1377	1429	12	19	21
gene:HORVU1Hr1G016730	677	1341.3	12.7	0	-6.7	7	4.26928e-109	0	0	0	1504	1326	1194	16	10	12
gene:HORVU3Hr1G075070	482.8	960	5.7	0	-7.3	6.5	9.19108e-109	0	0	0	977	1020	883	3	6	8
gene:HORVU7Hr1G093400	556.2	1107.3	5	0	-7.8	6.7	1.17198e-108	0	0	0	1201	1155	966	7	1	7
gene:HORVU3Hr1G003980	2933.2	5814.7	51.7	0	-6.8	9.1	3.79288e-108	0	0	0	4193	6710	6541	42	59	54
gene:HORVU5Hr1G097030	567.2	6	1128.3	174.1	7.4	6.7	2.32736e-107	0	0	0	3	5	10	1117	1010	1258
gene:HORVU2Hr1G085520	448.3	889.7	7	0	-7	6.4	1.21988e-106	0	0	0	926	901	842	8	6	7
gene:HORVU5Hr1G073900	441.7	875.7	7.7	0	-6.8	6.4	1.94608e-106	0	0	0	872	865	890	8	9	6
gene:HORVU2Hr1G026640	412.7	820.7	4.7	0	-7.4	6.3	5.57218e-106	0	0	0	894	794	774	4	6	4
gene:HORVU3Hr1G099570	458.7	909.7	7.7	0	-6.8	6.4	3.277e-105	0	0	0	937	838	954	8	6	9
gene:HORVU3Hr1G026690	1607.2	23.3	3191	135.4	7.1	8.2	3.5141e-105	0	0	0	19	20	31	4043	2543	2987
gene:HORVU2Hr1G124980	805.8	1590.7	21	0	-6.2	7.2	4.19419e-105	0	0	0	1837	1575	1360	20	21	22
gene:HORVU2Hr1G105890	608	1198	18	0	-6	6.8	5.17976e-105	0	0	0	1134	1276	1184	17	20	17
gene:HORVU6Hr1G053710	916	1807.3	24.7	0	-6.2	7.4	9.24174e-105	0	0	0	1763	1793	1866	27	32	15
gene:HORVU7Hr1G009260	1881.2	29.7	3732.7	123.6	6.9	8.5	2.16135e-104	0	0	0	32	20	37	4770	3215	3213
gene:HORVU3Hr1G100410	538.2	1067.3	9	0	-6.9	6.7	2.35323e-104	0	0	0	1219	1010	973	11	7	9
gene:HORVU0Hr1G002840	443.3	879.3	7.3	0	-6.9	6.4	3.46654e-103	0	0	0	959	872	807	7	7	8
gene:HORVU7Hr1G036130	852.7	17	1688.3	97.8	6.6	7.3	4.41141e-103	0	0	0	13	15	23	1423	1925	1717
gene:HORVU5Hr1G060340	1296.5	72.7	2520.3	34.5	5.1	7.9	1.26278e-102	0	0	0	69	73	76	2632	2267	2662
gene:HORVU3Hr1G099550	767.2	1511.3	23	0	-6.1	7.2	1.12987e-101	0	0	0	1432	1561	1541	32	18	19
gene:HORVU5Hr1G055200	637.3	1261.7	13	0	-6.5	6.9	7.21542e-101	0	0	0	1116	1234	1435	8	14	17
gene:HORVU4Hr1G081750	386	766	6	0	-7	6.2	1.38267e-100	0	0	0	770	725	803	7	4	7
gene:HORVU7Hr1G091390	874.8	1735	14.7	0	-6.9	7.4	1.72315e-100	0	0	0	2039	1841	1325	15	12	17
gene:HORVU4Hr1G078010	1676.2	102.7	3249.7	31.7	5	8.3	2.71337e-100	0	0	0	118	101	89	3410	3116	3223
gene:HORVU1Hr1G010250	4419.8	394.3	8445.3	21.4	4.4	9.7	8.61981e-100	0	0	0	374	418	391	8256	8916	8164
gene:HORVU3Hr1G116790	1773.5	3486.7	60.3	0	-5.8	8.4	1.41428e-99	0	0	0	3079	3638	3743	55	80	46
gene:HORVU4Hr1G072440	620	1228.3	11.7	0	-6.7	6.9	3.47048e-99	0	0	0	1369	1276	1040	12	16	7
gene:HORVU1Hr1G016770	602.2	1187.7	16.7	0	-6.2	6.8	6.77893e-99	0	0	0	1058	1317	1188	20	13	17
gene:HORVU2Hr1G085370	518.3	1031	5.7	0	-7.3	6.6	7.75851e-99	0	0	0	1194	1025	874	1	8	8
gene:HORVU6Hr1G024770	417.2	828	6.3	0	-7.1	6.3	9.02674e-99	0	0	0	827	932	725	7	5	7
gene:HORVU1Hr1G094610	571.7	10.7	1132.7	100.4	6.6	6.8	1.47214e-98	0	0	0	9	7	16	1003	1211	1184
gene:HORVU1Hr1G066550	922	1810	34	0	-5.7	7.4	2.00396e-98	0	0	0	1847	1870	1713	34	24	44
gene:HORVU1Hr1G078050	1053	2079.3	26.7	0	-6.2	7.6	1.11118e-97	0	0	0	1921	2111	2206	16	24	40
gene:HORVU7Hr1G089300	386	762.7	9.3	0	-6.3	6.2	3.67614e-97	0	0	0	780	751	757	9	9	10
gene:HORVU5Hr1G092430	369.3	7	731.7	106	6.7	6.1	7.68548e-96	0	0	0	7	7	7	710	735	750
gene:HORVU3Hr1G028060	515.8	1020	11.7	0	-6.4	6.6	2.44085e-95	0	0	0	946	1026	1088	7	18	10
gene:HORVU3Hr1G086960	436.8	863.7	10	0	-6.5	6.4	1.68547e-94	0	0	0	793	862	936	12	6	12
gene:HORVU4Hr1G009730	551.5	7.3	1095.7	145.6	7.2	6.7	5.45949e-94	0	0	0	5	3	14	991	1267	1029
gene:HORVU3Hr1G000690	296.8	590.7	3	0	-7.6	5.8	1.61702e-93	0	0	0	568	641	563	3	1	5
gene:HORVU1Hr1G074790	530.8	1048.3	13.3	0	-6.3	6.6	3.52876e-93	0	0	0	858	1131	1156	13	14	13
gene:HORVU3Hr1G034030	334.3	663	5.7	0	-6.8	6	1.24186e-92	0	0	0	703	685	601	5	7	5
gene:HORVU5Hr1G105930	501.3	997.3	5.3	0	-7.4	6.6	1.25834e-92	0	0	0	766	1032	1194	5	7	4
gene:HORVU2Hr1G088420	411.7	814.7	8.7	0	-6.4	6.3	1.79806e-92	0	0	0	826	774	844	5	14	7
gene:HORVU1Hr1G069000	383.8	760.3	7.3	0	-6.7	6.2	2.58946e-92	0	0	0	863	747	671	7	9	6
gene:HORVU1Hr1G002950	553.7	1084.3	23	0	-5.6	6.7	1.10388e-91	0	0	0	1117	1059	1077	30	19	20
gene:HORVU3Hr1G113560	468.2	928.3	8	0	-6.7	6.5	1.62162e-91	0	0	0	1120	805	860	5	11	8
gene:HORVU6Hr1G060700	322.8	639	6.7	0	-6.6	5.9	1.6502e-91	0	0	0	618	660	639	8	6	6
gene:HORVU5Hr1G049370	391.2	772.3	10	0	-6.2	6.2	7.75412e-91	0	0	0	733	774	810	5	14	11
gene:HORVU3Hr1G020240	313.8	622.7	5	0	-6.8	5.9	1.47953e-90	0	0	0	619	668	581	4	4	7
gene:HORVU5Hr1G075670	452.3	897	7.7	0	-6.8	6.4	1.74765e-90	0	0	0	746	869	1076	8	9	6
gene:HORVU1Hr1G017670	296.8	588.7	5	0	-6.8	5.8	1.88083e-90	0	0	0	578	590	598	3	5	7
gene:HORVU5Hr1G021230	448.8	10.7	887	78.4	6.3	6.4	4.024e-90	0	0	0	10	7	15	986	846	829
gene:HORVU7Hr1G119150	532.5	1052.7	12.3	0	-6.4	6.6	4.18141e-90	0	0	0	1150	1135	873	7	13	17
gene:HORVU6Hr1G004010	272.8	542.7	3	0	-7.3	5.7	1.55385e-89	0	0	0	494	582	552	1	3	5
gene:HORVU3Hr1G001590	348.5	694.3	2.7	0	-7.9	6	2.69674e-89	0	0	0	568	710	805	5	1	2
gene:HORVU2Hr1G090010	779.5	1549.3	9.7	0	-7.4	7.2	1.41298e-88	0	0	0	1944	1623	1081	12	10	7
gene:HORVU7Hr1G110470	343.8	681	6.7	0	-6.6	6	1.58061e-88	0	0	0	760	643	640	5	5	10
gene:HORVU4Hr1G059170	1148.7	2225.7	71.7	0	-4.9	7.7	2.65916e-88	0	0	0	2345	2150	2182	54	84	77
gene:HORVU4Hr1G074480	701.8	38.3	1365.3	35.9	5.2	7	4.99418e-88	0	0	0	35	46	34	1340	1280	1476
gene:HORVU1Hr1G041240	807.5	29	1586	54	5.8	7.2	9.6378e-88	0	0	0	35	22	30	1856	1605	1297
gene:HORVU2Hr1G089180	576.7	1144.3	9	0	-7	6.8	1.99664e-87	0	0	0	884	1092	1457	9	7	11
gene:HORVU5Hr1G115750	368.3	729	7.7	0	-6.4	6.1	9.03061e-87	0	0	0	677	794	716	3	12	8
gene:HORVU7Hr1G009380	292	5.3	578.7	107.2	6.7	5.8	6.54062e-86	0	0	0	3	7	6	592	602	542
gene:HORVU4Hr1G007190	686.3	39.7	1333	33.6	5.1	7	9.29178e-86	0	0	0	30	46	43	1328	1289	1382
gene:HORVU7Hr1G027440	1461.2	93	2829.3	30.5	4.9	8.1	1.11396e-85	0	0	0	84	110	85	2424	2812	3252
gene:HORVU2Hr1G097780	377.3	748	6.7	0	-6.8	6.1	3.82447e-85	0	0	0	613	771	860	8	4	8
gene:HORVU4Hr1G056240	786.3	1534.7	38	0	-5.3	7.2	6.96868e-85	0	0	0	1426	1325	1853	40	34	40
gene:HORVU1Hr1G089530	313.5	620.7	6.3	0	-6.4	5.9	2.98456e-84	0	0	0	610	635	617	1	9	9
gene:HORVU4Hr1G087780	939.8	26.7	1853	67.7	6.1	7.5	4.71827e-84	0	0	0	15	22	43	1762	1957	1840
gene:HORVU7Hr1G042390	339.2	2.3	676	245.6	7.9	6	2.23647e-83	0	0	0	2	1	4	830	543	655
gene:HORVU4Hr1G007220	390	7	773	111.4	6.8	6.2	1.05207e-82	0	0	0	3	11	7	927	682	710
gene:HORVU3Hr1G034310	6221.7	94	12349.3	130.7	7	10.2	1.27484e-82	0	0	0	82	73	127	17659	9331	10058
gene:HORVU2Hr1G021500	437.2	864	10.3	0	-6.3	6.4	1.53952e-82	0	0	0	1039	835	718	7	10	14
gene:HORVU4Hr1G079150	300.7	595.7	5.7	0	-6.7	5.8	1.78675e-82	0	0	0	517	596	674	8	4	5
gene:HORVU2Hr1G080060	219.3	436.7	2	0	-7.8	5.4	5.59607e-82	0	0	0	418	495	397	3	1	2
gene:HORVU2Hr1G030840	304.2	603.3	5	0	-6.7	5.8	5.78055e-82	0	0	0	524	667	619	3	9	3
gene:HORVU5Hr1G051370	256.5	509.7	3.3	0	-7.1	5.6	3.63356e-81	0	0	0	429	536	564	3	4	3
gene:HORVU3Hr1G016860	363	714.7	11.3	0	-5.9	6.1	3.77353e-81	0	0	0	623	754	767	9	16	9
gene:HORVU3Hr1G006180	404.2	800	8.3	0	-6.4	6.2	5.95749e-81	0	0	0	977	696	727	4	12	9
gene:HORVU2Hr1G099330	654.2	15.3	1293	81.6	6.3	6.9	6.94104e-81	0	0	0	10	17	19	1041	1658	1180
gene:HORVU2Hr1G081230	363.3	4	722.7	170.8	7.4	6.1	1.01631e-80	0	0	0	1	3	8	881	591	696
gene:HORVU2Hr1G114680	1448.7	22.7	2874.7	124.4	7	8.1	2.61635e-80	0	0	0	16	20	32	3592	1868	3164
gene:HORVU3Hr1G100060	225.7	448	3.3	0	-7	5.4	6.72095e-80	0	0	0	463	395	486	4	4	2
gene:HORVU1Hr1G082460	245.3	486	4.7	0	-6.7	5.5	1.28617e-79	0	0	0	465	450	543	5	3	6
gene:HORVU5Hr1G119860	212.3	421.7	3	0	-6.8	5.3	1.33929e-79	0	0	0	409	427	429	0	4	5
gene:HORVU2Hr1G018550	212	421.3	2.7	0	-7.2	5.3	6.93067e-79	0	0	0	445	438	381	3	1	4
gene:HORVU3Hr1G081170	9665.2	120.3	19210	158.5	7.3	10.8	7.17384e-79	0	0	0	91	91	179	26589	14148	16893
gene:HORVU3Hr1G115990	9430.8	557.3	18304.3	32.8	5	10.8	7.3353e-79	0	0	0	413	586	673	15117	19049	20747
gene:HORVU4Hr1G060280	474.2	19	929.3	49	5.6	6.5	7.97223e-79	0	0	0	20	19	18	1121	858	809
gene:HORVU7Hr1G119480	335	664.7	5.3	0	-6.9	6	2.04665e-78	0	0	0	797	669	528	3	5	8
gene:HORVU4Hr1G079040	257.3	507	7.7	0	-6	5.6	2.50002e-78	0	0	0	518	538	465	8	8	7
gene:HORVU6Hr1G081640	404.2	783.7	24.7	0	-5	6.2	2.6945e-78	0	0	0	821	778	752	21	26	27
gene:HORVU5Hr1G061040	360.2	702.7	17.7	0	-5.3	6.1	6.79169e-78	0	0	0	635	764	709	19	19	15
gene:HORVU2Hr1G108420	1653.8	139.3	3168.3	22.8	4.5	8.3	7.05551e-78	0	0	0	140	156	122	3682	2733	3090
gene:HORVU1Hr1G049120	274.8	543.3	6.3	0	-6.5	5.7	1.03241e-77	0	0	0	605	509	516	9	3	7
gene:HORVU3Hr1G036820	336.3	668.3	4.3	0	-7.2	6	1.9852e-77	0	0	0	533	645	827	4	2	7
gene:HORVU4Hr1G063650	566.8	42	1091.7	25.7	4.7	6.7	4.58527e-77	0	0	0	44	38	44	1006	1197	1072
gene:HORVU4Hr1G075520	157.3	314	0.7	0	-8.8	4.9	6.03254e-77	0	0	0	290	308	344	0	1	1
gene:HORVU5Hr1G121800	205.5	409.3	1.7	0	-8	5.3	6.2157e-77	0	0	0	471	403	354	3	1	1
gene:HORVU1Hr1G066580	212.2	421	3.3	0	-6.6	5.3	6.34343e-77	0	0	0	403	450	410	1	6	3
gene:HORVU7Hr1G014410	929	77.7	1780.3	22.8	4.5	7.4	6.7086e-77	0	0	0	69	74	90	1817	1955	1569
gene:HORVU2Hr1G016290	252.8	502.3	3.3	0	-7	5.6	7.2261e-77	0	0	0	495	592	420	1	5	4
gene:HORVU1Hr1G082420	247.3	489.3	5.3	0	-6.5	5.5	1.09711e-76	0	0	0	448	455	565	7	4	5
gene:HORVU2Hr1G089970	543	1041.7	44.3	0	-4.5	6.7	1.15807e-76	0	0	0	990	1049	1086	43	49	41
gene:HORVU2Hr1G089940	2104.7	4009	200.3	0.1	-4.3	8.6	2.41117e-76	0	0	0	3314	4084	4629	189	204	208
gene:HORVU7Hr1G039570	264.5	521.7	7.3	0	-6.1	5.6	3.13302e-76	0	0	0	481	532	552	3	8	11
gene:HORVU0Hr1G018320	721.7	1398	45.3	0	-4.9	7.1	4.51016e-76	0	0	0	1571	1453	1170	35	51	50
gene:HORVU2Hr1G002880	308.3	5	611.7	114.4	6.8	5.9	4.98523e-76	0	0	0	3	3	9	710	624	501
gene:HORVU2Hr1G043890	889.3	1707	71.7	0	-4.6	7.4	5.63174e-76	0	0	0	1633	1692	1796	87	72	56
gene:HORVU1Hr1G064020	398.2	6	790.3	136.3	7.1	6.2	8.1637e-76	0	0	0	6	7	5	1045	680	646
gene:HORVU2Hr1G125020	250.2	495	5.3	0	-6.6	5.5	2.29739e-75	0	0	0	423	503	559	7	3	6
gene:HORVU7Hr1G001070	458.3	904	12.7	0	-6.1	6.4	2.41023e-75	0	0	0	1168	808	736	11	15	12
gene:HORVU6Hr1G060770	277.7	6.3	549	80.4	6.3	5.7	2.4949e-75	0	0	0	2	5	12	580	556	511
gene:HORVU3Hr1G015680	373.2	16.7	729.7	42.8	5.4	6.1	3.52703e-75	0	0	0	21	13	16	814	727	648
gene:HORVU2Hr1G107060	240.7	478.7	2.7	0	-7.3	5.5	7.13784e-75	0	0	0	450	401	585	1	3	4
gene:HORVU6Hr1G016750	369.3	715	23.7	0	-4.9	6.1	8.45128e-75	0	0	0	658	734	753	23	23	25
gene:HORVU7Hr1G057100	306.5	14	599	42.6	5.4	5.9	9.40064e-75	0	0	0	13	15	14	643	563	591
gene:HORVU6Hr1G084770	321.7	7.7	635.7	83.5	6.4	5.9	9.66476e-75	0	0	0	5	8	10	509	680	718
gene:HORVU4Hr1G050680	187.2	370.7	3.7	0	-6.5	5.1	1.19461e-74	0	0	0	383	362	367	3	5	3
gene:HORVU3Hr1G116370	268.5	6.7	530.3	80.8	6.3	5.7	2.22587e-74	0	0	0	5	9	6	594	462	535
gene:HORVU3Hr1G000340	280	554	6	0	-6.4	5.7	3.04579e-74	0	0	0	665	496	501	5	9	4
gene:HORVU7Hr1G001190	201.7	399.7	3.7	0	-6.5	5.2	5.10024e-74	0	0	0	392	390	417	1	7	3
gene:HORVU2Hr1G099790	159.8	318.7	1	0	-7.9	4.9	6.90961e-74	0	0	0	294	345	317	0	1	2
gene:HORVU7Hr1G002110	442	32	852	26.4	4.7	6.4	1.75596e-73	0	0	0	31	28	37	913	829	814
gene:HORVU0Hr1G017000	235.7	464.7	6.7	0	-6.1	5.5	3.70114e-73	0	0	0	507	480	407	7	6	7
gene:HORVU1Hr1G082370	197.7	393.3	2	0	-7.5	5.2	5.58303e-73	0	0	0	366	344	470	1	4	1
gene:HORVU3Hr1G091680	271.7	532	11.3	0	-5.6	5.7	5.93495e-73	0	0	0	581	485	530	13	9	12
gene:HORVU3Hr1G003050	405.5	28.3	782.7	27.4	4.8	6.3	6.41192e-73	0	0	0	28	25	32	739	771	838
gene:HORVU4Hr1G090590	196.3	389.3	3.3	0	-6.7	5.2	7.36391e-73	0	0	0	357	374	437	1	3	6
gene:HORVU7Hr1G074660	527.2	1011	43.3	0	-4.5	6.6	1.37323e-72	0	0	0	1029	923	1081	36	48	46
gene:HORVU4Hr1G022780	981.7	9	1954.3	208.2	7.7	7.5	1.384e-72	0	0	0	6	7	14	2874	1642	1347
gene:HORVU3Hr1G031850	2086	4044.7	127.3	0	-5	8.6	1.59508e-72	0	0	0	3948	4215	3971	111	94	177
gene:HORVU6Hr1G007010	221	439.7	2.3	0	-7.8	5.4	5.786e-72	0	0	0	534	388	397	5	1	1
gene:HORVU6Hr1G058340	395.3	10.7	780	75	6.2	6.2	7.09067e-72	0	0	0	13	12	7	982	730	628
gene:HORVU5Hr1G119670	158	314.7	1.3	0	-7.6	4.9	9.00289e-72	0	0	0	325	339	280	1	2	1
gene:HORVU2Hr1G109080	514	978.7	49.3	0.1	-4.3	6.6	9.13943e-72	0	0	0	967	971	998	50	44	54
gene:HORVU2Hr1G044220	181.7	362.7	0.7	0	-8.5	5.1	1.04927e-71	0	0	0	423	370	295	1	1	0
gene:HORVU2Hr1G087830	240.2	5.3	475	88.4	6.5	5.5	1.20979e-71	0	0	0	6	3	7	552	419	454
gene:HORVU3Hr1G069410	593.5	1134.3	52.7	0	-4.4	6.8	1.89428e-71	0	0	0	1140	1086	1177	43	52	63
gene:HORVU7Hr1G038330	245.7	484.7	6.7	0	-6.1	5.5	2.11664e-71	0	0	0	569	442	443	5	6	9
gene:HORVU7Hr1G084110	188.2	373.3	3	0	-6.8	5.1	4.97249e-71	0	0	0	348	356	416	0	3	6
gene:HORVU2Hr1G036590	340.7	665.3	16	0	-5.3	6	6.25196e-71	0	0	0	655	681	660	9	24	15
gene:HORVU0Hr1G005490	154	307	1	0	-8.2	4.9	6.89612e-71	0	0	0	283	280	358	0	1	2
gene:HORVU7Hr1G037180	609	1192.7	25.3	0	-5.5	6.8	7.2397e-71	0	0	0	1050	1244	1284	12	36	28
gene:HORVU3Hr1G111160	283.5	563.3	3.7	0	-7.2	5.7	1.76409e-70	0	0	0	412	626	652	5	5	1
gene:HORVU4Hr1G072480	991.3	1876.3	106.3	0.1	-4.1	7.5	1.90699e-70	0	0	0	1826	1994	1809	86	123	110
gene:HORVU5Hr1G082500	161	320	2	0	-6.8	4.9	2.24523e-70	0	0	0	297	333	330	0	4	2
gene:HORVU4Hr1G021320	475.3	917.3	33.3	0	-4.8	6.5	2.36879e-70	0	0	0	776	947	1029	34	29	37
gene:HORVU7Hr1G074640	207	408	6	0	-6	5.3	2.87699e-70	0	0	0	409	386	429	3	6	9
gene:HORVU7Hr1G048140	219	432.3	5.7	0	-6.2	5.4	4.00064e-70	0	0	0	362	466	469	4	6	7
gene:HORVU2Hr1G072750	303	15	591	39.9	5.3	5.8	4.69075e-70	0	0	0	20	12	13	619	614	540
gene:HORVU1Hr1G009490	212.5	424	1	0	-8.7	5.3	2.19117e-69	0	0	0	304	503	465	1	1	1
gene:HORVU6Hr1G058930	2762.3	5186	338.7	0.1	-3.9	9	2.41765e-69	0	0	0	4551	4994	6013	355	361	300
gene:HORVU3Hr1G069160	207.8	2.3	413.3	150.8	7.2	5.3	2.61307e-69	0	0	0	1	1	5	407	347	486
gene:HORVU3Hr1G091360	240.3	10	470.7	45.8	5.5	5.5	5.11234e-69	0	0	0	10	9	11	449	447	516
gene:HORVU2Hr1G090730	379.3	741	17.7	0	-5.4	6.1	7.38345e-69	0	0	0	911	624	688	16	21	16
gene:HORVU1Hr1G081270	188.2	372.3	4	0	-6.6	5.1	7.50385e-69	0	0	0	349	410	358	5	1	6
gene:HORVU6Hr1G005600	239.5	472.7	6.3	0	-6.2	5.5	7.8483e-69	0	0	0	398	451	569	5	8	6
gene:HORVU3Hr1G092310	154	305.7	2.3	0	-7.1	4.9	1.08176e-68	0	0	0	308	290	319	4	1	2
gene:HORVU0Hr1G002360	170.2	337.3	3	0	-6.6	5	1.24536e-68	0	0	0	322	372	318	1	6	2
gene:HORVU1Hr1G015720	265.2	8.3	522	60.1	5.9	5.7	1.24716e-68	0	0	0	9	4	12	444	585	537
gene:HORVU7Hr1G036720	249.2	4	494.3	126.5	7	5.6	1.32691e-68	0	0	0	5	4	3	627	427	429
gene:HORVU7Hr1G118260	284.3	557.7	11	0	-5.6	5.7	1.89536e-68	0	0	0	621	512	540	8	8	17
gene:HORVU3Hr1G108950	253.2	12	494.3	40.8	5.3	5.6	2.51894e-68	0	0	0	10	12	14	471	540	472
gene:HORVU1Hr1G089380	2331.7	55	4608.3	82.7	6.4	8.8	3.66871e-68	0	0	0	46	45	74	2781	5855	5189
gene:HORVU6Hr1G026810	483.5	952.7	14.3	0	-6	6.5	5.20506e-68	0	0	0	1258	792	808	8	18	17
gene:HORVU6Hr1G092960	1590.3	2951.3	229.3	0.1	-3.7	8.2	5.29441e-68	0	0	0	2843	2903	3108	214	219	255
gene:HORVU3Hr1G069320	164.5	325.3	3.7	0	-6.4	4.9	8.19021e-68	0	0	0	302	358	316	4	3	4
gene:HORVU7Hr1G117880	153	1.7	304.3	152.2	7.2	4.9	1.7208e-67	0	0	0	1	1	3	285	330	298
gene:HORVU3Hr1G014210	188.2	370	6.3	0	-5.8	5.1	1.99007e-67	0	0	0	361	382	367	4	6	9
gene:HORVU3Hr1G094320	157.7	312.3	3	0	-6.7	4.9	2.26777e-67	0	0	0	350	295	292	3	4	2
gene:HORVU3Hr1G100270	160.3	2.3	318.3	133.3	7.1	4.9	2.40346e-67	0	0	0	2	3	2	334	289	332
gene:HORVU6Hr1G069090	247.2	11.3	483	43.6	5.4	5.5	3.76477e-67	0	0	0	13	11	10	526	430	493
gene:HORVU5Hr1G098570	199.2	4	394.3	92.4	6.5	5.2	4.83083e-67	0	0	0	3	5	4	361	460	362
gene:HORVU1Hr1G003490	153.8	306	1.7	0	-7.3	4.8	5.02476e-67	0	0	0	339	316	263	1	1	3
gene:HORVU2Hr1G114260	688.5	1292	85	0.1	-3.9	7	8.65969e-67	0	0	0	1243	1288	1345	95	80	80
gene:HORVU7Hr1G054530	356.7	7.3	706	100.9	6.7	6.1	1.27385e-66	0	0	0	7	11	4	937	609	572
gene:HORVU0Hr1G005700	230.7	456.7	4.7	0	-6.8	5.4	2.89427e-66	0	0	0	558	422	390	7	1	6
gene:HORVU3Hr1G022950	147	291	3	0	-6.5	4.8	3.20199e-66	0	0	0	296	299	278	4	3	2
gene:HORVU2Hr1G032390	215	6.3	423.7	65.2	6	5.3	6.18059e-66	0	0	0	5	5	9	493	399	379
gene:HORVU3Hr1G016800	140	277.7	2.3	0	-6.8	4.7	1.25472e-65	0	0	0	291	271	271	3	1	3
gene:HORVU2Hr1G109120	972.8	1860.3	85.3	0	-4.4	7.5	1.40718e-65	0	0	0	2079	1742	1760	60	105	91
gene:HORVU3Hr1G094480	149.8	296	3.7	0	-6.2	4.8	1.59588e-65	0	0	0	283	312	293	3	5	3
gene:HORVU1Hr1G070220	742.8	1428.3	57.3	0	-4.6	7.1	2.62334e-65	0	0	0	1142	1528	1615	43	64	65
gene:HORVU4Hr1G090600	162.7	322.3	3	0	-6.4	4.9	2.9709e-65	0	0	0	294	325	348	1	6	2
gene:HORVU4Hr1G055140	240.7	476	5.3	0	-6.6	5.5	4.13654e-65	0	0	0	377	460	591	8	3	5
gene:HORVU3Hr1G112440	148.8	295.3	2.3	0	-6.7	4.8	4.30245e-65	0	0	0	319	261	306	1	4	2
gene:HORVU6Hr1G058000	241.3	10.7	472	43.1	5.4	5.5	8.71021e-65	0	0	0	14	5	13	455	446	515
gene:HORVU4Hr1G071210	211.5	416.3	6.7	0	-5.8	5.3	9.16603e-65	0	0	0	376	390	483	3	9	8
gene:HORVU4Hr1G053940	222.2	4.3	440	103.1	6.7	5.4	1.37049e-64	0	0	0	6	3	4	494	336	490
gene:HORVU4Hr1G004100	467.2	8	926.3	115.5	6.9	6.5	1.67765e-64	0	0	0	8	7	9	1340	675	764
gene:HORVU1Hr1G079140	882	46.3	1717.7	37	5.2	7.4	6.1374e-64	0	0	0	25	65	49	1500	1738	1915
gene:HORVU5Hr1G067360	122.2	243.3	1	0	-7.2	4.5	1.26483e-63	0	0	0	237	258	235	0	1	2
gene:HORVU3Hr1G005800	192.5	379.3	5.7	0	-6	5.2	1.36794e-63	0	0	0	399	361	378	4	2	11
gene:HORVU5Hr1G093640	804.3	1520.7	88	0.1	-4.1	7.2	2.74045e-63	0	0	0	1705	1484	1373	70	101	93
gene:HORVU3Hr1G107170	152.2	300.3	4	0	-6	4.8	2.86251e-63	0	0	0	293	286	322	1	4	7
gene:HORVU1Hr1G074580	153.5	1	306	245.2	7.9	4.9	4.49911e-63	0	0	0	0	1	2	271	371	276
gene:HORVU3Hr1G027790	179	357	1	0	-8.1	5.1	4.71876e-63	0	0	0	267	459	345	1	2	0
gene:HORVU4Hr1G074130	233.8	455	12.7	0	-5.2	5.5	5.40632e-63	0	0	0	451	423	491	16	14	8
gene:HORVU5Hr1G022550	674.7	9	1340.3	151.7	7.2	7	6.02982e-63	0	0	0	6	12	9	2029	894	1098
gene:HORVU1Hr1G054640	131.8	262	1.7	0	-6.9	4.6	7.71022e-63	0	0	0	279	253	254	1	4	0
gene:HORVU5Hr1G042000	149.2	295.7	2.7	0	-6.7	4.8	1.19721e-62	0	0	0	344	271	272	4	1	3
gene:HORVU7Hr1G118940	126.2	251.7	0.7	0	-8	4.6	1.30974e-62	0	0	0	217	247	291	0	1	1
gene:HORVU5Hr1G098450	174.3	3.3	345.3	98.4	6.6	5.1	1.50841e-62	0	0	0	3	4	3	287	404	345
gene:HORVU2Hr1G068010	149.3	297.7	1	0	-7.8	4.8	1.59896e-62	0	0	0	226	340	327	1	1	1
gene:HORVU7Hr1G034430	380.7	11.7	749.7	62.2	6	6.2	1.72752e-62	0	0	0	9	11	15	514	843	892
gene:HORVU1Hr1G018770	177	348.3	5.7	0	-5.9	5.1	2.22343e-62	0	0	0	298	358	389	3	8	6
gene:HORVU2Hr1G071070	213.7	7.7	419.7	52.6	5.7	5.3	3.1095e-62	0	0	0	10	4	9	361	424	474
gene:HORVU3Hr1G026920	1764.3	195.3	3333.3	17	4.1	8.4	3.69941e-62	0	0	0	184	179	223	2659	3385	3956
gene:HORVU6Hr1G095330	138	272.3	3.7	0	-6.1	4.7	4.8919e-62	0	0	0	280	267	270	4	4	3
gene:HORVU5Hr1G089970	292.3	565	19.7	0	-4.8	5.8	4.93268e-62	0	0	0	608	549	538	12	21	26
gene:HORVU4Hr1G010610	565.7	61.3	1070	17.3	4.1	6.7	4.96639e-62	0	0	0	71	46	67	1112	1049	1049
gene:HORVU2Hr1G126130	133.8	1	266.7	212.3	7.7	4.7	5.15943e-62	0	0	0	2	1	0	258	295	247
gene:HORVU3Hr1G079900	482.5	937.3	27.7	0	-5	6.5	6.18436e-62	0	0	0	979	886	947	13	30	40
gene:HORVU4Hr1G075610	151.5	301.3	1.7	0	-7.3	4.8	7.61266e-62	0	0	0	357	309	238	1	2	2
gene:HORVU5Hr1G057800	348.7	673	24.3	0	-4.8	6	1.26913e-61	0	0	0	798	610	611	19	24	30
gene:HORVU3Hr1G112010	677.7	21.3	1334	61.9	6	7	1.30755e-61	0	0	0	14	19	31	889	1461	1652
gene:HORVU6Hr1G000540	192.3	376.7	8	0	-5.6	5.2	3.44258e-61	0	0	0	389	401	340	12	8	4
gene:HORVU6Hr1G093860	153.2	2.7	303.7	110.6	6.8	4.9	4.35688e-61	0	0	0	1	3	4	255	308	348
gene:HORVU3Hr1G061130	4085.7	7556	615.3	0.1	-3.6	9.6	1.3169e-60	0	0	0	7440	7884	7344	493	652	701
gene:HORVU4Hr1G063790	407.3	25.3	789.3	30.6	4.9	6.3	1.44754e-60	0	0	0	25	20	31	704	677	987
gene:HORVU4Hr1G084740	163.2	320.3	6	0	-5.6	4.9	1.47755e-60	0	0	0	305	362	294	5	6	7
gene:HORVU3Hr1G004060	109.7	218.3	1	0	-7.7	4.4	1.73001e-60	0	0	0	212	234	209	0	1	2
gene:HORVU7Hr1G057280	131.5	260.7	2.3	0	-6.5	4.6	2.31163e-60	0	0	0	248	245	289	1	4	2
gene:HORVU6Hr1G088960	202.2	392.7	11.7	0	-5	5.2	2.47932e-60	0	0	0	392	352	434	11	12	12
gene:HORVU1Hr1G017900	209	7.3	410.7	51.9	5.7	5.3	3.15617e-60	0	0	0	9	1	12	377	442	413
gene:HORVU5Hr1G103440	252.2	16	488.3	30	4.9	5.6	3.57788e-60	0	0	0	20	12	16	552	461	452
gene:HORVU4Hr1G061950	112	223	1	0	-7.8	4.4	6.73689e-60	0	0	0	214	250	205	0	1	2
gene:HORVU4Hr1G018490	224.7	3.7	445.7	114.3	6.8	5.4	6.81443e-60	0	0	0	3	4	4	596	377	364
gene:HORVU5Hr1G084430	195.7	389.7	1.7	0	-7.7	5.2	1.46865e-59	0	0	0	279	366	524	1	2	2
gene:HORVU4Hr1G005660	195.5	1.7	389.3	238.5	7.9	5.2	1.54534e-59	0	0	0	1	3	1	271	489	408
gene:HORVU7Hr1G120380	606.3	78.3	1134.3	14.5	3.9	6.8	1.63057e-59	0	0	0	66	91	78	1127	1086	1190
gene:HORVU7Hr1G012920	260	5.3	514.7	96.1	6.6	5.6	1.98605e-59	0	0	0	5	4	7	352	550	642
gene:HORVU5Hr1G125350	233.2	8.7	457.7	52.2	5.7	5.5	2.51405e-59	0	0	0	8	9	9	359	561	453
gene:HORVU2Hr1G075950	133.2	1.3	265	162	7.3	4.7	2.76516e-59	0	0	0	2	1	1	310	245	240
gene:HORVU5Hr1G069040	1576.5	264.3	2888.7	10.9	3.4	8.2	3.04368e-59	0	0	0	242	255	296	2859	2698	3109
gene:HORVU1Hr1G000810	549.2	1076.3	22	0	-5.6	6.7	3.43173e-59	0	0	0	811	1217	1201	15	35	16
gene:HORVU2Hr1G090170	118.2	235.3	1	0	-7.8	4.5	3.64795e-59	0	0	0	261	200	245	1	1	1
gene:HORVU5Hr1G119680	118.7	236	1.3	0	-7.2	4.5	4.69759e-59	0	0	0	245	258	205	1	1	2
gene:HORVU2Hr1G042740	135.7	268	3.3	0	-6.3	4.7	6.33969e-59	0	0	0	260	247	297	3	1	6
gene:HORVU4Hr1G026680	147.5	2.7	292.3	105.5	6.7	4.8	1.04958e-58	0	0	0	3	4	1	261	345	271
gene:HORVU5Hr1G114540	153.2	300.3	6	0	-5.6	4.8	1.08945e-58	0	0	0	289	283	329	7	8	3
gene:HORVU7Hr1G094630	133	262.7	3.3	0	-6.3	4.6	1.43673e-58	0	0	0	236	270	282	5	3	2
gene:HORVU2Hr1G061320	146.7	2.3	291	106.2	6.7	4.8	1.63844e-58	0	0	0	2	1	4	235	320	318
gene:HORVU3Hr1G095700	207.7	3.3	412	118.5	6.9	5.3	2.14983e-58	0	0	0	1	3	6	326	541	369
gene:HORVU7Hr1G085390	130.2	257	3.3	0	-6.2	4.6	2.23691e-58	0	0	0	273	247	251	4	1	5
gene:HORVU2Hr1G011660	127.8	253.3	2.3	0	-6.8	4.6	2.38698e-58	0	0	0	287	258	215	3	2	2
gene:HORVU7Hr1G020300	774.2	106	1442.3	13.5	3.8	7.2	3.39959e-58	0	0	0	109	91	118	1519	1545	1263
gene:HORVU2Hr1G009970	257.5	8.7	506.3	58.1	5.9	5.6	4.16705e-58	0	0	0	13	3	10	591	538	390
gene:HORVU5Hr1G079770	122.7	243.7	1.7	0	-7	4.5	4.71162e-58	0	0	0	282	230	219	1	3	1
gene:HORVU7Hr1G093380	136	3	269	85.9	6.4	4.7	7.93885e-58	0	0	0	2	3	4	298	271	238
gene:HORVU5Hr1G065740	175	5	345	68.5	6.1	5.1	8.99856e-58	0	0	0	7	4	4	414	336	285
gene:HORVU3Hr1G072380	146.3	4.3	288.3	67.5	6.1	4.8	1.13535e-57	0	0	0	7	3	3	303	254	308
gene:HORVU7Hr1G026720	160.7	317.3	4	0	-6.2	4.9	1.24878e-57	0	0	0	259	390	303	3	6	3
gene:HORVU4Hr1G003050	123.5	244	3	0	-6.3	4.5	1.36937e-57	0	0	0	219	255	258	3	2	4
gene:HORVU3Hr1G020210	206.5	407.3	5.7	0	-6.2	5.3	1.63549e-57	0	0	0	534	328	360	7	6	4
gene:HORVU5Hr1G112820	115.7	229.7	1.7	0	-7.1	4.4	1.83034e-57	0	0	0	239	206	244	3	0	2
gene:HORVU5Hr1G063940	156.7	5	308.3	61.2	5.9	4.9	3.13098e-57	0	0	0	2	8	5	345	306	274
gene:HORVU4Hr1G076940	802.3	13.3	1591.3	115.1	6.8	7.2	3.84896e-57	0	0	0	16	7	17	2459	1092	1223
gene:HORVU4Hr1G077850	974.3	98.7	1850	18.8	4.2	7.5	5.29172e-57	0	0	0	130	94	72	1701	2106	1743
gene:HORVU2Hr1G085430	144.7	283.3	6	0	-5.5	4.8	6.20501e-57	0	0	0	316	280	254	5	6	7
gene:HORVU6Hr1G015130	122	1.7	242.3	120.6	6.9	4.6	7.78177e-57	0	0	0	3	1	1	222	246	259
gene:HORVU3Hr1G083500	192.7	376.7	8.7	0	-5.3	5.2	7.88389e-57	0	0	0	405	328	397	5	14	7
gene:HORVU3Hr1G068900	367.3	16	718.7	43.2	5.4	6.1	8.02291e-57	0	0	0	14	8	26	567	784	805
gene:HORVU7Hr1G039560	117	231.3	2.7	0	-6.4	4.5	8.05041e-57	0	0	0	237	239	218	3	2	3
gene:HORVU4Hr1G072580	97	193.3	0.7	0	-8.1	4.2	9.38685e-57	0	0	0	187	201	192	1	1	0
gene:HORVU4Hr1G013210	208.3	8.7	408	46.6	5.5	5.3	1.02552e-56	0	0	0	7	8	11	396	333	495
gene:HORVU6Hr1G075970	808.3	119	1497.7	12.6	3.7	7.2	1.13695e-56	0	0	0	134	114	109	1321	1656	1516
gene:HORVU1Hr1G075640	182.3	355	9.7	0	-5.3	5.1	1.58531e-56	0	0	0	375	309	381	13	9	7
gene:HORVU3Hr1G091120	614.7	71	1158.3	16.2	4	6.9	5.46072e-56	0	0	0	72	53	88	1064	1145	1266
gene:HORVU1Hr1G007480	5271.2	9800.7	741.7	0.1	-3.7	9.9	8.70302e-56	0	0	0	8013	11571	9818	645	870	710
gene:HORVU2Hr1G073210	216.5	5	428	85.9	6.4	5.4	1.12955e-55	0	0	0	6	3	6	329	571	384
gene:HORVU7Hr1G031250	107.3	214	0.7	0	-8.2	4.3	1.45111e-55	0	0	0	168	238	236	0	1	1
gene:HORVU7Hr1G121120	118.8	236	1.7	0	-7.2	4.5	1.88242e-55	0	0	0	273	237	198	3	1	1
gene:HORVU1Hr1G001400	166.3	327.7	5	0	-5.9	5	1.96047e-55	0	0	0	261	381	341	3	9	3
gene:HORVU5Hr1G044230	120.8	238.3	3.3	0	-6.1	4.5	2.09711e-55	0	0	0	253	247	215	3	2	5
gene:HORVU4Hr1G067450	192.5	380	5	0	-6.2	5.2	2.16726e-55	0	0	0	474	299	367	4	9	2
gene:HORVU7Hr1G098280	823	61.7	1584.3	25.6	4.7	7.3	2.18573e-55	0	0	0	56	56	73	1077	1815	1861
gene:HORVU7Hr1G102030	2156	194.3	4117.7	21.3	4.4	8.7	3.69738e-55	0	0	0	164	275	144	3743	4527	4083
gene:HORVU1Hr1G041720	171.7	332.3	11	0	-4.9	5	4.0265e-55	0	0	0	302	339	356	8	11	14
gene:HORVU2Hr1G109040	231	452	10	0	-5.4	5.4	6.49064e-55	0	0	0	541	360	455	7	16	7
gene:HORVU5Hr1G029060	156	8.7	303.3	34.7	5.1	4.9	8.14366e-55	0	0	0	6	9	11	286	314	310
gene:HORVU5Hr1G092930	127.7	1.3	254	201.3	7.7	4.6	1.03286e-54	0	0	0	0	3	1	313	232	217
gene:HORVU3Hr1G072940	100.2	199.3	1	0	-7.2	4.2	1.06582e-54	0	0	0	205	204	189	1	0	2
gene:HORVU7Hr1G019890	157.7	6.7	308.7	45.3	5.5	4.9	1.39565e-54	0	0	0	6	3	11	281	310	335
gene:HORVU2Hr1G122070	322.3	9.7	635	60.7	5.9	5.9	1.58157e-54	0	0	0	9	5	15	426	733	746
gene:HORVU3Hr1G000980	517.8	38	997.7	25.8	4.7	6.6	5.51161e-54	0	0	0	24	38	52	838	1204	951
gene:HORVU4Hr1G064220	137.5	2.3	272.7	114.8	6.8	4.7	5.74608e-54	0	0	0	1	3	3	211	280	327
gene:HORVU5Hr1G113580	341.8	42.3	641.3	15	3.9	6	9.88104e-54	0	0	0	36	42	49	650	607	667
gene:HORVU1Hr1G069830	332	37	627	17.1	4.1	6	1.05949e-53	0	0	0	34	42	35	549	695	637
gene:HORVU5Hr1G058020	101.5	201.3	1.7	0	-6.9	4.3	1.46284e-53	0	0	0	185	204	215	3	1	1
gene:HORVU2Hr1G092750	181	12.7	349.3	27.1	4.8	5.1	1.52894e-53	0	0	0	13	11	14	359	313	376
gene:HORVU7Hr1G108680	209.2	19	399.3	20.7	4.4	5.3	1.64723e-53	0	0	0	17	20	20	423	391	384
gene:HORVU7Hr1G090100	741.2	31.7	1450.7	45.5	5.5	7.1	2.815e-53	0	0	0	31	28	36	1262	2135	955
gene:HORVU2Hr1G037650	181.2	11.7	350.7	30.6	4.9	5.1	2.89946e-53	0	0	0	12	12	11	377	298	377
gene:HORVU6Hr1G001400	121.3	241.7	1	0	-7.5	4.5	2.9946e-53	0	0	0	183	254	288	1	1	1
gene:HORVU5Hr1G119810	182.2	360.3	4	0	-6.5	5.1	3.47796e-53	0	0	0	268	348	465	4	1	7
gene:HORVU5Hr1G012740	96.5	191.7	1.3	0	-6.9	4.2	5.59723e-53	0	0	0	177	188	210	1	1	2
gene:HORVU3Hr1G097810	115.8	2.7	229	83.2	6.4	4.5	8.15332e-53	0	0	0	1	3	4	244	241	202
gene:HORVU5Hr1G044350	285.5	539.7	31.3	0.1	-4.1	5.7	8.4476e-53	0	0	0	499	558	562	23	36	35
gene:HORVU2Hr1G124930	4612.7	8587.7	637.7	0.1	-3.7	9.8	8.95757e-53	0	0	0	7363	9743	8657	534	811	568
gene:HORVU5Hr1G056870	248.7	2.7	494.7	178.4	7.5	5.6	1.12167e-52	0	0	0	3	3	2	741	379	364
gene:HORVU6Hr1G058820	4597	8358.3	835.7	0.1	-3.3	9.7	1.43579e-52	0	0	0	6827	8940	9308	800	907	800
gene:HORVU7Hr1G112720	102.5	202.7	2.3	0	-6.3	4.3	1.67056e-52	0	0	0	198	192	218	3	2	2
gene:HORVU3Hr1G024920	605.3	70.3	1140.3	16.2	4	6.8	1.98354e-52	0	0	0	66	69	76	865	1252	1304
gene:HORVU3Hr1G028210	358.8	667.7	50	0.1	-3.7	6.1	2.18342e-52	0	0	0	695	656	652	42	52	56
gene:HORVU5Hr1G069730	100.3	1	199.7	159	7.3	4.3	2.20385e-52	0	0	0	2	0	1	216	191	192
gene:HORVU1Hr1G002210	151.5	301	2	0	-6.9	4.8	2.24629e-52	0	0	0	213	309	381	1	1	4
gene:HORVU4Hr1G061680	363.2	52	674.3	13	3.7	6.1	2.24958e-52	0	0	0	58	52	46	696	675	652
gene:HORVU2Hr1G102460	106.5	210.3	2.7	0	-6.2	4.3	2.51225e-52	0	0	0	231	206	194	3	3	2
gene:HORVU6Hr1G092430	547.2	1031	63.3	0.1	-4	6.7	3.01646e-52	0	0	0	1204	965	924	50	59	81
gene:HORVU3Hr1G088850	228.5	4.3	452.7	97.7	6.6	5.4	3.15782e-52	0	0	0	3	5	5	285	573	500
gene:HORVU5Hr1G093460	162.7	10	315.3	32	5	5	4.01716e-52	0	0	0	6	11	13	285	346	315
gene:HORVU6Hr1G005580	110.3	218	2.7	0	-6.3	4.4	5.78621e-52	0	0	0	190	221	243	4	2	2
gene:HORVU7Hr1G035500	155.8	4.7	307	65.9	6	4.9	6.45876e-52	0	0	0	9	3	2	282	267	372
gene:HORVU3Hr1G016820	93.3	185	1.7	0	-6.6	4.1	7.64083e-52	0	0	0	194	175	186	0	3	2
gene:HORVU2Hr1G076180	335.3	30	640.7	21.2	4.4	6	9.18317e-52	0	0	0	23	29	38	526	753	643
gene:HORVU2Hr1G124960	3391.3	6139.3	643.3	0.1	-3.3	9.3	9.67612e-52	0	0	0	5749	6569	6100	767	591	572
gene:HORVU4Hr1G077300	1175.7	2311.7	39.7	0	-5.8	7.8	1.92031e-51	0	0	0	1545	2976	2414	24	64	31
gene:HORVU7Hr1G010370	241.8	480	3.7	0	-6.8	5.5	1.97903e-51	0	0	0	679	349	412	1	2	8
gene:HORVU4Hr1G073590	177.2	14.3	340	23	4.5	5.1	2.63639e-51	0	0	0	16	13	14	313	369	338
gene:HORVU1Hr1G044770	112.5	220.7	4.3	0	-5.6	4.4	2.88995e-51	0	0	0	215	208	239	4	6	3
gene:HORVU1Hr1G018480	398.3	53	743.7	14	3.8	6.2	4.98109e-51	0	0	0	57	48	54	678	869	684
gene:HORVU7Hr1G086890	517.3	49.3	985.3	19.8	4.3	6.6	5.71798e-51	0	0	0	46	46	56	761	1275	920
gene:HORVU5Hr1G050270	286.5	19	554	28.7	4.8	5.8	5.80442e-51	0	0	0	25	15	17	414	606	642
gene:HORVU1Hr1G020140	477.2	880.3	74	0.1	-3.6	6.5	6.09374e-51	0	0	0	975	797	869	64	77	81
gene:HORVU4Hr1G089770	97.5	194	1	0	-7.6	4.2	6.11349e-51	0	0	0	220	208	154	0	1	2
gene:HORVU1Hr1G007720	120.7	2	239.3	119	6.9	4.5	6.492e-51	0	0	0	0	3	3	290	199	229
gene:HORVU3Hr1G085720	245.3	30	460.7	15.3	3.9	5.5	8.26748e-51	0	0	0	30	28	32	482	457	443
gene:HORVU7Hr1G089230	108.7	215.3	2	0	-6.8	4.3	9.67175e-51	0	0	0	226	241	179	3	0	3
gene:HORVU6Hr1G005460	150	290	10	0	-4.8	4.8	1.11184e-50	0	0	0	250	321	299	8	10	12
gene:HORVU6Hr1G059550	255	484.7	25.3	0.1	-4.2	5.6	1.23039e-50	0	0	0	456	501	497	19	22	35
gene:HORVU7Hr1G039550	116	229.7	2.3	0	-6.7	4.4	1.73419e-50	0	0	0	190	212	287	3	2	2
gene:HORVU7Hr1G089320	126	4.3	247.7	58	5.9	4.6	2.22607e-50	0	0	0	2	7	4	209	257	277
gene:HORVU5Hr1G074820	481	933.3	28.7	0	-5	6.5	2.99706e-50	0	0	0	751	924	1125	15	27	44
gene:HORVU5Hr1G061170	522.5	52.7	992.3	18.8	4.2	6.6	4.1754e-50	0	0	0	59	53	46	1237	1004	736
gene:HORVU6Hr1G076660	168.5	325.3	11.7	0	-4.8	5	4.75569e-50	0	0	0	333	303	340	16	13	6
gene:HORVU5Hr1G077390	161.2	6.3	316	46.4	5.5	4.9	7.14708e-50	0	0	0	2	5	12	261	334	353
gene:HORVU6Hr1G059500	93	184.7	1.3	0	-6.6	4.1	7.49515e-50	0	0	0	209	169	176	0	1	3
gene:HORVU7Hr1G095030	104.7	2.3	207	86.7	6.4	4.3	7.93132e-50	0	0	0	1	4	2	191	227	203
gene:HORVU2Hr1G123890	142.8	279	6.7	0	-5.3	4.7	8.50958e-50	0	0	0	242	274	321	5	4	11
gene:HORVU2Hr1G071450	123.8	242.7	5	0	-5.7	4.5	8.55795e-50	0	0	0	220	238	270	8	2	5
gene:HORVU2Hr1G092420	569	79.3	1058.7	13.4	3.7	6.7	9.66925e-50	0	0	0	60	101	77	978	1097	1101
gene:HORVU5Hr1G115900	86.3	172	0.7	0	-7.9	4	1.14197e-49	0	0	0	185	145	186	0	0	2
gene:HORVU1Hr1G038810	99.7	198.7	0.7	0	-8.1	4.2	1.55885e-49	0	0	0	157	190	249	0	1	1
gene:HORVU5Hr1G001180	138.2	1.3	275	170.2	7.4	4.7	1.72462e-49	0	0	0	0	1	3	193	361	271
gene:HORVU2Hr1G034330	185.3	18	352.7	19.8	4.3	5.1	1.81442e-49	0	0	0	19	19	16	321	371	366
gene:HORVU2Hr1G125100	142.8	284.3	1.3	0	-7.5	4.7	1.85744e-49	0	0	0	199	259	395	0	2	2
gene:HORVU2Hr1G057700	270.2	13.3	527	38.6	5.3	5.7	1.92606e-49	0	0	0	8	16	16	532	378	671
gene:HORVU7Hr1G035480	90.7	180	1.3	0	-6.6	4.1	3.1237e-49	0	0	0	200	157	183	0	2	2
gene:HORVU5Hr1G061990	433.5	74.3	792.7	10.6	3.4	6.4	4.24003e-49	0	0	0	66	82	75	780	776	822
gene:HORVU5Hr1G123920	96.3	191.3	1.3	0	-7.2	4.2	6.35969e-49	0	0	0	154	214	206	1	1	2
gene:HORVU3Hr1G057090	98.5	194.7	2.3	0	-6.3	4.2	6.67529e-49	0	0	0	167	202	215	3	2	2
gene:HORVU5Hr1G094210	2594.3	4641.3	547.3	0.1	-3.1	8.9	1.04204e-48	0	0	0	4529	4446	4949	467	628	547
gene:HORVU6Hr1G091740	97.7	194.7	0.7	0	-8.1	4.2	1.12716e-48	0	0	0	249	161	174	0	1	1
gene:HORVU2Hr1G036530	91.5	180.3	2.7	0	-6.2	4.1	1.15511e-48	0	0	0	185	169	187	3	3	2
gene:HORVU2Hr1G041270	181.5	5	358	66.5	6.1	5.1	1.18911e-48	0	0	0	3	5	7	383	244	447
gene:HORVU5Hr1G021560	627.3	124.7	1130	9	3.2	6.9	1.78383e-48	0	0	0	112	131	131	1150	1121	1119
gene:HORVU2Hr1G021830	404.2	785.7	22.7	0	-5.1	6.2	2.30656e-48	0	0	0	892	948	517	24	29	15
gene:HORVU2Hr1G024280	82.8	164.7	1	0	-7	4	2.8715e-48	0	0	0	173	149	172	0	3	0
gene:HORVU5Hr1G098770	154	7.3	300.7	41.2	5.4	4.9	3.18737e-48	0	0	0	10	7	5	270	260	372
gene:HORVU5Hr1G045860	433.2	76.3	790	10.4	3.4	6.4	3.3123e-48	0	0	0	71	86	72	755	812	803
gene:HORVU3Hr1G116580	137.5	271.3	3.7	0	-6.3	4.7	3.32218e-48	0	0	0	331	200	283	4	1	6
gene:HORVU2Hr1G022360	88.3	0.3	176.3	352.3	8.5	4.1	3.34452e-48	0	0	0	0	1	0	150	179	200
gene:HORVU3Hr1G019590	149.7	293.3	6	0	-5.4	4.8	3.41214e-48	0	0	0	234	307	339	1	7	10
gene:HORVU6Hr1G073570	156.5	13.3	299.7	23	4.5	4.9	3.53055e-48	0	0	0	14	16	10	299	315	285
gene:HORVU3Hr1G082640	143.8	5.3	282.3	52.2	5.7	4.8	4.15561e-48	0	0	0	9	3	4	317	220	310
gene:HORVU1Hr1G047100	2226.8	377.7	4076	10.8	3.4	8.7	4.28093e-48	0	0	0	416	325	392	3183	4598	4447
gene:HORVU5Hr1G093580	621.5	1148	95	0.1	-3.6	6.9	4.84921e-48	0	0	0	929	1268	1247	81	104	100
gene:HORVU1Hr1G056760	131	9	253	27.8	4.8	4.7	5.60647e-48	0	0	0	8	8	11	240	269	250
gene:HORVU2Hr1G098820	466.3	79.7	853	10.7	3.4	6.5	8.37342e-48	0	0	0	72	73	94	847	811	901
gene:HORVU3Hr1G016940	84.3	167.3	1.3	0	-6.4	4	8.56303e-48	0	0	0	154	175	173	1	1	2
gene:HORVU6Hr1G030600	87.8	1	174.7	138.5	7.1	4.1	9.53988e-48	0	0	0	2	1	0	191	167	166
gene:HORVU6Hr1G019780	213	400.3	25.7	0.1	-4	5.3	1.00019e-47	0	0	0	371	444	386	27	23	27
gene:HORVU1Hr1G056210	102.3	201	3.7	0	-5.8	4.3	1.07679e-47	0	0	0	180	208	215	4	2	5
gene:HORVU0Hr1G005860	782	129.7	1434.3	11.1	3.5	7.2	1.27788e-47	0	0	0	160	111	118	1601	1409	1293
gene:HORVU0Hr1G015950	176.7	15.7	337.7	21.3	4.4	5.1	1.36685e-47	0	0	0	19	12	16	346	297	370
gene:HORVU2Hr1G017420	134.7	2.7	266.7	97.1	6.6	4.7	1.39407e-47	0	0	0	0	4	4	224	352	224
gene:HORVU3Hr1G070440	547	103.7	990.3	9.5	3.2	6.7	1.59046e-47	0	0	0	97	95	119	1014	982	975
gene:HORVU1Hr1G007830	119.8	2	237.7	100.5	6.7	4.5	1.67152e-47	0	0	0	1	0	5	277	180	256
gene:HORVU2Hr1G023450	221.7	422.3	21	0.1	-4.3	5.4	1.69787e-47	0	0	0	467	397	403	16	30	17
gene:HORVU2Hr1G085740	258.8	33.3	484.3	14.4	3.9	5.6	1.73715e-47	0	0	0	42	26	32	474	496	483
gene:HORVU6Hr1G075900	267.2	29	505.3	17.2	4.1	5.7	1.79309e-47	0	0	0	32	24	31	526	414	576
gene:HORVU6Hr1G074650	147	282.7	11.3	0	-4.6	4.8	2.19887e-47	0	0	0	264	295	289	13	14	7
gene:HORVU2Hr1G107980	217.2	23	411.3	17.4	4.1	5.4	2.74759e-47	0	0	0	24	17	28	408	373	453
gene:HORVU6Hr1G087120	98.2	195.3	1	0	-7.2	4.2	2.85041e-47	0	0	0	199	235	152	0	3	0
gene:HORVU3Hr1G032440	105	1	209	166.8	7.4	4.3	3.36289e-47	0	0	0	1	1	1	193	171	263
gene:HORVU5Hr1G062620	82	163	1	0	-7	3.9	4.66242e-47	0	0	0	170	179	140	0	2	1
gene:HORVU4Hr1G050250	352.3	55	649.7	11.8	3.6	6.1	4.70082e-47	0	0	0	58	57	50	725	638	586
gene:HORVU2Hr1G122610	95	187	3	0	-5.7	4.2	4.75836e-47	0	0	0	191	186	184	0	6	3
gene:HORVU5Hr1G082420	137.5	4.7	270.3	58.6	5.9	4.7	5.52814e-47	0	0	0	5	3	6	262	207	342
gene:HORVU2Hr1G093350	92.5	2.7	182.3	66.3	6.1	4.2	6.28412e-47	0	0	0	1	3	4	185	179	183
gene:HORVU6Hr1G088020	102.3	2	202.7	101	6.7	4.3	7.00109e-47	0	0	0	2	3	1	161	228	219
gene:HORVU3Hr1G068830	90.3	179	1.7	0	-7.1	4.1	1.01958e-46	0	0	0	209	179	149	3	0	2
gene:HORVU6Hr1G086590	125	244.3	5.7	0	-5.5	4.5	1.15408e-46	0	0	0	283	249	201	8	3	6
gene:HORVU4Hr1G054980	153.5	296.3	10.7	0	-4.7	4.8	1.46177e-46	0	0	0	344	276	269	8	16	8
gene:HORVU7Hr1G100810	184	7	361	52.3	5.7	5.1	2.15464e-46	0	0	0	6	7	8	493	264	326
gene:HORVU7Hr1G046210	74	147.7	0.3	0	-8.5	3.8	2.21743e-46	0	0	0	126	144	173	0	1	0
gene:HORVU3Hr1G004210	85.2	169	1.3	0	-6.7	4	2.51239e-46	0	0	0	173	193	141	1	1	2
gene:HORVU1Hr1G050620	133.5	5.7	261.3	45.3	5.5	4.7	2.98045e-46	0	0	0	3	8	6	211	258	315
gene:HORVU4Hr1G076470	91.3	180.3	2.3	0	-6	4.1	3.05562e-46	0	0	0	157	201	183	1	2	4
gene:HORVU3Hr1G110320	236.5	24.3	448.7	18.1	4.2	5.5	3.64983e-46	0	0	0	32	16	25	487	401	458
gene:HORVU3Hr1G015850	99.5	3	196	62.8	6	4.3	3.66837e-46	0	0	0	5	1	3	169	206	213
gene:HORVU5Hr1G109710	166.5	1.7	331.3	164.9	7.4	5	4.27365e-46	0	0	0	2	1	2	404	194	396
gene:HORVU3Hr1G062320	120	238.3	1.7	0	-6.8	4.5	4.36048e-46	0	0	0	326	192	197	0	3	2
gene:HORVU6Hr1G061140	186	22.3	349.7	15.6	4	5.1	4.5902e-46	0	0	0	23	24	20	345	369	335
gene:HORVU2Hr1G021160	97.8	3	192.7	55.1	5.8	4.2	6.33573e-46	0	0	0	3	1	5	203	175	200
gene:HORVU1Hr1G086250	91.7	180	3.3	0	-5.5	4.1	7.45073e-46	0	0	0	180	175	185	1	4	5
gene:HORVU5Hr1G062580	350.3	637.7	63	0.1	-3.3	6	9.54711e-46	0	0	0	638	599	676	64	59	66
gene:HORVU4Hr1G019410	408.5	745	72	0.1	-3.4	6.3	1.15387e-45	0	0	0	790	686	759	62	83	71
gene:HORVU1Hr1G022900	484.5	86.3	882.7	10.2	3.4	6.5	1.35813e-45	0	0	0	72	103	84	845	923	880
gene:HORVU2Hr1G040780	187	2	372	156	7.3	5.2	1.66031e-45	0	0	0	3	1	2	407	212	497
gene:HORVU4Hr1G001450	145.8	5.7	286	49.5	5.6	4.8	2.07968e-45	0	0	0	7	4	6	375	260	223
gene:HORVU1Hr1G055870	81.2	160.7	1.7	0	-6.2	3.9	2.20393e-45	0	0	0	145	171	166	0	2	3
gene:HORVU4Hr1G072660	117.8	232.7	3	0	-6.4	4.5	2.40306e-45	0	0	0	172	245	281	4	1	4
gene:HORVU5Hr1G080180	190.5	0.7	380.3	432.1	8.8	5.2	3.16068e-45	0	0	0	0	1	1	608	267	266
gene:HORVU3Hr1G003540	331.7	55.7	607.7	11	3.5	6	3.37539e-45	0	0	0	51	65	51	580	613	630
gene:HORVU1Hr1G017660	249.7	471.3	28	0.1	-4.1	5.5	3.85652e-45	0	0	0	499	468	447	27	19	38
gene:HORVU6Hr1G005730	131.8	259.7	4	0	-6	4.6	4.39804e-45	0	0	0	344	242	193	4	4	4
gene:HORVU5Hr1G122280	112	222.3	1.7	0	-6.7	4.4	4.42038e-45	0	0	0	153	250	264	1	2	2
gene:HORVU1Hr1G072700	181.2	20	342.3	17	4.1	5.1	4.49453e-45	0	0	0	20	22	18	338	307	382
gene:HORVU1Hr1G006910	74.2	146.7	1.7	0	-6.8	3.8	5.27561e-45	0	0	0	152	139	149	3	1	1
gene:HORVU2Hr1G095130	123.5	239.7	7.3	0	-5	4.5	5.65125e-45	0	0	0	288	206	225	7	7	8
gene:HORVU6Hr1G074060	94.5	185.3	3.7	0	-5.9	4.1	6.20756e-45	0	0	0	194	176	186	7	3	1
gene:HORVU2Hr1G088520	164.7	312.7	16.7	0.1	-4.2	4.9	6.48591e-45	0	0	0	307	360	271	16	18	16
gene:HORVU1Hr1G064890	2069.7	437	3702.3	8.5	3.1	8.6	7.49579e-45	0	0	0	493	436	382	4303	3507	3297
gene:HORVU7Hr1G117800	123.5	2.3	244.7	89.1	6.5	4.6	7.51064e-45	0	0	0	1	1	5	313	178	243
gene:HORVU7Hr1G098260	286.5	14	559	37.9	5.2	5.8	1.02559e-44	0	0	0	15	4	23	423	604	650
gene:HORVU6Hr1G094010	104.3	2	206.7	86.9	6.4	4.3	1.05137e-44	0	0	0	2	1	3	195	168	257
gene:HORVU4Hr1G071100	224.5	22.7	426.3	18.5	4.2	5.4	1.05578e-44	0	0	0	19	22	27	520	377	382
gene:HORVU6Hr1G020750	861.3	173.7	1549	8.9	3.2	7.3	1.25279e-44	0	0	0	204	172	145	1432	1643	1572
gene:HORVU7Hr1G121880	89	174.7	3.3	0	-5.7	4.1	1.33599e-44	0	0	0	198	164	162	3	4	3
gene:HORVU1Hr1G075900	464.2	9.7	918.7	91.4	6.5	6.4	1.421e-44	0	0	0	12	3	14	1436	586	734
gene:HORVU4Hr1G065990	100.7	4	197.3	46.4	5.5	4.3	1.79512e-44	0	0	0	7	1	4	199	186	207
gene:HORVU2Hr1G099720	61.8	123.7	0	0	-10	3.5	1.94495e-44	0	0	0	125	115	131	0	0	0
gene:HORVU6Hr1G089980	106.7	4	209.3	49.7	5.6	4.4	2.25802e-44	0	0	0	5	0	7	187	213	228
gene:HORVU6Hr1G000090	135.3	261.7	9	0	-4.8	4.7	2.61852e-44	0	0	0	315	214	256	9	9	9
gene:HORVU7Hr1G110760	203.3	379.3	27.3	0.1	-3.8	5.3	2.99974e-44	0	0	0	387	360	391	26	23	33
gene:HORVU7Hr1G099520	105.7	205.3	6	0	-4.9	4.3	3.36927e-44	0	0	0	227	184	205	5	6	7
gene:HORVU5Hr1G106570	60.2	119.7	0.7	0	-7.4	3.5	3.95799e-44	0	0	0	118	124	117	0	1	1
gene:HORVU5Hr1G067010	242	26	458	17.4	4.1	5.5	4.11465e-44	0	0	0	24	25	29	359	470	545
gene:HORVU6Hr1G010780	112.7	218	7.3	0	-4.9	4.4	4.54798e-44	0	0	0	194	226	234	9	7	6
gene:HORVU4Hr1G056630	344.5	55.7	633.3	11.3	3.5	6	4.73211e-44	0	0	0	59	50	58	540	654	706
gene:HORVU1Hr1G075780	74.2	147	1.3	0	-6.5	3.8	6.17922e-44	0	0	0	149	163	129	1	1	2
gene:HORVU7Hr1G098330	164.8	8.7	321	38.2	5.3	5	7.27725e-44	0	0	0	5	11	10	270	270	423
gene:HORVU3Hr1G116910	63.3	126	0.7	0	-7	3.6	9.15704e-44	0	0	0	124	126	128	0	1	1
gene:HORVU4Hr1G008440	446.7	848	45.3	0.1	-4.2	6.4	9.66618e-44	0	0	0	852	775	917	24	47	65
gene:HORVU6Hr1G000130	98.7	195	2.3	0	-6.3	4.2	1.07598e-43	0	0	0	212	144	229	3	2	2
gene:HORVU3Hr1G028440	145.7	6.7	284.7	41.7	5.4	4.8	1.52591e-43	0	0	0	7	4	9	220	371	263
gene:HORVU5Hr1G103890	163	304.3	21.7	0.1	-3.8	4.9	1.75449e-43	0	0	0	291	306	316	20	23	22
gene:HORVU1Hr1G087460	284.7	19.7	549.7	27.7	4.8	5.8	2.34477e-43	0	0	0	22	15	22	377	735	537
gene:HORVU7Hr1G009370	133.3	6.7	260	37.9	5.2	4.7	2.37528e-43	0	0	0	5	5	10	308	272	200
gene:HORVU2Hr1G026340	2014.7	3565.7	463.7	0.1	-2.9	8.6	2.6592e-43	0	0	0	3562	3411	3724	375	513	503
gene:HORVU6Hr1G091180	864.7	200.7	1528.7	7.6	2.9	7.3	2.88969e-43	0	0	0	185	214	203	1390	1651	1545
gene:HORVU2Hr1G040910	393.8	710	77.7	0.1	-3.2	6.2	2.90769e-43	0	0	0	632	742	756	77	75	81
gene:HORVU1Hr1G076460	122	238.3	5.7	0	-5.4	4.5	3.21274e-43	0	0	0	308	196	211	5	6	6
gene:HORVU1Hr1G082410	74	147	1	0	-7.2	3.8	3.26978e-43	0	0	0	172	123	146	1	1	1
gene:HORVU2Hr1G010800	286	552	20	0	-4.7	5.7	3.34523e-43	0	0	0	671	536	449	13	33	14
gene:HORVU4Hr1G015640	148.8	12	285.7	23	4.5	4.8	3.35483e-43	0	0	0	12	9	15	255	259	343
gene:HORVU5Hr1G079670	101	200	2	0	-6.3	4.3	3.4675e-43	0	0	0	173	165	262	1	3	2
gene:HORVU2Hr1G076060	97	191.7	2.3	0	-6.1	4.2	3.64243e-43	0	0	0	238	157	180	0	3	4
gene:HORVU1Hr1G095430	131.5	252.7	10.3	0	-4.6	4.6	4.43428e-43	0	0	0	283	222	253	13	6	12
gene:HORVU1Hr1G083160	1608	373.7	2842.3	7.6	2.9	8.2	5.29471e-43	0	0	0	310	399	412	2605	2975	2947
gene:HORVU2Hr1G002440	143.3	7	279.7	38.6	5.3	4.8	5.77728e-43	0	0	0	6	5	10	340	204	295
gene:HORVU7Hr1G121250	80.3	159.3	1.3	0	-6.6	3.9	7.31576e-43	0	0	0	195	151	132	1	1	2
gene:HORVU6Hr1G008670	68.2	135	1.3	0	-7	3.7	8.51911e-43	0	0	0	134	138	133	3	0	1
gene:HORVU6Hr1G090560	357.3	685	29.7	0	-4.6	6.1	9.03119e-43	0	0	0	673	559	823	47	20	22
gene:HORVU3Hr1G047690	58.3	116	0.7	0	-7.3	3.5	9.48614e-43	0	0	0	109	112	127	0	1	1
gene:HORVU3Hr1G002920	256.8	493	20.7	0	-4.5	5.6	1.12422e-42	0	0	0	475	487	517	9	34	19
gene:HORVU3Hr1G079800	209.3	5	413.7	81.8	6.4	5.3	1.15136e-42	0	0	0	6	5	4	620	262	359
gene:HORVU5Hr1G121810	73.8	147	0.7	0	-7.7	3.8	1.15251e-42	0	0	0	182	135	124	1	1	0
gene:HORVU7Hr1G021490	452.2	897.3	7	0	-6.9	6.4	1.27759e-42	0	0	0	905	462	1325	4	14	3
gene:HORVU2Hr1G064460	78.3	154.3	2.3	0	-6.1	3.9	1.2991e-42	0	0	0	131	169	163	3	2	2
gene:HORVU1Hr1G077080	130.2	2.7	257.7	92.7	6.5	4.6	1.35593e-42	0	0	0	3	3	2	364	203	206
gene:HORVU3Hr1G081400	286.3	548.7	24	0	-4.5	5.7	1.44958e-42	0	0	0	671	476	499	20	15	37
gene:HORVU4Hr1G080250	135.7	261.3	10	0	-4.6	4.7	1.55247e-42	0	0	0	237	267	280	4	10	16
gene:HORVU4Hr1G090860	211.3	11.3	411.3	34.5	5.1	5.3	1.57324e-42	0	0	0	9	8	17	278	507	449
gene:HORVU2Hr1G010860	349.5	68.3	630.7	9.2	3.2	6	1.60443e-42	0	0	0	67	66	72	615	599	678
gene:HORVU5Hr1G076760	309.5	49	570	11.6	3.5	5.9	2.03544e-42	0	0	0	60	44	43	619	586	505
gene:HORVU7Hr1G085790	257.5	491.7	23.3	0	-4.3	5.6	2.0646e-42	0	0	0	459	466	550	11	24	35
gene:HORVU5Hr1G066130	83.8	1	166.7	134.5	7.1	4	2.49479e-42	0	0	0	0	0	3	137	203	160
gene:HORVU5Hr1G112340	332.2	60.7	603.7	9.9	3.3	6	3.03187e-42	0	0	0	52	60	70	594	644	573
gene:HORVU4Hr1G017070	120.2	7.7	232.7	30.4	4.9	4.5	3.08213e-42	0	0	0	7	8	8	263	247	188
gene:HORVU2Hr1G092060	101.3	200.3	2.3	0	-6	4.3	3.33906e-42	0	0	0	156	188	257	1	4	2
gene:HORVU3Hr1G088000	95.3	1.3	189.3	115.8	6.9	4.2	3.85005e-42	0	0	0	1	1	2	246	161	161
gene:HORVU2Hr1G109240	86.5	169	4	0	-5.4	4	4.3536e-42	0	0	0	189	168	150	4	4	4
gene:HORVU7Hr1G087250	375	21.3	728.7	33.7	5.1	6.1	4.64291e-42	0	0	0	30	11	23	526	1014	646
gene:HORVU5Hr1G062610	61.8	123	0.7	0	-6.9	3.5	4.85261e-42	0	0	0	136	111	122	0	1	1
gene:HORVU0Hr1G002600	56.8	113.3	0.3	0	-8.1	3.4	5.57737e-42	0	0	0	105	124	111	0	0	1
gene:HORVU1Hr1G055470	160.5	300.7	20.3	0.1	-3.9	4.9	7.2663e-42	0	0	0	291	300	311	23	15	23
gene:HORVU3Hr1G028000	856	210	1502	7.2	2.8	7.3	9.74049e-42	0	0	0	213	222	195	1410	1461	1635
gene:HORVU1Hr1G079570	134.7	8.3	261	29	4.9	4.7	1.09279e-41	0	0	0	7	4	14	263	224	296
gene:HORVU3Hr1G007120	178.7	22.7	334.7	14.8	3.9	5.1	1.29251e-41	0	0	0	27	19	22	377	311	316
gene:HORVU6Hr1G078260	221.5	432	11	0	-5.4	5.4	1.54464e-41	0	0	0	561	405	330	20	6	7
gene:HORVU2Hr1G010950	66.8	132.7	1	0	-7	3.7	1.61856e-41	0	0	0	115	124	159	0	1	2
gene:HORVU2Hr1G102920	373.7	15.7	731.7	45.6	5.5	6.1	1.65265e-41	0	0	0	2	20	25	599	894	702
gene:HORVU3Hr1G068890	418.8	778	59.7	0.1	-3.7	6.3	1.87057e-41	0	0	0	983	727	624	54	54	71
gene:HORVU7Hr1G057230	81.2	1.7	160.7	80.4	6.3	4	2.16431e-41	0	0	0	2	1	2	133	183	166
gene:HORVU7Hr1G118740	446.5	80.7	812.3	10	3.3	6.4	2.19674e-41	0	0	0	68	73	101	737	862	838
gene:HORVU5Hr1G044370	108.5	209.7	7.3	0	-4.9	4.3	2.26767e-41	0	0	0	226	217	186	11	4	7
gene:HORVU3Hr1G030670	250	35.7	464.3	13.1	3.7	5.6	2.29923e-41	0	0	0	37	41	29	543	424	426
gene:HORVU5Hr1G124650	88.2	172.3	4	0	-5.2	4.1	2.54148e-41	0	0	0	182	175	160	3	7	2
gene:HORVU3Hr1G066740	107	210	4	0	-5.7	4.3	3.97702e-41	0	0	0	157	220	253	4	2	6
gene:HORVU0Hr1G012910	200.8	369.3	32.3	0.1	-3.5	5.2	4.81442e-41	0	0	0	376	372	360	32	37	28
gene:HORVU2Hr1G091270	301.2	564	38.3	0.1	-3.8	5.8	5.59649e-41	0	0	0	563	571	558	21	50	44
gene:HORVU1Hr1G044680	129.5	5.3	253.7	44.1	5.5	4.6	5.61916e-41	0	0	0	9	1	6	313	191	257
gene:HORVU5Hr1G081450	103.5	3	204	65.5	6	4.3	6.92677e-41	0	0	0	2	3	4	152	257	203
gene:HORVU3Hr1G040720	81.2	1.7	160.7	98.7	6.6	4	8.41113e-41	0	0	0	1	3	1	134	153	195
gene:HORVU3Hr1G106880	350	69.3	630.7	9.1	3.2	6	1.04138e-40	0	0	0	67	69	72	689	642	561
gene:HORVU7Hr1G077560	99.5	193	6	0	-4.9	4.2	1.48363e-40	0	0	0	179	192	208	3	10	5
gene:HORVU3Hr1G109930	172.5	324.7	20.3	0.1	-3.9	5	1.91094e-40	0	0	0	352	320	302	12	27	22
gene:HORVU4Hr1G063870	193	31.3	354.7	11.3	3.5	5.2	2.58071e-40	0	0	0	35	30	29	345	368	351
gene:HORVU5Hr1G010120	136.3	1.7	271	135.8	7.1	4.7	2.94467e-40	0	0	0	2	1	2	181	406	226
gene:HORVU1Hr1G002220	72.7	143.7	1.7	0	-6.2	3.8	3.81074e-40	0	0	0	127	130	174	1	2	2
gene:HORVU2Hr1G119500	67.5	133.3	1.7	0	-5.9	3.7	3.92266e-40	0	0	0	140	136	124	0	1	4
gene:HORVU6Hr1G005570	97.7	193.3	2	0	-6.3	4.2	3.99611e-40	0	0	0	141	184	255	1	3	2
gene:HORVU2Hr1G065120	347.8	37.3	658.3	17.8	4.2	6	4.68457e-40	0	0	0	37	49	26	729	769	477
gene:HORVU5Hr1G098220	180.2	20.7	339.7	16.3	4	5.1	5.07441e-40	0	0	0	20	22	20	267	361	391
gene:HORVU7Hr1G108220	66.3	131	1.7	0	-5.9	3.6	5.09932e-40	0	0	0	123	143	127	0	3	2
gene:HORVU1Hr1G046740	69.7	0.7	138.7	157.2	7.3	3.8	5.25369e-40	0	0	0	2	0	0	161	132	123
gene:HORVU3Hr1G092270	150.5	291.7	9.3	0	-4.8	4.8	7.10032e-40	0	0	0	232	295	348	4	16	8
gene:HORVU2Hr1G090690	210.5	389.7	31.3	0.1	-3.6	5.3	7.53566e-40	0	0	0	449	374	346	34	34	26
gene:HORVU3Hr1G100400	66.8	132.3	1.3	0	-6.4	3.7	9.11396e-40	0	0	0	135	152	110	1	1	2
gene:HORVU4Hr1G002970	70.8	1.7	140	70	6.1	3.8	9.87678e-40	0	0	0	1	1	3	145	148	127
gene:HORVU1Hr1G051330	127.2	242	12.3	0.1	-4.3	4.6	1.09961e-39	0	0	0	216	287	223	12	11	14
gene:HORVU4Hr1G017660	63.5	126	1	0	-6.6	3.6	1.17413e-39	0	0	0	141	106	131	0	1	2
gene:HORVU4Hr1G063430	154	301.3	6.7	0	-5.4	4.9	1.18882e-39	0	0	0	209	300	395	4	4	12
gene:HORVU1Hr1G051510	825.8	209	1442.7	6.9	2.8	7.3	1.34406e-39	0	0	0	184	209	234	1375	1471	1482
gene:HORVU5Hr1G071340	152.3	286.7	18	0.1	-4	4.8	1.38583e-39	0	0	0	301	270	289	13	15	26
gene:HORVU7Hr1G028290	89.5	3.7	175.3	41.6	5.4	4.1	1.39333e-39	0	0	0	3	1	7	156	198	172
gene:HORVU5Hr1G112900	122	238	6	0	-5	4.5	1.60928e-39	0	0	0	264	245	205	0	11	7
gene:HORVU6Hr1G075850	64.7	128	1.3	0	-6.6	3.6	1.66399e-39	0	0	0	115	148	121	1	1	2
gene:HORVU3Hr1G030870	73.7	2.7	144.7	52.5	5.7	3.8	1.73531e-39	0	0	0	1	3	4	153	145	136
gene:HORVU2Hr1G041080	256.5	493	20	0	-4.6	5.6	1.80346e-39	0	0	0	658	493	328	15	22	23
gene:HORVU7Hr1G096880	190.3	354.7	26	0.1	-3.8	5.2	2.22781e-39	0	0	0	387	336	341	35	24	19
gene:HORVU2Hr1G074670	159.7	21	298.3	14.2	3.8	4.9	2.36782e-39	0	0	0	22	24	17	336	282	277
gene:HORVU6Hr1G089750	101.8	8	195.7	23.4	4.5	4.3	2.43111e-39	0	0	0	9	5	10	200	194	193
gene:HORVU6Hr1G072710	56.7	113	0.3	0	-8.1	3.4	2.52365e-39	0	0	0	126	122	91	0	1	0
gene:HORVU6Hr1G037610	1559	416	2702	6.5	2.7	8.2	2.80684e-39	0	0	0	406	418	424	3105	2601	2400
gene:HORVU5Hr1G100140	104.3	2.7	206	74.7	6.2	4.3	2.82541e-39	0	0	0	2	3	3	220	141	257
gene:HORVU6Hr1G012640	63.5	125.3	1.7	0	-6	3.6	3.58617e-39	0	0	0	136	128	112	1	2	2
gene:HORVU7Hr1G085660	400.5	86.3	714.7	8.3	3	6.2	4.23108e-39	0	0	0	80	85	94	761	629	754
gene:HORVU2Hr1G110720	76.5	151.3	1.7	0	-6.1	3.8	4.31984e-39	0	0	0	187	138	129	1	1	3
gene:HORVU4Hr1G080410	383.2	73.7	692.7	9.4	3.2	6.2	5.34123e-39	0	0	0	58	74	89	725	718	635
gene:HORVU2Hr1G094510	608.3	108	1108.7	10.3	3.4	6.8	6.34088e-39	0	0	0	124	104	96	1405	945	976
gene:HORVU1Hr1G064970	182	29	335	11.4	3.5	5.1	6.70632e-39	0	0	0	25	29	33	314	351	340
gene:HORVU4Hr1G003440	317.5	57.7	577.3	10	3.3	5.9	6.91803e-39	0	0	0	51	66	56	662	501	569
gene:HORVU6Hr1G081750	135.2	251.7	18.7	0.1	-3.7	4.7	6.9651e-39	0	0	0	249	259	247	16	20	20
gene:HORVU2Hr1G025660	85	168	2	0	-6.1	4	7.43652e-39	0	0	0	215	151	138	1	1	4
gene:HORVU1Hr1G071940	80.8	157.7	4	0	-5.1	3.9	7.53941e-39	0	0	0	145	173	155	1	5	6
gene:HORVU4Hr1G067840	407.8	739.7	76	0.1	-3.3	6.3	1.11294e-38	0	0	0	736	726	757	56	97	75
gene:HORVU0Hr1G015180	218.8	405	32.7	0.1	-3.6	5.4	1.21398e-38	0	0	0	367	393	455	24	42	32
gene:HORVU7Hr1G100230	1642.3	365.3	2919.3	8	3	8.3	1.22687e-38	0	0	0	324	384	388	2271	3400	3087
gene:HORVU5Hr1G057590	92	5.3	178.7	35.3	5.1	4.2	1.34051e-38	0	0	0	6	7	3	175	158	203
gene:HORVU7Hr1G036020	129.7	0.7	258.7	295.4	8.2	4.6	1.38166e-38	0	0	0	0	0	2	407	181	188
gene:HORVU4Hr1G050770	366.7	78.7	654.7	8.3	3	6.1	1.51855e-38	0	0	0	66	79	91	653	659	652
gene:HORVU3Hr1G066310	48.3	96.7	0	0	-9.6	3.2	1.64011e-38	0	0	0	103	93	94	0	0	0
gene:HORVU5Hr1G065200	68.5	134.7	2.3	0	-5.5	3.7	1.64033e-38	0	0	0	127	131	146	1	4	2
gene:HORVU2Hr1G073680	1700	356.7	3043.3	8.5	3.1	8.3	1.77352e-38	0	0	0	266	410	394	2809	3506	2815
gene:HORVU3Hr1G074920	62.3	123.3	1.3	0	-6.5	3.6	2.11202e-38	0	0	0	128	103	139	1	1	2
gene:HORVU6Hr1G020840	65.2	129	1.3	0	-6.3	3.6	2.28335e-38	0	0	0	103	148	136	1	1	2
gene:HORVU6Hr1G031430	133.8	17.3	250.3	14.4	3.8	4.7	2.33948e-38	0	0	0	20	15	17	266	245	240
gene:HORVU1Hr1G088560	1426.2	2463.7	388.7	0.2	-2.7	8.1	2.55244e-38	0	0	0	2539	2527	2325	350	450	366
gene:HORVU4Hr1G058560	147.7	8.7	286.7	33	5	4.8	2.77236e-38	0	0	0	8	7	11	242	397	221
gene:HORVU3Hr1G009210	96.7	0.7	192.7	221.1	7.8	4.2	2.92118e-38	0	0	0	0	0	2	183	128	267
gene:HORVU6Hr1G032540	101.2	195	7.3	0	-4.7	4.3	2.94544e-38	0	0	0	191	176	218	5	5	12
gene:HORVU4Hr1G063480	86	171	1	0	-7	4	3.20833e-38	0	0	0	124	157	232	1	2	0
gene:HORVU2Hr1G090640	93.8	3.3	184.3	52.3	5.7	4.2	3.72115e-38	0	0	0	6	1	3	230	147	176
gene:HORVU7Hr1G088260	541.8	1042	41.7	0	-4.6	6.7	3.76459e-38	0	0	0	1102	923	1101	21	72	32
gene:HORVU7Hr1G095920	161.2	306.7	15.7	0.1	-4.2	4.9	3.986e-38	0	0	0	371	257	292	8	18	21
gene:HORVU5Hr1G053810	405.8	732	79.7	0.1	-3.2	6.2	4.31503e-38	0	0	0	612	742	842	86	86	67
gene:HORVU0Hr1G009280	84.5	1.7	167.3	83.2	6.4	4	4.89083e-38	0	0	0	1	1	3	215	153	134
gene:HORVU6Hr1G088380	57	113	1	0	-6.8	3.4	5.03044e-38	0	0	0	131	103	105	1	1	1
gene:HORVU7Hr1G024350	232.5	450.7	14.3	0	-4.9	5.4	6.33231e-38	0	0	0	366	426	560	4	14	25
gene:HORVU4Hr1G064070	106.8	207.3	6.3	0	-4.8	4.3	7.36547e-38	0	0	0	223	210	189	1	12	6
gene:HORVU3Hr1G086090	214.8	40.3	389.3	9.7	3.3	5.3	7.99669e-38	0	0	0	43	41	37	415	369	384
gene:HORVU1Hr1G044040	90.5	176.7	4.3	0	-5.1	4.1	8.35202e-38	0	0	0	208	145	177	1	5	7
gene:HORVU4Hr1G051320	7234.7	2009.3	12460	6.2	2.6	10.4	8.38201e-38	0	0	0	1780	1934	2314	13685	11601	12094
gene:HORVU2Hr1G036960	93.7	2.3	185	77.6	6.3	4.2	1.02375e-37	0	0	0	2	3	2	176	135	244
gene:HORVU1Hr1G085540	1201.2	229.7	2172.7	9.5	3.2	7.8	1.06016e-37	0	0	0	278	225	186	2663	1753	2102
gene:HORVU2Hr1G122540	54.8	109	0.7	0	-7.2	3.4	1.07244e-37	0	0	0	90	123	114	0	1	1
gene:HORVU2Hr1G022820	1195.7	202.3	2189	10.8	3.4	7.8	1.26168e-37	0	0	0	252	210	145	2703	1930	1934
gene:HORVU7Hr1G094870	70.7	1.7	139.7	69.8	6.1	3.8	1.36812e-37	0	0	0	3	1	1	115	151	153
gene:HORVU3Hr1G087740	128.3	242	14.7	0.1	-4	4.6	1.43158e-37	0	0	0	263	225	238	9	19	16
gene:HORVU5Hr1G076910	119.7	13	226.3	17.5	4.1	4.5	1.50058e-37	0	0	0	13	12	14	243	194	242
gene:HORVU0Hr1G004850	285.2	45.7	524.7	11.3	3.5	5.8	1.50456e-37	0	0	0	58	34	45	575	440	559
gene:HORVU0Hr1G022090	60.7	119.7	1.7	0	-6.2	3.5	1.81125e-37	0	0	0	135	107	117	3	1	1
gene:HORVU6Hr1G031700	128.7	15	242.3	15.6	4	4.6	1.97127e-37	0	0	0	16	13	16	273	216	238
gene:HORVU4Hr1G077940	67.7	0.3	135	270	8.1	3.7	2.13496e-37	0	0	0	0	1	0	97	161	147
gene:HORVU4Hr1G009630	48.7	0	97.3	776.9	9.6	3.3	2.37966e-37	0	0	0	0	0	0	102	100	90
gene:HORVU3Hr1G009980	664.3	168.3	1160.3	6.9	2.8	7	2.40536e-37	0	0	0	157	172	176	1317	1067	1097
gene:HORVU3Hr1G004190	187	4.3	369.7	80.6	6.3	5.1	3.16965e-37	0	0	0	1	4	8	490	196	423
gene:HORVU7Hr1G043090	488.3	124	852.7	6.9	2.8	6.5	3.32398e-37	0	0	0	113	136	123	890	835	833
gene:HORVU3Hr1G116490	89.8	176	3.7	0	-5.6	4.1	3.39175e-37	0	0	0	131	184	213	4	2	5
gene:HORVU3Hr1G072880	745	204.3	1285.7	6.3	2.7	7.1	3.80169e-37	0	0	0	205	222	186	1332	1221	1304
gene:HORVU3Hr1G003470	204.8	379	30.7	0.1	-3.6	5.3	4.23544e-37	0	0	0	464	328	345	28	29	35
gene:HORVU0Hr1G001490	124.5	4	245	62.6	6	4.6	5.09184e-37	0	0	0	1	7	4	271	156	308
gene:HORVU3Hr1G062520	227.8	425	30.7	0.1	-3.8	5.4	5.10673e-37	0	0	0	335	468	472	32	38	22
gene:HORVU4Hr1G010580	81.2	160	2.3	0	-5.8	3.9	6.16345e-37	0	0	0	124	147	209	1	3	3
gene:HORVU5Hr1G011050	58.8	117	0.7	0	-6.8	3.5	6.33653e-37	0	0	0	93	131	127	1	1	0
gene:HORVU2Hr1G111120	61	119.7	2.3	0	-5.8	3.5	6.37111e-37	0	0	0	131	104	124	3	2	2
gene:HORVU6Hr1G072740	58.5	1	116	92.8	6.5	3.5	7.80262e-37	0	0	0	0	1	2	106	123	119
gene:HORVU5Hr1G096090	89.5	5	174	32.6	5	4.1	8.00743e-37	0	0	0	7	1	7	161	159	202
gene:HORVU5Hr1G069900	55.7	110	1.3	0	-6.4	3.4	8.04756e-37	0	0	0	105	101	124	1	1	2
gene:HORVU7Hr1G042960	76.7	148	5.3	0	-4.9	3.8	8.97736e-37	0	0	0	150	155	139	7	4	5
gene:HORVU5Hr1G026030	48	95	1	0	-6.5	3.2	9.85294e-37	0	0	0	94	91	100	0	1	2
gene:HORVU3Hr1G116060	1433.3	237.3	2629.3	11.1	3.5	8.1	1.04774e-36	0	0	0	195	270	247	1806	2765	3317
gene:HORVU5Hr1G096360	83.7	164	3.3	0	-5.6	4	1.05486e-36	0	0	0	120	180	192	4	3	3
gene:HORVU4Hr1G072320	121.8	231.3	12.3	0.1	-4.2	4.5	1.08459e-36	0	0	0	252	209	233	9	19	9
gene:HORVU5Hr1G091950	51.2	0.3	102	203.8	7.7	3.3	1.10001e-36	0	0	0	0	0	1	110	105	91
gene:HORVU4Hr1G012540	51	101.7	0.3	0	-7.9	3.3	1.22133e-36	0	0	0	96	85	124	0	1	0
gene:HORVU3Hr1G094140	59.8	117.7	2	0	-5.7	3.5	1.24704e-36	0	0	0	123	122	108	1	4	1
gene:HORVU5Hr1G093040	119.8	225.3	14.3	0.1	-3.9	4.5	1.43777e-36	0	0	0	235	226	215	11	19	13
gene:HORVU7Hr1G088090	52.7	0.3	105	210.3	7.7	3.4	1.64367e-36	0	0	0	0	0	1	102	120	93
gene:HORVU6Hr1G011030	83.7	3.7	163.7	42.2	5.4	4	1.71158e-36	0	0	0	5	1	5	200	146	145
gene:HORVU4Hr1G078380	79.7	153	6.3	0	-4.5	3.9	1.81842e-36	0	0	0	156	147	156	5	8	6
gene:HORVU4Hr1G065620	607.7	143.3	1072	7.5	2.9	6.8	1.89321e-36	0	0	0	133	140	157	927	1033	1256
gene:HORVU4Hr1G081150	1420.8	384.7	2457	6.4	2.7	8.1	1.8955e-36	0	0	0	341	368	445	2697	2467	2207
gene:HORVU1Hr1G013480	55.3	110	0.7	0	-6.8	3.4	1.90583e-36	0	0	0	86	126	118	0	1	1
gene:HORVU7Hr1G042160	72.5	1.7	143.3	72.2	6.2	3.8	1.95874e-36	0	0	0	1	0	4	137	118	175
gene:HORVU0Hr1G014490	70.5	138.3	2.7	0	-5.8	3.7	2.03115e-36	0	0	0	111	163	141	3	4	1
gene:HORVU2Hr1G109170	70.5	137	4	0	-5.1	3.7	2.14224e-36	0	0	0	134	139	138	3	2	7
gene:HORVU3Hr1G086220	335.8	606.3	65.3	0.1	-3.2	6	2.1462e-36	0	0	0	559	649	611	47	74	75
gene:HORVU3Hr1G079730	61	120	2	0	-6	3.5	2.22515e-36	0	0	0	119	108	133	3	0	3
gene:HORVU2Hr1G008120	79.3	156	2.7	0	-5.6	3.9	2.29503e-36	0	0	0	126	149	193	0	5	3
gene:HORVU2Hr1G113430	43.5	86.7	0.3	0	-7.7	3	2.34619e-36	0	0	0	87	82	91	0	1	0
gene:HORVU0Hr1G004830	64	1	127	101.3	6.7	3.6	2.56119e-36	0	0	0	1	0	2	140	100	141
gene:HORVU1Hr1G006920	66.7	131	2.3	0	-5.9	3.7	2.67244e-36	0	0	0	147	108	138	4	1	2
gene:HORVU5Hr1G072620	193.8	356	31.7	0.1	-3.5	5.2	2.8089e-36	0	0	0	340	345	383	40	23	32
gene:HORVU5Hr1G110080	63.3	2	124.7	52.8	5.7	3.6	3.15943e-36	0	0	0	1	1	4	117	131	126
gene:HORVU4Hr1G078220	56.3	112	0.7	0	-7.3	3.4	3.17942e-36	0	0	0	91	140	105	0	1	1
gene:HORVU4Hr1G075200	219	397.7	40.3	0.1	-3.3	5.4	3.53989e-36	0	0	0	401	344	448	35	44	42
gene:HORVU6Hr1G055660	137.8	263.7	12	0	-4.5	4.7	3.8052e-36	0	0	0	341	210	240	15	8	13
gene:HORVU3Hr1G086030	183.3	22	344.7	15.4	3.9	5.1	4.25379e-36	0	0	0	14	20	32	293	389	352
gene:HORVU2Hr1G105600	63.7	125	2.3	0	-5.5	3.6	4.55587e-36	0	0	0	146	111	118	1	3	3
gene:HORVU2Hr1G079920	99.7	2.3	197	71.7	6.2	4.3	4.6651e-36	0	0	0	2	1	4	232	127	232
gene:HORVU7Hr1G036780	1010.8	247	1774.7	7.2	2.8	7.6	4.83022e-36	0	0	0	219	226	296	2038	1610	1676
gene:HORVU3Hr1G108120	143.7	16.7	270.7	16	4	4.8	5.25504e-36	0	0	0	13	15	22	324	256	232
gene:HORVU6Hr1G084030	88.2	7	169.3	23.3	4.5	4.1	5.83667e-36	0	0	0	7	5	9	184	171	153
gene:HORVU5Hr1G106500	59.5	118	1	0	-6.5	3.5	6.16129e-36	0	0	0	141	120	93	0	1	2
gene:HORVU1Hr1G001450	72.8	143	2.7	0	-5.7	3.8	6.22275e-36	0	0	0	109	157	163	3	2	3
gene:HORVU1Hr1G054240	453.5	112.3	794.7	7.1	2.8	6.4	6.3398e-36	0	0	0	105	124	108	727	875	782
gene:HORVU5Hr1G009180	118.3	229.7	7	0	-5.1	4.5	7.39081e-36	0	0	0	175	280	234	12	7	2
gene:HORVU7Hr1G104660	232	16	448	27.6	4.8	5.5	7.48066e-36	0	0	0	19	12	17	663	310	371
gene:HORVU3Hr1G013490	65.3	128.3	2.3	0	-5.8	3.6	7.57431e-36	0	0	0	106	142	137	4	1	2
gene:HORVU4Hr1G019380	216.7	31.3	402	12.7	3.7	5.4	8.45082e-36	0	0	0	32	33	29	512	346	348
gene:HORVU4Hr1G054240	137.3	13	261.7	19.5	4.3	4.7	1.02653e-35	0	0	0	14	7	18	208	280	297
gene:HORVU1Hr1G023330	81.2	160.3	2	0	-6.6	3.9	1.2561e-35	0	0	0	222	138	121	3	1	2
gene:HORVU5Hr1G106640	101.5	5.3	197.7	36.9	5.2	4.3	1.30865e-35	0	0	0	8	3	5	145	239	209
gene:HORVU2Hr1G014020	503.5	37.3	969.7	26	4.7	6.6	1.3356e-35	0	0	0	46	36	30	532	1398	979
gene:HORVU5Hr1G081060	225	28.7	421.3	14.5	3.9	5.4	1.367e-35	0	0	0	20	26	40	517	380	367
gene:HORVU2Hr1G016560	60	118	2	0	-6.2	3.5	1.37424e-35	0	0	0	123	128	103	4	1	1
gene:HORVU3Hr1G112480	313	71.3	554.7	7.8	3	5.9	1.81258e-35	0	0	0	71	73	70	619	497	548
gene:HORVU2Hr1G027210	105.2	201.3	9	0	-4.4	4.3	1.86055e-35	0	0	0	169	212	223	4	12	11
gene:HORVU7Hr1G048560	62.2	123.7	0.7	0	-6.9	3.6	2.00049e-35	0	0	0	162	108	101	1	1	0
gene:HORVU5Hr1G000980	299.8	52	547.7	10.5	3.4	5.8	2.01687e-35	0	0	0	59	49	48	420	578	645
gene:HORVU2Hr1G045560	51	0.7	101.3	115.6	6.9	3.3	2.11429e-35	0	0	0	0	1	1	102	102	100
gene:HORVU1Hr1G081070	123	236	10	0	-4.4	4.5	2.13943e-35	0	0	0	221	229	258	3	10	17
gene:HORVU7Hr1G106900	49.8	99.3	0.3	0	-7.9	3.2	2.14635e-35	0	0	0	108	75	115	0	0	1
gene:HORVU5Hr1G084260	396.7	96	697.3	7.3	2.9	6.2	2.27428e-35	0	0	0	98	99	91	637	664	791
gene:HORVU3Hr1G082460	98	5.3	190.7	35.9	5.2	4.3	2.3384e-35	0	0	0	5	3	8	144	238	190
gene:HORVU1Hr1G071460	94.8	179.3	10.3	0.1	-4.1	4.2	2.71033e-35	0	0	0	187	180	171	8	11	12
gene:HORVU4Hr1G079020	48.5	96.3	0.7	0	-7.1	3.2	2.88637e-35	0	0	0	112	91	86	0	0	2
gene:HORVU3Hr1G011990	135.7	270	1.3	0	-7.1	4.7	3.0497e-35	0	0	0	141	250	419	1	1	2
gene:HORVU6Hr1G025840	387	702.7	71.3	0.1	-3.3	6.2	3.0826e-35	0	0	0	623	668	817	52	91	71
gene:HORVU7Hr1G076680	92.2	179.3	5	0	-5	4.1	3.17222e-35	0	0	0	177	183	178	0	4	11
gene:HORVU1Hr1G069310	76.2	149.3	3	0	-5.6	3.8	3.35007e-35	0	0	0	148	114	186	4	2	3
gene:HORVU2Hr1G080140	496	863.3	128.7	0.1	-2.7	6.5	4.82546e-35	0	0	0	855	952	783	137	134	115
gene:HORVU1Hr1G087010	47.3	93.7	1	0	-6.5	3.2	5.11556e-35	0	0	0	98	89	94	1	0	2
gene:HORVU4Hr1G055220	744.3	1379	109.7	0.1	-3.7	7.1	5.40646e-35	0	0	0	1331	1333	1473	149	118	62
gene:HORVU2Hr1G113460	1781.7	3000.3	563	0.2	-2.4	8.4	5.69549e-35	0	0	0	2810	3017	3174	571	601	517
gene:HORVU4Hr1G080590	51.7	0.3	103	205.2	7.7	3.4	6.10488e-35	0	0	0	0	1	0	102	90	117
gene:HORVU6Hr1G067000	103.3	10.3	196.3	19	4.3	4.3	6.6266e-35	0	0	0	15	8	8	187	214	188
gene:HORVU2Hr1G124800	65.7	0.3	131	261.3	8	3.7	7.16548e-35	0	0	0	1	0	0	110	105	178
gene:HORVU7Hr1G007220	298.3	33	563.7	17.1	4.1	5.8	7.53149e-35	0	0	0	28	38	33	350	659	682
gene:HORVU5Hr1G058060	58	114	2	0	-5.5	3.5	7.7018e-35	0	0	0	101	116	125	1	4	1
gene:HORVU2Hr1G099750	56.5	111	2	0	-6.1	3.4	8.32651e-35	0	0	0	101	119	113	4	1	1
gene:HORVU7Hr1G099650	1768	546.3	2989.7	5.5	2.5	8.4	8.50315e-35	0	0	0	601	549	489	3023	2801	3145
gene:HORVU2Hr1G070700	241.3	464.3	18.3	0	-4.6	5.5	9.58152e-35	0	0	0	540	422	431	8	13	34
gene:HORVU5Hr1G061160	199.8	35	364.7	10.4	3.4	5.2	9.85502e-35	0	0	0	40	36	29	410	370	314
gene:HORVU7Hr1G074440	48.3	95.3	1.3	0	-5.9	3.2	1.00794e-34	0	0	0	97	98	91	1	1	2
gene:HORVU7Hr1G027270	471.8	89.7	854	9.5	3.2	6.5	1.23131e-34	0	0	0	89	79	101	632	1019	911
gene:HORVU5Hr1G125600	84.5	1	168	132.9	7.1	4	1.29526e-34	0	0	0	3	0	0	224	111	169
gene:HORVU2Hr1G107760	248.2	8.3	488	60.4	5.9	5.6	1.56401e-34	0	0	0	7	11	7	220	682	562
gene:HORVU7Hr1G072690	140.7	20.3	261	12.8	3.7	4.8	1.85012e-34	0	0	0	22	20	19	222	305	256
gene:HORVU5Hr1G082760	82	161	3	0	-6	4	2.14028e-34	0	0	0	125	157	201	7	2	0
gene:HORVU2Hr1G081640	114.3	215.7	13	0.1	-4	4.4	2.49339e-34	0	0	0	226	220	201	7	14	18
gene:HORVU3Hr1G085680	134.5	14	255	18.9	4.2	4.7	2.60987e-34	0	0	0	16	19	7	209	295	261
gene:HORVU3Hr1G067040	480.5	863.3	97.7	0.1	-3.1	6.5	2.82584e-34	0	0	0	903	868	819	68	98	127
gene:HORVU5Hr1G094000	75.5	147	4	0	-4.9	3.8	3.03685e-34	0	0	0	132	142	167	0	6	6
gene:HORVU3Hr1G028240	161.2	26.7	295.7	10.9	3.4	4.9	3.04408e-34	0	0	0	31	20	29	329	282	276
gene:HORVU7Hr1G009350	57.8	1.7	114	56.9	5.8	3.5	3.30016e-34	0	0	0	3	1	1	105	127	110
gene:HORVU3Hr1G109330	131	21.3	240.7	11.1	3.5	4.7	3.50303e-34	0	0	0	23	22	19	242	238	242
gene:HORVU1Hr1G040420	72.2	4	140.3	32.8	5	3.8	4.00187e-34	0	0	0	2	5	5	144	123	154
gene:HORVU7Hr1G051420	47.8	94.7	1	0	-6.2	3.2	4.15653e-34	0	0	0	104	82	98	0	2	1
gene:HORVU2Hr1G042520	212	402	22	0.1	-4.1	5.3	4.38174e-34	0	0	0	467	390	349	8	27	31
gene:HORVU5Hr1G047610	99	187.7	10.3	0.1	-4.3	4.2	4.80896e-34	0	0	0	205	169	189	15	9	7
gene:HORVU4Hr1G067020	828.3	1418.7	238	0.2	-2.6	7.3	4.9462e-34	0	0	0	1496	1362	1398	204	269	241
gene:HORVU2Hr1G036570	44	87.3	0.7	0	-6.9	3.1	4.96886e-34	0	0	0	95	91	76	1	0	1
gene:HORVU4Hr1G080150	67	132.3	1.7	0	-6.1	3.7	5.00732e-34	0	0	0	101	132	164	0	1	4
gene:HORVU4Hr1G002540	93	4.7	181.3	41.8	5.4	4.2	5.25856e-34	0	0	0	5	7	2	239	151	154
gene:HORVU1Hr1G046400	97.7	1	194.3	218.4	7.8	4.2	5.32204e-34	0	0	0	0	3	0	286	122	175
gene:HORVU6Hr1G094470	257.7	481	34.3	0.1	-3.7	5.6	5.44127e-34	0	0	0	560	446	437	17	43	43
gene:HORVU2Hr1G009940	104.8	11.7	198	17.2	4.1	4.3	6.323e-34	0	0	0	16	11	8	212	192	190
gene:HORVU1Hr1G061160	147.2	272	22.3	0.1	-3.6	4.8	6.77738e-34	0	0	0	222	283	311	19	22	26
gene:HORVU3Hr1G114990	64.2	127	1.3	0	-6.9	3.6	7.251e-34	0	0	0	98	167	116	3	1	0
gene:HORVU4Hr1G015490	48.2	95	1.3	0	-6.5	3.2	7.27403e-34	0	0	0	98	99	88	3	0	1
gene:HORVU3Hr1G057560	112.2	15.7	208.7	13.1	3.7	4.4	8.14191e-34	0	0	0	14	17	16	215	209	202
gene:HORVU6Hr1G079710	42.7	84.7	0.7	0	-6.9	3	9.55301e-34	0	0	0	94	78	82	0	1	1
gene:HORVU1Hr1G011660	158.3	298.3	18.3	0.1	-3.9	4.9	1.08164e-33	0	0	0	278	315	302	7	26	22
gene:HORVU3Hr1G000640	49.2	96.3	2	0	-5.9	3.2	1.09227e-33	0	0	0	93	95	101	3	1	2
gene:HORVU3Hr1G028050	48.2	95.3	1	0	-6.2	3.2	1.15629e-33	0	0	0	96	83	107	0	3	0
gene:HORVU6Hr1G005610	46	91.3	0.7	0	-7	3.1	1.22239e-33	0	0	0	105	94	75	1	1	0
gene:HORVU3Hr1G039930	223.8	37	410.7	11	3.5	5.4	1.56671e-33	0	0	0	44	30	37	395	334	503
gene:HORVU2Hr1G102740	61.5	119.3	3.7	0	-5	3.5	1.58741e-33	0	0	0	119	123	116	5	4	2
gene:HORVU5Hr1G070260	873.5	250.3	1496.7	6	2.6	7.4	1.60877e-33	0	0	0	213	251	287	1460	1450	1580
gene:HORVU6Hr1G088790	103.3	2.7	204	66	6	4.3	1.62663e-33	0	0	0	0	1	7	287	164	161
gene:HORVU7Hr1G082420	53.8	1.3	106.3	84.9	6.4	3.4	1.65753e-33	0	0	0	0	3	1	99	123	97
gene:HORVU2Hr1G051250	51.8	102.7	1	0	-6.6	3.3	1.70196e-33	0	0	0	128	87	93	1	0	2
gene:HORVU1Hr1G069200	70.5	139	2	0	-6.2	3.7	2.16653e-33	0	0	0	187	122	108	3	2	1
gene:HORVU1Hr1G021150	243.8	429.7	58	0.1	-2.9	5.5	2.43011e-33	0	0	0	453	402	434	58	63	53
gene:HORVU3Hr1G058100	649.8	153	1146.7	7.5	2.9	6.9	2.51262e-33	0	0	0	173	152	134	901	1259	1280
gene:HORVU2Hr1G065330	152.8	21	284.7	13.3	3.7	4.9	2.75516e-33	0	0	0	15	21	27	333	236	285
gene:HORVU1Hr1G070080	48.8	0.7	97	111.1	6.8	3.3	2.83448e-33	0	0	0	0	1	1	82	112	97
gene:HORVU3Hr1G049730	662.2	1127	197.3	0.2	-2.5	7	2.84423e-33	0	0	0	1171	1114	1096	181	191	220
gene:HORVU1Hr1G047570	760.5	109.3	1411.7	12.9	3.7	7.2	3.06847e-33	0	0	0	157	79	92	1661	1535	1039
gene:HORVU3Hr1G072780	63.7	2	125.3	62.5	6	3.6	3.22918e-33	0	0	0	0	3	3	142	99	135
gene:HORVU4Hr1G002330	107.8	14	201.7	14.4	3.8	4.4	3.81397e-33	0	0	0	15	13	14	187	189	229
gene:HORVU7Hr1G116750	131.7	240	23.3	0.1	-3.4	4.6	3.88876e-33	0	0	0	232	258	230	26	23	21
gene:HORVU4Hr1G076610	46.2	0.3	92	185.3	7.5	3.2	4.42224e-33	0	0	0	0	0	1	75	99	102
gene:HORVU7Hr1G115670	216.7	396	37.3	0.1	-3.4	5.3	4.48247e-33	0	0	0	418	398	372	26	52	34
gene:HORVU7Hr1G083670	116.5	16	217	13.8	3.8	4.5	4.64527e-33	0	0	0	19	16	13	246	203	202
gene:HORVU5Hr1G006290	51.8	102	1.7	0	-5.5	3.3	4.79193e-33	0	0	0	110	108	88	1	2	2
gene:HORVU2Hr1G081380	44	87.7	0.3	0	-7.7	3.1	5.08899e-33	0	0	0	97	94	72	1	0	0
gene:HORVU1Hr1G074330	45	88.7	1.3	0	-5.8	3.1	5.74908e-33	0	0	0	88	85	93	1	2	1
gene:HORVU3Hr1G035650	235.8	445.3	26.3	0.1	-4.1	5.5	5.8061e-33	0	0	0	367	364	605	34	29	16
gene:HORVU2Hr1G109650	64.8	1	128.7	102.9	6.7	3.7	6.29362e-33	0	0	0	1	1	1	93	129	164
gene:HORVU5Hr1G117000	146.7	278	15.3	0.1	-4.2	4.8	6.71747e-33	0	0	0	297	235	302	15	7	24
gene:HORVU6Hr1G066870	52.5	103	2	0	-5.7	3.3	7.37273e-33	0	0	0	118	90	101	3	2	1
gene:HORVU1Hr1G091850	215	390.3	39.7	0.1	-3.3	5.3	8.21324e-33	0	0	0	398	378	395	55	33	31
gene:HORVU4Hr1G008270	2711.3	4628.3	794.3	0.2	-2.5	9	8.85318e-33	0	0	0	5455	4421	4009	869	712	802
gene:HORVU6Hr1G080870	53.2	0.7	105.7	119.8	6.9	3.4	9.05146e-33	0	0	0	0	1	1	133	88	96
gene:HORVU4Hr1G049550	100.8	12	189.7	16.1	4	4.3	9.09463e-33	0	0	0	9	15	12	164	196	209
gene:HORVU1Hr1G070780	50	0.7	99.3	113.6	6.8	3.3	1.06827e-32	0	0	0	1	1	0	82	106	110
gene:HORVU7Hr1G093360	86.3	166	6.7	0	-4.6	4	1.11434e-32	0	0	0	167	140	191	3	6	11
gene:HORVU2Hr1G099470	55.3	1.7	109	54.9	5.8	3.5	1.27213e-32	0	0	0	2	0	3	97	128	102
gene:HORVU6Hr1G079410	57.2	2.7	111.7	40.7	5.3	3.5	1.29176e-32	0	0	0	1	3	4	102	112	121
gene:HORVU4Hr1G062440	621.2	1123.7	118.7	0.1	-3.2	6.9	1.32012e-32	0	0	0	1320	1029	1022	86	108	162
gene:HORVU5Hr1G069580	54	2	106	52.9	5.7	3.4	1.38485e-32	0	0	0	1	3	2	101	97	120
gene:HORVU4Hr1G080350	43.8	87	0.7	0	-6.9	3	1.5638e-32	0	0	0	91	99	71	1	1	0
gene:HORVU5Hr1G084820	83.8	166	1.7	0	-6.9	4	1.59374e-32	0	0	0	113	241	144	4	0	1
gene:HORVU1Hr1G056180	105.2	13.3	197	14.2	3.8	4.3	1.62058e-32	0	0	0	13	9	18	197	189	205
gene:HORVU5Hr1G098540	53.3	103.7	3	0	-5.2	3.3	1.76856e-32	0	0	0	113	99	99	3	4	2
gene:HORVU3Hr1G068580	85.8	5	166.7	33.7	5.1	4.1	1.90228e-32	0	0	0	5	3	7	121	174	205
gene:HORVU6Hr1G016330	35.8	71.3	0.3	0	-7.4	2.8	2.53496e-32	0	0	0	75	70	69	0	1	0
gene:HORVU1Hr1G011930	157	300.3	13.7	0	-4.5	4.9	2.60787e-32	0	0	0	276	222	403	21	12	8
gene:HORVU6Hr1G095190	41.3	81.7	1	0	-6	3	2.61745e-32	0	0	0	77	85	83	0	1	2
gene:HORVU6Hr1G005250	65.2	3	127.3	40.5	5.3	3.7	2.70901e-32	0	0	0	5	1	3	153	120	109
gene:HORVU1Hr1G050730	209.5	39	380	9.6	3.3	5.3	2.7859e-32	0	0	0	31	38	48	435	378	327
gene:HORVU5Hr1G046520	109.3	7.7	211	27.5	4.8	4.4	2.79669e-32	0	0	0	6	8	9	285	195	153
gene:HORVU7Hr1G118130	150.7	25	276.3	10.9	3.4	4.8	2.99324e-32	0	0	0	27	17	31	255	310	264
gene:HORVU4Hr1G022110	76.5	148.3	4.7	0	-4.9	3.9	3.03742e-32	0	0	0	140	122	183	4	3	7
gene:HORVU4Hr1G050790	341.7	87	596.3	6.9	2.8	6	3.10448e-32	0	0	0	94	83	84	517	622	650
gene:HORVU2Hr1G076390	82.5	158	7	0	-4.4	4	3.56944e-32	0	0	0	162	131	181	5	10	6
gene:HORVU5Hr1G047410	79.5	5.7	153.3	28.2	4.8	4	3.69348e-32	0	0	0	5	9	3	133	179	148
gene:HORVU5Hr1G112020	128.5	237.7	19.3	0.1	-3.7	4.6	3.74575e-32	0	0	0	208	243	262	26	18	14
gene:HORVU1Hr1G008580	111	211.3	10.7	0	-4.4	4.4	3.934e-32	0	0	0	200	192	242	19	6	7
gene:HORVU6Hr1G091190	46.3	0.3	92.3	185.6	7.5	3.2	4.11102e-32	0	0	0	0	0	1	73	108	96
gene:HORVU5Hr1G081500	64	4	124	31.8	5	3.7	4.1279e-32	0	0	0	5	5	2	111	125	136
gene:HORVU1Hr1G092200	39.7	78.7	0.7	0	-6.8	2.9	4.1438e-32	0	0	0	69	85	82	0	1	1
gene:HORVU6Hr1G005220	75	2.3	147.7	54.3	5.8	3.9	4.51239e-32	0	0	0	1	1	5	110	196	137
gene:HORVU4Hr1G054200	911.2	1735.3	87	0.1	-4.3	7.4	5.08389e-32	0	0	0	1016	1985	2205	50	111	100
gene:HORVU4Hr1G089120	236.5	414	59	0.1	-2.8	5.5	5.27097e-32	0	0	0	429	398	415	58	65	54
gene:HORVU7Hr1G000900	117.7	7	228.3	33.1	5	4.5	5.50242e-32	0	0	0	6	7	8	271	138	276
gene:HORVU6Hr1G076880	64.3	1.3	127.3	100.8	6.7	3.7	6.2444e-32	0	0	0	0	4	0	111	104	167
gene:HORVU4Hr1G002510	245.2	61.7	428.7	6.9	2.8	5.5	6.38773e-32	0	0	0	61	57	67	440	418	428
gene:HORVU6Hr1G078700	251.7	440.7	62.7	0.1	-2.8	5.6	6.51079e-32	0	0	0	416	469	437	70	56	62
gene:HORVU1Hr1G070480	76.2	6	146.3	23.9	4.6	3.9	6.70665e-32	0	0	0	3	7	8	142	168	129
gene:HORVU3Hr1G077170	123.5	226	21	0.1	-3.4	4.5	7.26571e-32	0	0	0	205	241	232	17	22	24
gene:HORVU2Hr1G010450	60.3	117	3.7	0	-5	3.5	7.51923e-32	0	0	0	101	123	127	3	6	2
gene:HORVU0Hr1G003840	140.5	25	256	10.1	3.3	4.8	7.87537e-32	0	0	0	32	20	23	258	262	248
gene:HORVU1Hr1G076690	119.2	15.3	223	13.9	3.8	4.5	9.69835e-32	0	0	0	15	9	22	199	227	243
gene:HORVU6Hr1G074660	52.5	103	2	0	-5.4	3.3	9.73842e-32	0	0	0	121	94	94	1	3	2
gene:HORVU2Hr1G089340	81.3	8	154.7	20.1	4.3	4	1.00144e-31	0	0	0	5	12	7	146	151	167
gene:HORVU1Hr1G008120	1564.7	543.3	2586	4.8	2.3	8.2	1.00699e-31	0	0	0	511	563	556	2455	2707	2596
gene:HORVU0Hr1G021850	141.7	274.7	8.7	0	-4.8	4.7	1.02065e-31	0	0	0	211	274	339	0	14	12
gene:HORVU7Hr1G036050	57.2	0.7	113.7	128.2	7	3.5	1.11191e-31	0	0	0	0	1	1	152	90	99
gene:HORVU1Hr1G075390	37.8	75.3	0.3	0	-7.5	2.8	1.1177e-31	0	0	0	80	75	71	1	0	0
gene:HORVU1Hr1G073170	172	26.3	317.7	12	3.6	5	1.17541e-31	0	0	0	20	24	35	250	357	346
gene:HORVU4Hr1G002290	174.3	27.7	321	11.7	3.5	5	1.21286e-31	0	0	0	34	28	21	396	294	273
gene:HORVU6Hr1G067680	78.2	149.7	6.7	0	-4.4	3.9	1.23107e-31	0	0	0	172	130	147	3	9	8
gene:HORVU2Hr1G067740	61.2	118	4.3	0	-4.6	3.5	1.36553e-31	0	0	0	106	122	126	4	6	3
gene:HORVU2Hr1G075850	120.2	12	228.3	18.9	4.2	4.5	1.38446e-31	0	0	0	10	12	14	158	264	263
gene:HORVU4Hr1G078460	154	16	292	18.1	4.2	4.9	1.58826e-31	0	0	0	20	11	17	199	302	375
gene:HORVU5Hr1G115280	218	24.7	411.3	16.4	4	5.4	1.62122e-31	0	0	0	20	21	33	571	299	364
gene:HORVU7Hr1G071770	83.8	7	160.7	23.1	4.5	4	1.66315e-31	0	0	0	8	7	6	196	151	135
gene:HORVU4Hr1G024290	219.7	35	404.3	11.4	3.5	5.4	1.74479e-31	0	0	0	28	34	43	298	445	470
gene:HORVU7Hr1G024930	107.5	212	3	0	-5.9	4.3	1.82666e-31	0	0	0	155	320	161	1	6	2
gene:HORVU5Hr1G063810	196.5	26.7	366.3	13.7	3.8	5.2	1.99211e-31	0	0	0	20	34	26	482	325	292
gene:HORVU7Hr1G047570	39	77.7	0.3	0	-7.5	2.9	2.11415e-31	0	0	0	65	95	73	0	1	0
gene:HORVU7Hr1G091180	211.7	392.3	31	0.1	-3.6	5.3	2.15058e-31	0	0	0	455	319	403	28	44	21
gene:HORVU1Hr1G010230	77.3	4	150.7	35.7	5.2	3.9	2.48072e-31	0	0	0	1	3	8	185	143	124
gene:HORVU5Hr1G103170	43.7	86	1.3	0	-6.4	3.1	2.55647e-31	0	0	0	84	78	96	3	0	1
gene:HORVU7Hr1G058860	95.2	6.3	184	28.4	4.8	4.2	2.73888e-31	0	0	0	7	4	8	180	134	238
gene:HORVU4Hr1G015250	42.2	0.3	84	168	7.4	3.1	2.82366e-31	0	0	0	0	0	1	77	76	99
gene:HORVU5Hr1G056330	61.5	121.7	1.3	0	-6	3.5	3.01471e-31	0	0	0	82	140	143	0	2	2
gene:HORVU2Hr1G080630	3862.7	6492.3	1233	0.2	-2.4	9.5	3.10785e-31	0	0	0	5513	6688	7276	1139	1202	1358
gene:HORVU3Hr1G094250	45.5	89.3	1.7	0	-5.6	3.1	3.28392e-31	0	0	0	81	86	101	0	4	1
gene:HORVU7Hr1G073770	58	1	115	92.2	6.5	3.5	3.38981e-31	0	0	0	1	1	1	86	148	111
gene:HORVU5Hr1G078270	84.3	157.3	11.3	0.1	-3.8	4	3.92845e-31	0	0	0	158	156	158	11	11	12
gene:HORVU5Hr1G092770	78.5	152.3	4.7	0	-4.8	3.9	4.19512e-31	0	0	0	176	124	157	0	6	8
gene:HORVU5Hr1G066190	223.7	396.3	51	0.1	-2.9	5.4	4.65112e-31	0	0	0	360	397	432	44	48	61
gene:HORVU1Hr1G007840	59.8	2	117.7	49.2	5.6	3.5	5.40485e-31	0	0	0	2	1	3	148	99	106
gene:HORVU3Hr1G111150	89.3	166.7	12	0.1	-3.8	4.1	5.43395e-31	0	0	0	150	169	181	13	11	12
gene:HORVU5Hr1G007770	219.2	19.3	419	21.6	4.4	5.4	5.44809e-31	0	0	0	16	24	18	234	551	472
gene:HORVU7Hr1G079380	47.3	0.3	94.3	190.2	7.6	3.3	5.55575e-31	0	0	0	0	0	1	68	110	105
gene:HORVU3Hr1G073830	71.7	0	143.3	1141.7	10.2	3.8	5.8802e-31	0	0	0	0	0	0	220	118	92
gene:HORVU1Hr1G061140	38.7	76.3	1	0	-6.2	2.9	5.88079e-31	0	0	0	72	78	79	1	1	1
gene:HORVU1Hr1G043910	562.3	58.3	1066.3	18.2	4.2	6.7	5.925e-31	0	0	0	64	46	65	604	1601	994
gene:HORVU7Hr1G046640	592.2	184.3	1000	5.4	2.4	6.8	6.48867e-31	0	0	0	190	167	196	1045	1019	936
gene:HORVU5Hr1G114600	44	86.7	1.3	0	-6.4	3.1	6.72694e-31	0	0	0	95	91	74	3	0	1
gene:HORVU4Hr1G008700	546.3	942.7	150	0.2	-2.6	6.7	6.72882e-31	0	0	0	1005	923	900	118	173	159
gene:HORVU7Hr1G073130	55.5	108.3	2.7	0	-5.1	3.4	7.33078e-31	0	0	0	117	112	96	0	2	6
gene:HORVU3Hr1G076670	52.2	104	0.3	0	-7.9	3.3	8.28653e-31	0	0	0	150	78	84	0	1	0
gene:HORVU2Hr1G082160	34.3	68.3	0.3	0	-7.3	2.7	8.78914e-31	0	0	0	60	73	72	0	0	1
gene:HORVU1Hr1G089310	2144	3691.3	596.7	0.2	-2.6	8.6	8.98177e-31	0	0	0	3785	3892	3397	461	738	591
gene:HORVU2Hr1G064730	221	52.3	389.7	7.4	2.9	5.4	9.43758e-31	0	0	0	56	50	51	411	340	418
gene:HORVU4Hr1G024050	45.2	1.3	89	55.1	5.8	3.2	9.73123e-31	0	0	0	2	0	2	81	95	91
gene:HORVU7Hr1G046320	102.2	3.3	201	57	5.8	4.3	1.19872e-30	0	0	0	3	4	3	192	120	291
gene:HORVU4Hr1G075180	824.2	1435.3	213	0.1	-2.7	7.3	1.444e-30	0	0	0	1454	1434	1418	168	192	279
gene:HORVU3Hr1G098400	52.7	1.7	103.7	52.3	5.7	3.4	1.44616e-30	0	0	0	1	1	3	83	117	111
gene:HORVU7Hr1G000690	53.7	104	3.3	0	-4.9	3.4	1.47135e-30	0	0	0	99	108	105	5	4	1
gene:HORVU2Hr1G096360	8135.2	13377.7	2892.7	0.2	-2.2	10.6	1.4797e-30	0	0	0	12832	13037	14264	3090	2570	3018
gene:HORVU5Hr1G067310	37.5	74	1	0	-6.2	2.8	1.49427e-30	0	0	0	72	74	76	1	1	1
gene:HORVU2Hr1G114860	37.7	0	75.3	599	9.2	2.9	1.51352e-30	0	0	0	0	0	0	89	67	70
gene:HORVU5Hr1G099350	40.2	0.7	79.7	91.5	6.5	3	1.68969e-30	0	0	0	0	0	2	73	82	84
gene:HORVU1Hr1G002300	488.8	139.3	838.3	6	2.6	6.5	1.86004e-30	0	0	0	146	128	144	963	737	815
gene:HORVU5Hr1G001730	52	2.3	101.7	42.7	5.4	3.4	1.86472e-30	0	0	0	2	3	2	89	118	98
gene:HORVU5Hr1G080350	63	3.7	122.3	34.7	5.1	3.6	1.97048e-30	0	0	0	6	3	2	120	143	104
gene:HORVU7Hr1G071390	113.2	19	207.3	10.9	3.4	4.4	2.07723e-30	0	0	0	22	20	15	196	214	212
gene:HORVU6Hr1G016320	46.8	93.7	0	0	-9.5	3.1	2.0813e-30	0	0	0	130	79	72	0	0	0
gene:HORVU6Hr1G026360	207.7	391.7	23.7	0.1	-4.1	5.3	2.45386e-30	0	0	0	497	380	298	38	18	15
gene:HORVU1Hr1G095340	125.3	18.3	232.3	12.5	3.6	4.6	2.47192e-30	0	0	0	15	15	25	193	262	242
gene:HORVU6Hr1G081290	101.8	1.7	202	101.2	6.7	4.3	2.68498e-30	0	0	0	2	1	2	98	223	285
gene:HORVU2Hr1G022690	40.5	80	1	0	-5.9	2.9	2.75396e-30	0	0	0	83	89	68	0	2	1
gene:HORVU2Hr1G101640	74.5	5	144	28.8	4.8	3.9	3.08112e-30	0	0	0	2	7	6	120	180	132
gene:HORVU6Hr1G084840	49.3	96	2.7	0	-5.3	3.2	3.47697e-30	0	0	0	84	110	94	3	4	1
gene:HORVU5Hr1G076820	47.5	1	94	106.8	6.7	3.2	3.58294e-30	0	0	0	0	3	0	82	85	115
gene:HORVU4Hr1G073580	102.5	14	191	13.3	3.7	4.3	4.62504e-30	0	0	0	12	12	18	212	168	193
gene:HORVU1Hr1G094180	48.3	95.7	1	0	-6.2	3.2	4.93937e-30	0	0	0	73	97	117	1	0	2
gene:HORVU7Hr1G111130	512.3	884	140.7	0.2	-2.6	6.6	5.00592e-30	0	0	0	902	878	872	113	175	134
gene:HORVU0Hr1G004630	57.3	3.3	111.3	29	4.9	3.5	5.52025e-30	0	0	0	2	1	7	114	108	112
gene:HORVU4Hr1G077720	33.5	66.7	0.3	0	-7.3	2.7	5.53985e-30	0	0	0	58	67	75	0	0	1
gene:HORVU5Hr1G070040	731.8	1308.3	155.3	0.1	-3.1	7.1	5.79348e-30	0	0	0	1150	1282	1493	101	167	198
gene:HORVU1Hr1G025040	154.7	281.3	28	0.1	-3.3	4.9	6.12981e-30	0	0	0	287	286	271	21	23	40
gene:HORVU2Hr1G116700	139.8	21.3	258.3	12	3.6	4.7	6.14096e-30	0	0	0	30	16	18	211	280	284
gene:HORVU2Hr1G010990	5666.5	9478.7	1854.3	0.2	-2.4	10	6.29837e-30	0	0	0	8888	9321	10227	2201	1605	1757
gene:HORVU1Hr1G070420	231.5	441.3	21.7	0.1	-4.3	5.4	6.4073e-30	0	0	0	323	516	485	16	37	12
gene:HORVU2Hr1G084800	159.3	25.3	293.3	11.6	3.5	4.9	6.92167e-30	0	0	0	23	28	25	212	346	322
gene:HORVU3Hr1G074820	353.2	71.3	635	8.8	3.1	6.1	7.09756e-30	0	0	0	67	58	89	478	751	676
gene:HORVU7Hr1G092800	124.7	225.3	24	0.1	-3.2	4.5	7.23179e-30	0	0	0	213	250	213	23	27	22
gene:HORVU5Hr1G047530	1629.8	591.7	2668	4.5	2.2	8.3	8.9425e-30	0	0	0	555	599	621	2778	2706	2520
gene:HORVU2Hr1G064290	1740.2	3245.3	235	0.1	-3.8	8.3	9.71836e-30	0	0	0	3528	3085	3123	129	367	209
gene:HORVU2Hr1G065840	49.8	2.3	97.3	40.7	5.3	3.3	9.90475e-30	0	0	0	1	4	2	109	97	86
gene:HORVU2Hr1G080870	272.7	64	481.3	7.5	2.9	5.7	1.00485e-29	0	0	0	59	75	58	400	495	549
gene:HORVU3Hr1G096390	195	34.7	355.3	10.2	3.3	5.2	1.02579e-29	0	0	0	32	29	43	289	447	330
gene:HORVU4Hr1G067180	444.5	130	759	5.8	2.5	6.4	1.03806e-29	0	0	0	154	115	121	752	732	793
gene:HORVU3Hr1G099740	44.2	86.3	2	0	-5.1	3.1	1.15885e-29	0	0	0	82	91	86	0	2	4
gene:HORVU5Hr1G061440	105.3	197	13.7	0.1	-3.8	4.3	1.38544e-29	0	0	0	216	214	161	8	16	17
gene:HORVU1Hr1G065270	469.7	143.3	796	5.6	2.5	6.5	1.47927e-29	0	0	0	132	148	150	768	885	735
gene:HORVU6Hr1G015770	114.5	8	221	28.6	4.8	4.5	1.4976e-29	0	0	0	7	11	6	236	137	290
gene:HORVU6Hr1G014780	175.8	30.3	321.3	10.6	3.4	5.1	1.62452e-29	0	0	0	43	29	19	287	346	331
gene:HORVU4Hr1G051810	200.8	43.7	358	8.2	3	5.3	1.64867e-29	0	0	0	58	34	39	363	355	356
gene:HORVU2Hr1G087090	100.8	7	194.7	29.4	4.9	4.3	1.67667e-29	0	0	0	1	15	5	154	209	221
gene:HORVU7Hr1G058090	86.3	5.7	167	29	4.9	4.1	1.73524e-29	0	0	0	9	4	4	118	173	210
gene:HORVU1Hr1G007810	124.2	9	239.3	25.5	4.7	4.6	1.87708e-29	0	0	0	5	7	15	320	166	232
gene:HORVU1Hr1G073460	156.2	26.7	285.7	10.6	3.4	4.9	2.00979e-29	0	0	0	27	22	31	218	301	338
gene:HORVU2Hr1G019770	36.8	73	0.7	0	-6.7	2.8	2.08313e-29	0	0	0	59	79	81	0	1	1
gene:HORVU6Hr1G084490	511	138.3	883.7	6.4	2.7	6.6	2.09356e-29	0	0	0	139	147	129	1077	738	836
gene:HORVU2Hr1G091830	283.3	75.7	491	6.5	2.7	5.7	2.42768e-29	0	0	0	67	77	83	435	501	537
gene:HORVU3Hr1G011560	307	81	533	6.6	2.7	5.9	2.5281e-29	0	0	0	82	85	76	624	473	502
gene:HORVU5Hr1G117790	49.3	95.7	3	0	-4.8	3.2	2.54454e-29	0	0	0	89	90	108	1	4	4
gene:HORVU6Hr1G000590	69.2	0.7	137.7	155	7.3	3.7	2.94943e-29	0	0	0	1	1	0	209	108	96
gene:HORVU1Hr1G056510	191.8	41.7	342	8.2	3	5.2	2.97652e-29	0	0	0	45	41	39	309	306	411
gene:HORVU6Hr1G016340	36.8	73.7	0	0	-9.2	2.8	3.38302e-29	0	0	0	60	66	95	0	0	0
gene:HORVU7Hr1G121200	34.2	67.7	0.7	0	-6.6	2.7	3.6338e-29	0	0	0	62	65	76	0	1	1
gene:HORVU1Hr1G081980	42.2	1	83.3	66.7	6.1	3.1	3.75499e-29	0	0	0	1	0	2	82	72	96
gene:HORVU6Hr1G083350	512.8	908	117.7	0.1	-3	6.6	4.07721e-29	0	0	0	1004	967	753	141	82	130
gene:HORVU1Hr1G016200	49	2	96	40.8	5.3	3.3	4.66365e-29	0	0	0	1	1	4	87	115	86
gene:HORVU7Hr1G038570	53.2	1	105.3	83.7	6.4	3.4	4.68542e-29	0	0	0	2	0	1	133	109	74
gene:HORVU6Hr1G071920	42.2	1.7	82.7	50.3	5.7	3.1	5.11034e-29	0	0	0	1	3	1	85	82	81
gene:HORVU6Hr1G065360	220.7	55.7	385.7	6.9	2.8	5.4	5.73529e-29	0	0	0	65	48	54	356	389	412
gene:HORVU0Hr1G038880	44.8	87.7	2	0	-5.3	3.1	6.00689e-29	0	0	0	72	95	96	1	3	2
gene:HORVU2Hr1G112170	42.8	83.7	2	0	-5.2	3	6.06696e-29	0	0	0	90	79	82	3	1	2
gene:HORVU3Hr1G095430	38.2	75.3	1	0	-6.2	2.9	6.21794e-29	0	0	0	72	65	89	1	0	2
gene:HORVU2Hr1G020420	56.3	1	111.7	90.7	6.5	3.5	7.28031e-29	0	0	0	0	0	3	74	122	139
gene:HORVU2Hr1G093380	51.7	100	3.3	0	-4.7	3.3	7.82819e-29	0	0	0	98	89	113	1	6	3
gene:HORVU7Hr1G089850	281.5	66	497	7.6	2.9	5.7	8.48406e-29	0	0	0	67	65	66	380	531	580
gene:HORVU7Hr1G038270	478.3	825.3	131.3	0.2	-2.6	6.5	8.65639e-29	0	0	0	824	846	806	103	125	166
gene:HORVU6Hr1G005930	102.7	202	3.3	0	-5.8	4.3	9.79789e-29	0	0	0	322	163	121	3	4	3
gene:HORVU4Hr1G074530	58.2	113	3.3	0	-4.9	3.5	9.97309e-29	0	0	0	139	89	111	4	4	2
gene:HORVU1Hr1G062380	95.3	185.7	5	0	-5.1	4.2	1.3043e-28	0	0	0	106	213	238	4	7	4
gene:HORVU3Hr1G004070	43.2	84.7	1.7	0	-5.3	3	1.49085e-28	0	0	0	71	87	96	1	2	2
gene:HORVU7Hr1G083080	233.8	61.3	406.3	6.6	2.7	5.5	1.5074e-28	0	0	0	71	58	55	443	380	396
gene:HORVU7Hr1G087750	88.8	12	165.7	13.6	3.8	4.1	1.56147e-28	0	0	0	17	9	10	156	178	163
gene:HORVU5Hr1G085800	56.3	109.7	3	0	-5.1	3.4	1.61475e-28	0	0	0	125	83	121	4	1	4
gene:HORVU2Hr1G005620	425.5	91	760	8.3	3.1	6.3	1.719e-28	0	0	0	112	75	86	945	771	564
gene:HORVU1Hr1G007790	52	2.3	101.7	37.2	5.2	3.4	1.74011e-28	0	0	0	0	1	6	115	89	101
gene:HORVU7Hr1G023730	46.5	90	3	0	-5	3.1	2.15017e-28	0	0	0	89	86	95	5	2	2
gene:HORVU2Hr1G119090	49.2	2.3	96	40.3	5.3	3.3	2.1701e-28	0	0	0	0	4	3	95	83	110
gene:HORVU7Hr1G035570	32.8	65.3	0.3	0	-7.3	2.7	2.21963e-28	0	0	0	73	61	62	1	0	0
gene:HORVU0Hr1G005150	59.8	115.3	4.3	0	-4.6	3.5	2.23028e-28	0	0	0	90	127	129	3	6	4
gene:HORVU2Hr1G009570	64.8	5	124.7	23.5	4.6	3.7	2.23038e-28	0	0	0	6	0	9	125	130	119
gene:HORVU2Hr1G018380	334	92.7	575.3	6.2	2.6	6	2.26224e-28	0	0	0	112	82	84	560	621	545
gene:HORVU4Hr1G067410	121.7	23.7	219.7	9.2	3.2	4.6	2.33115e-28	0	0	0	21	21	29	200	227	232
gene:HORVU2Hr1G112120	83	162.7	3.3	0	-5.5	4	2.61021e-28	0	0	0	236	151	101	3	5	2
gene:HORVU7Hr1G000970	355.3	611.7	99	0.2	-2.6	6.1	2.61422e-28	0	0	0	564	611	660	103	115	79
gene:HORVU5Hr1G084580	145.8	32.3	259.3	8	3	4.8	2.71709e-28	0	0	0	31	33	33	234	249	295
gene:HORVU3Hr1G025920	1338.3	2193.7	483	0.2	-2.2	8	2.7215e-28	0	0	0	2238	2173	2170	453	550	446
gene:HORVU2Hr1G082530	45.2	87.7	2.7	0	-5.1	3.1	2.81707e-28	0	0	0	81	102	80	3	4	1
gene:HORVU2Hr1G099550	123.3	12	234.7	18.7	4.2	4.6	2.8484e-28	0	0	0	9	13	14	332	175	197
gene:HORVU4Hr1G064820	35.3	70	0.7	0	-6.1	2.7	2.93944e-28	0	0	0	80	74	56	0	1	1
gene:HORVU2Hr1G071570	91	173.7	8.3	0.1	-4.2	4.1	3.21529e-28	0	0	0	184	172	165	5	16	4
gene:HORVU7Hr1G093190	84	12.7	155.3	12.4	3.6	4	3.2724e-28	0	0	0	12	12	14	168	145	153
gene:HORVU2Hr1G006360	32.7	65	0.3	0	-7.3	2.6	3.28654e-28	0	0	0	51	69	75	0	1	0
gene:HORVU2Hr1G092190	201.3	44.7	358	7.9	3	5.3	3.59069e-28	0	0	0	54	32	48	392	323	359
gene:HORVU6Hr1G064220	79.8	151.7	8	0.1	-4.2	3.9	3.75628e-28	0	0	0	170	111	174	9	8	7
gene:HORVU2Hr1G026790	34	67.3	0.7	0	-6.5	2.7	3.77055e-28	0	0	0	62	79	61	0	0	2
gene:HORVU5Hr1G064000	53	102	4	0	-4.6	3.3	3.85617e-28	0	0	0	94	119	93	5	3	4
gene:HORVU1Hr1G072160	32.2	63.7	0.7	0	-6.5	2.6	3.87535e-28	0	0	0	62	58	71	0	1	1
gene:HORVU4Hr1G019570	110.7	17.3	204	11.5	3.5	4.4	3.95173e-28	0	0	0	13	16	23	227	173	212
gene:HORVU1Hr1G026650	285.5	83.7	487.3	5.8	2.5	5.8	4.08121e-28	0	0	0	91	78	82	501	452	509
gene:HORVU7Hr1G075220	108	16.7	199.3	11.7	3.6	4.4	4.6045e-28	0	0	0	13	17	20	228	204	166
gene:HORVU5Hr1G024040	55.7	108.7	2.7	0	-5	3.4	4.72445e-28	0	0	0	121	82	123	0	6	2
gene:HORVU1Hr1G072140	57.3	112.7	2	0	-5.5	3.5	4.81002e-28	0	0	0	119	75	144	1	2	3
gene:HORVU7Hr1G106540	179.5	32	327	10.1	3.3	5.1	4.86566e-28	0	0	0	37	20	39	259	361	361
gene:HORVU5Hr1G014290	1220.8	2028	413.7	0.2	-2.3	7.8	5.53718e-28	0	0	0	2077	2058	1949	341	479	421
gene:HORVU2Hr1G044890	36.8	72	1.7	0	-5.2	2.8	6.04938e-28	0	0	0	72	73	71	0	4	1
gene:HORVU2Hr1G064330	41.3	81.7	1	0	-6.3	3	6.71872e-28	0	0	0	99	86	60	1	0	2
gene:HORVU7Hr1G081770	7150.5	11681.7	2619.3	0.2	-2.2	10.4	7.63415e-28	0	0	0	11303	11174	12568	2703	2261	2894
gene:HORVU5Hr1G046900	160	292.3	27.7	0.1	-3.3	4.9	7.64792e-28	0	0	0	249	345	283	16	35	32
gene:HORVU2Hr1G091720	332.8	567	98.7	0.2	-2.5	6	7.6693e-28	0	0	0	636	555	510	107	91	98
gene:HORVU6Hr1G016310	32.5	64.7	0.3	0	-7.2	2.6	7.70904e-28	0	0	0	56	67	71	1	0	0
gene:HORVU2Hr1G099350	46.5	1	92	72.4	6.2	3.2	7.7233e-28	0	0	0	2	1	0	115	75	86
gene:HORVU2Hr1G109210	31	61.3	0.7	0	-6.4	2.6	7.86952e-28	0	0	0	59	61	64	0	1	1
gene:HORVU7Hr1G096870	39.3	77.7	1	0	-5.9	2.9	8.12859e-28	0	0	0	68	69	96	1	1	1
gene:HORVU4Hr1G082600	1757	505	3009	6	2.6	8.4	8.45896e-28	0	0	0	367	622	526	2964	3245	2818
gene:HORVU2Hr1G094360	748.2	261	1235.3	4.7	2.2	7.1	8.76965e-28	0	0	0	283	261	239	1328	1178	1200
gene:HORVU3Hr1G077950	62.8	121	4.7	0	-4.4	3.6	9.405e-28	0	0	0	115	108	140	1	9	4
gene:HORVU5Hr1G094460	129.2	10.7	247.7	23	4.5	4.6	9.51366e-28	0	0	0	9	13	10	359	157	227
gene:HORVU1Hr1G074000	46	1.3	90.7	55.7	5.8	3.2	9.57204e-28	0	0	0	2	0	2	115	80	77
gene:HORVU3Hr1G113890	57.7	110	5.3	0.1	-4.2	3.5	9.58327e-28	0	0	0	113	107	110	1	9	6
gene:HORVU3Hr1G034040	48	93.7	2.3	0	-5.1	3.2	1.0002e-27	0	0	0	109	78	94	1	1	5
gene:HORVU5Hr1G000240	39.5	77.3	1.7	0	-5.6	2.9	1.0689e-27	0	0	0	75	79	78	4	1	0
gene:HORVU4Hr1G088280	1498.2	2685.7	310.7	0.1	-3.1	8.1	1.10522e-27	0	0	0	2000	2619	3438	404	220	308
gene:HORVU1Hr1G072850	257.8	54.7	461	8.4	3.1	5.6	1.12378e-27	0	0	0	50	52	62	352	589	442
gene:HORVU7Hr1G036390	564.8	1005.7	124	0.1	-3	6.7	1.20457e-27	0	0	0	859	1067	1091	171	117	84
gene:HORVU3Hr1G057530	940.7	96.7	1784.7	18.4	4.2	7.5	1.24697e-27	0	0	0	57	102	131	952	2307	2095
gene:HORVU4Hr1G072680	65	5.3	124.7	21.6	4.4	3.7	1.37327e-27	0	0	0	10	1	5	128	122	124
gene:HORVU1Hr1G058630	80	3.7	156.3	40.3	5.3	4	1.4039e-27	0	0	0	1	5	5	144	106	219
gene:HORVU1Hr1G074820	79.2	150.3	8	0	-4.3	3.9	1.44336e-27	0	0	0	131	135	185	11	4	9
gene:HORVU5Hr1G081460	194	43	345	7.9	3	5.2	1.51255e-27	0	0	0	40	34	55	298	388	349
gene:HORVU5Hr1G071010	647.5	230.7	1064.3	4.6	2.2	6.9	1.52064e-27	0	0	0	230	224	238	1098	1097	998
gene:HORVU2Hr1G107350	88.7	165.7	11.7	0.1	-3.8	4.1	1.68624e-27	0	0	0	167	164	166	13	16	6
gene:HORVU5Hr1G067490	41.8	1	82.7	66	6	3.1	1.6895e-27	0	0	0	1	0	2	97	87	64
gene:HORVU4Hr1G081170	636.3	217	1055.7	4.9	2.3	6.9	1.70185e-27	0	0	0	195	241	215	1109	1071	987
gene:HORVU1Hr1G066530	143.8	23.7	264	11	3.5	4.8	1.71977e-27	0	0	0	31	15	25	228	325	239
gene:HORVU2Hr1G064390	38.3	76	0.7	0	-6.2	2.9	1.82367e-27	0	0	0	96	69	63	1	1	0
gene:HORVU1Hr1G087570	4898.3	7947.7	1849	0.2	-2.1	9.8	1.87077e-27	0	0	0	8398	8042	7403	2043	1840	1664
gene:HORVU5Hr1G062640	36.7	72.7	0.7	0	-6.1	2.8	2.03048e-27	0	0	0	72	87	59	1	1	0
gene:HORVU3Hr1G038830	784.5	234	1335	5.7	2.5	7.2	2.03502e-27	0	0	0	219	231	252	1035	1544	1426
gene:HORVU3Hr1G109760	190.7	48.3	333	6.8	2.8	5.2	2.05429e-27	0	0	0	50	42	53	305	320	374
gene:HORVU1Hr1G067840	46.7	2.7	90.7	33	5	3.2	2.19604e-27	0	0	0	2	4	2	79	88	105
gene:HORVU7Hr1G085450	2056.5	337.3	3775.7	11.2	3.5	8.6	2.46928e-27	0	0	0	310	336	366	2274	5763	3290
gene:HORVU4Hr1G022630	60.2	114.7	5.7	0.1	-4.2	3.5	2.56298e-27	0	0	0	128	116	100	3	6	8
gene:HORVU3Hr1G083520	32.3	63.7	1	0	-5.6	2.6	2.57304e-27	0	0	0	65	62	64	0	1	2
gene:HORVU1Hr1G053770	160.7	297.7	23.7	0.1	-3.6	4.9	2.61052e-27	0	0	0	338	255	300	12	22	37
gene:HORVU4Hr1G013890	37.7	0.7	74.7	85.4	6.4	2.9	2.96328e-27	0	0	0	0	0	2	91	67	66
gene:HORVU5Hr1G021050	63.2	6.7	119.7	17.5	4.1	3.6	3.15698e-27	0	0	0	7	5	8	105	135	119
gene:HORVU4Hr1G066230	91.3	12	170.7	14.1	3.8	4.1	3.15749e-27	0	0	0	14	9	13	161	140	211
gene:HORVU1Hr1G075860	88.2	11	165.3	15.1	3.9	4.1	3.1943e-27	0	0	0	13	9	11	125	194	177
gene:HORVU3Hr1G073780	8747.7	14203	3292.3	0.2	-2.1	10.7	3.38119e-27	0	0	0	14903	13465	14241	2867	3682	3328
gene:HORVU3Hr1G113740	54	1.3	106.7	66.9	6.1	3.4	3.44444e-27	0	0	0	0	0	4	71	124	125
gene:HORVU2Hr1G003580	36.2	71	1.3	0	-5.7	2.8	3.46803e-27	0	0	0	60	81	72	1	1	2
gene:HORVU0Hr1G000200	1163.8	420.7	1907	4.5	2.2	7.8	3.47821e-27	0	0	0	426	450	386	1814	2143	1764
gene:HORVU3Hr1G031460	1883.3	720.7	3046	4.2	2.1	8.5	3.56648e-27	0	0	0	707	677	778	3009	3255	2874
gene:HORVU4Hr1G082740	180.2	39.7	320.7	8	3	5.1	3.71573e-27	0	0	0	31	45	43	381	285	296
gene:HORVU7Hr1G018780	273.8	465.7	82	0.2	-2.5	5.7	3.74254e-27	0	0	0	515	439	443	83	87	76
gene:HORVU7Hr1G007860	30.3	59.7	1	0	-5.9	2.5	4.06374e-27	0	0	0	65	58	56	0	1	2
gene:HORVU2Hr1G021150	153.8	29.7	278	9.3	3.2	4.9	4.07816e-27	0	0	0	22	25	42	239	290	305
gene:HORVU2Hr1G019820	56.5	2	111	47.1	5.6	3.5	4.15101e-27	0	0	0	1	1	4	81	103	149
gene:HORVU4Hr1G087670	45.2	87.3	3	0	-4.8	3.1	4.32211e-27	0	0	0	98	81	83	3	1	5
gene:HORVU1Hr1G077100	3216.8	1222	5211.7	4.3	2.1	9.2	4.3361e-27	0	0	0	1363	1129	1174	5556	4948	5131
gene:HORVU5Hr1G076660	54.2	107.3	1	0	-6.7	3.4	4.64127e-27	0	0	0	65	106	151	0	1	2
gene:HORVU7Hr1G115410	83.2	160	6.3	0	-4.5	4	5.8489e-27	0	0	0	212	135	133	1	8	10
gene:HORVU7Hr1G021260	36.7	72.3	1	0	-6.1	2.8	6.33761e-27	0	0	0	56	74	87	1	1	1
gene:HORVU3Hr1G021120	86.5	9	164	18.6	4.2	4.1	6.44608e-27	0	0	0	5	13	9	125	200	167
gene:HORVU5Hr1G040920	562.5	191.7	933.3	4.9	2.3	6.7	7.34397e-27	0	0	0	184	176	215	999	880	921
gene:HORVU2Hr1G091530	49.2	94.3	4	0	-4.4	3.2	7.70899e-27	0	0	0	98	93	92	4	6	2
gene:HORVU7Hr1G116220	107.7	7.7	207.7	27.2	4.8	4.4	8.27346e-27	0	0	0	2	12	9	129	257	237
gene:HORVU2Hr1G005320	142.3	35.3	249.3	7	2.8	4.8	9.13759e-27	0	0	0	31	38	37	239	250	259
gene:HORVU3Hr1G019850	57.3	111	3.7	0	-5.1	3.4	1.02038e-26	0	0	0	119	126	88	8	1	2
gene:HORVU3Hr1G058900	61.8	115.7	8	0.1	-3.9	3.6	1.08615e-26	0	0	0	126	108	113	9	8	7
gene:HORVU5Hr1G093430	374.7	656	93.3	0.1	-2.8	6.1	1.09608e-26	0	0	0	569	685	714	79	76	125
gene:HORVU1Hr1G087040	53.5	5.3	101.7	19	4.3	3.4	1.12235e-26	0	0	0	6	3	7	97	108	100
gene:HORVU3Hr1G087670	47.2	1.3	93	56.5	5.8	3.2	1.16195e-26	0	0	0	2	1	1	118	71	90
gene:HORVU4Hr1G008420	95.7	3.7	187.7	53.4	5.7	4.2	1.1637e-26	0	0	0	0	7	4	103	263	197
gene:HORVU1Hr1G075520	52.7	1	104.3	84.4	6.4	3.4	1.22361e-26	0	0	0	1	0	2	67	103	143
gene:HORVU3Hr1G098340	95.7	181.7	9.7	0.1	-4.2	4.2	1.56376e-26	0	0	0	157	145	243	4	13	12
gene:HORVU7Hr1G077620	176.7	327	26.3	0.1	-3.7	5	1.5817e-26	0	0	0	382	271	328	43	19	17
gene:HORVU7Hr1G088280	37.8	1.3	74.3	46	5.5	2.9	1.659e-26	0	0	0	0	0	4	79	70	74
gene:HORVU3Hr1G004920	40.5	78.7	2.3	0	-5.2	2.9	1.70308e-26	0	0	0	66	89	81	3	4	0
gene:HORVU6Hr1G081260	34	0.3	67.7	134.9	7.1	2.8	1.73404e-26	0	0	0	0	0	1	83	62	58
gene:HORVU6Hr1G061940	37.7	0.3	75	151	7.2	3	1.7362e-26	0	0	0	1	0	0	54	93	78
gene:HORVU2Hr1G125050	34.2	67.7	0.7	0	-6	2.7	1.75253e-26	0	0	0	76	73	54	1	1	0
gene:HORVU1Hr1G082270	34.5	68.3	0.7	0	-6.1	2.7	1.77801e-26	0	0	0	87	57	61	0	2	0
gene:HORVU2Hr1G085270	335.5	31.7	639.3	20.3	4.3	6	1.83312e-26	0	0	0	49	19	27	384	952	582
gene:HORVU2Hr1G083520	32.8	64.7	1	0	-5.6	2.7	1.84866e-26	0	0	0	58	75	61	0	1	2
gene:HORVU2Hr1G097490	26.2	52	0.3	0	-6.9	2.3	1.9924e-26	0	0	0	52	52	52	0	0	1
gene:HORVU5Hr1G098260	137.2	248.7	25.7	0.1	-3.2	4.7	2.00016e-26	0	0	0	316	222	208	21	30	26
gene:HORVU2Hr1G017240	45.2	2	88.3	37.6	5.2	3.2	2.02351e-26	0	0	0	3	0	3	71	106	88
gene:HORVU6Hr1G077750	1725.7	640	2811.3	4.4	2.1	8.3	2.62056e-26	0	0	0	573	604	743	2848	2691	2895
gene:HORVU2Hr1G095080	48	93.3	2.7	0	-5	3.2	2.63381e-26	0	0	0	115	73	92	4	2	2
gene:HORVU6Hr1G061450	32.3	63.7	1	0	-6	2.6	2.70298e-26	0	0	0	58	54	79	0	1	2
gene:HORVU4Hr1G025770	699.5	262	1137	4.3	2.1	7	2.88515e-26	0	0	0	275	262	249	1111	1164	1136
gene:HORVU2Hr1G079960	402.3	719.3	85.3	0.1	-3.1	6.2	2.94251e-26	0	0	0	636	737	785	50	91	115
gene:HORVU5Hr1G041210	49.2	3.7	94.7	24.4	4.6	3.3	3.49948e-26	0	0	0	6	1	4	98	82	104
gene:HORVU2Hr1G105720	51	100.3	1.7	0	-6.2	3.3	3.58705e-26	0	0	0	131	66	104	4	1	0
gene:HORVU0Hr1G003280	148.3	29.3	267.3	9	3.2	4.8	3.67125e-26	0	0	0	25	29	34	201	314	287
gene:HORVU6Hr1G088140	116.7	217.7	15.7	0.1	-3.7	4.5	3.93401e-26	0	0	0	279	177	197	8	17	22
gene:HORVU2Hr1G003600	31.3	61.7	1	0	-5.5	2.6	3.93477e-26	0	0	0	64	56	65	0	1	2
gene:HORVU1Hr1G054040	3912.3	6596.7	1228	0.2	-2.4	9.5	4.03831e-26	0	0	0	6925	7094	5771	1570	1067	1047
gene:HORVU3Hr1G023740	84.3	11.7	157	13.1	3.7	4	4.21017e-26	0	0	0	7	11	17	141	161	169
gene:HORVU5Hr1G046370	62.3	116.3	8.3	0.1	-3.7	3.6	4.26874e-26	0	0	0	124	108	117	8	10	7
gene:HORVU5Hr1G064200	38.3	1.7	75	37.9	5.2	3	4.75464e-26	0	0	0	1	1	3	63	81	81
gene:HORVU5Hr1G067390	35.7	0.7	70.7	81.2	6.3	2.9	4.77645e-26	0	0	0	0	1	1	55	85	72
gene:HORVU3Hr1G080890	42	81	3	0	-4.7	3	4.79071e-26	0	0	0	74	77	92	3	2	4
gene:HORVU7Hr1G033360	107.2	192.3	22	0.1	-3.1	4.3	4.80399e-26	0	0	0	195	204	178	16	24	26
gene:HORVU3Hr1G052320	189.5	50	329	6.6	2.7	5.2	5.06785e-26	0	0	0	51	52	47	381	315	291
gene:HORVU1Hr1G072580	92.2	15	169.3	11.1	3.5	4.1	5.79554e-26	0	0	0	16	15	14	199	165	144
gene:HORVU5Hr1G010690	28.5	56.3	0.7	0	-6.3	2.5	6.09495e-26	0	0	0	61	58	50	1	1	0
gene:HORVU6Hr1G057060	37.7	73.3	2	0	-4.9	2.9	6.16637e-26	0	0	0	71	75	74	0	1	5
gene:HORVU3Hr1G017590	127	19.7	234.3	11.6	3.5	4.6	6.26271e-26	0	0	0	17	16	26	282	252	169
gene:HORVU6Hr1G070750	1586.7	2707.7	465.7	0.2	-2.5	8.2	6.53885e-26	0	0	0	2519	2508	3096	455	349	593
gene:HORVU2Hr1G060300	60.3	4.7	116	26.9	4.7	3.6	6.7125e-26	0	0	0	5	7	2	128	134	86
gene:HORVU5Hr1G006310	46.8	92	1.7	0	-5.6	3.2	6.80388e-26	0	0	0	73	78	125	1	4	0
gene:HORVU2Hr1G077320	26.8	53.7	0	0	-8.7	2.4	6.9341e-26	0	0	0	59	57	45	0	0	0
gene:HORVU4Hr1G088860	260	60.3	459.7	7.6	2.9	5.6	6.98745e-26	0	0	0	69	67	45	369	556	454
gene:HORVU7Hr1G012380	27.8	55	0.7	0	-5.8	2.4	7.13713e-26	0	0	0	59	54	52	0	1	1
gene:HORVU5Hr1G093530	78.3	143.3	13.3	0.1	-3.4	3.9	7.27994e-26	0	0	0	132	147	151	13	14	13
gene:HORVU4Hr1G015710	226.3	66	386.7	5.9	2.6	5.4	7.49187e-26	0	0	0	71	57	70	350	418	392
gene:HORVU3Hr1G000620	33.3	65.3	1.3	0	-6	2.7	7.77374e-26	0	0	0	58	66	72	3	0	1
gene:HORVU4Hr1G075250	345.5	646.3	44.7	0.1	-3.8	6	8.29875e-26	0	0	0	611	677	651	15	62	57
gene:HORVU7Hr1G118560	44.3	87	1.7	0	-5.5	3.1	9.09206e-26	0	0	0	65	116	80	1	3	1
gene:HORVU7Hr1G099560	36.7	1	72.3	58.2	5.9	2.9	9.41278e-26	0	0	0	1	1	1	56	86	75
gene:HORVU5Hr1G063690	47.2	90.7	3.7	0	-4.3	3.2	9.50587e-26	0	0	0	82	91	99	1	6	4
gene:HORVU1Hr1G049160	28.7	56.7	0.7	0	-6.3	2.5	9.88664e-26	0	0	0	54	65	51	0	1	1
gene:HORVU6Hr1G078630	27.5	54.3	0.7	0	-6.2	2.4	1.15975e-25	0	0	0	52	57	54	1	1	0
gene:HORVU2Hr1G028330	331.7	587.3	76	0.1	-2.9	6	1.30871e-25	0	0	0	463	628	671	59	103	66
gene:HORVU6Hr1G073980	2892.3	1139.3	4645.3	4.1	2	9.1	1.32143e-25	0	0	0	1094	1274	1050	4899	4621	4416
gene:HORVU1Hr1G029920	66	1.3	130.7	104	6.7	3.7	1.33446e-25	0	0	0	1	3	0	68	177	147
gene:HORVU2Hr1G089050	115.3	220.7	10	0	-4.5	4.4	1.41855e-25	0	0	0	312	190	160	7	6	17
gene:HORVU6Hr1G060370	45	89	1	0	-6.5	3.1	1.53726e-25	0	0	0	54	116	97	0	1	2
gene:HORVU1Hr1G053070	61.8	115.7	8	0.1	-3.8	3.6	1.65369e-25	0	0	0	97	118	132	8	9	7
gene:HORVU7Hr1G021430	67.2	133.3	1	0	-6.4	3.7	1.67035e-25	0	0	0	98	85	217	0	1	2
gene:HORVU5Hr1G052760	94.3	175	13.7	0.1	-3.6	4.2	1.79033e-25	0	0	0	136	185	204	8	17	16
gene:HORVU2Hr1G120100	30.3	60.7	0	0	-8.9	2.6	1.84397e-25	0	0	0	69	42	71	0	0	0
gene:HORVU0Hr1G040360	25.8	51.3	0.3	0	-6.9	2.3	1.84498e-25	0	0	0	60	46	48	0	0	1
gene:HORVU3Hr1G071640	26.7	0	53.3	426.7	8.7	2.5	1.92483e-25	0	0	0	0	0	0	58	49	53
gene:HORVU3Hr1G033620	553.2	920.3	186	0.2	-2.3	6.7	1.9358e-25	0	0	0	952	938	871	224	171	163
gene:HORVU6Hr1G072490	45.5	3.3	87.7	25.2	4.7	3.2	2.04591e-25	0	0	0	6	0	4	86	87	90
gene:HORVU2Hr1G100210	44.7	87	2.3	0	-5.3	3.1	2.08729e-25	0	0	0	64	103	94	4	2	1
gene:HORVU2Hr1G043900	843	1437.7	248.3	0.2	-2.5	7.3	2.15008e-25	0	0	0	1470	1397	1446	175	312	258
gene:HORVU4Hr1G071360	709.3	1263.3	155.3	0.1	-3	7.1	2.44154e-25	0	0	0	1138	1348	1304	101	228	137
gene:HORVU1Hr1G051260	30.7	0	61.3	490.4	8.9	2.6	2.51142e-25	0	0	0	0	0	0	75	62	47
gene:HORVU3Hr1G081540	403.5	117	690	5.9	2.6	6.2	2.71128e-25	0	0	0	89	138	124	794	657	619
gene:HORVU7Hr1G049370	1223	470.7	1975.3	4.2	2.1	7.8	2.93445e-25	0	0	0	460	518	434	1895	1866	2165
gene:HORVU3Hr1G015640	1780.7	671.3	2890	4.3	2.1	8.4	3.12893e-25	0	0	0	619	674	721	3329	2675	2666
gene:HORVU6Hr1G079640	62.5	6.7	118.3	18.1	4.2	3.6	3.13448e-25	0	0	0	6	7	7	146	113	96
gene:HORVU5Hr1G104870	2256.2	868	3644.3	4.2	2.1	8.7	3.38524e-25	0	0	0	805	854	945	4107	3302	3524
gene:HORVU1Hr1G049230	42.2	82	2.3	0	-4.9	3	3.38851e-25	0	0	0	98	82	66	0	3	4
gene:HORVU2Hr1G025860	36.5	72.7	0.3	0	-6.7	2.8	3.57817e-25	0	0	0	51	69	98	0	1	0
gene:HORVU6Hr1G084390	872	318.7	1425.3	4.5	2.2	7.4	3.57854e-25	0	0	0	279	360	317	1297	1538	1441
gene:HORVU6Hr1G062820	133.2	240.7	25.7	0.1	-3.2	4.6	3.72586e-25	0	0	0	227	279	216	28	16	33
gene:HORVU2Hr1G018340	847.7	251.7	1443.7	5.7	2.5	7.3	3.72634e-25	0	0	0	192	271	292	1171	1528	1632
gene:HORVU4Hr1G084390	366.2	669	63.3	0.1	-3.4	6.1	3.72942e-25	0	0	0	776	640	591	34	59	97
gene:HORVU1Hr1G084630	59.2	111.7	6.7	0.1	-4	3.5	3.75949e-25	0	0	0	110	131	94	4	9	7
gene:HORVU6Hr1G075950	100	18.7	181.3	9.5	3.2	4.3	3.8481e-25	0	0	0	15	16	25	165	186	193
gene:HORVU5Hr1G095060	245.2	428.7	61.7	0.1	-2.8	5.5	3.85851e-25	0	0	0	502	366	418	47	60	78
gene:HORVU5Hr1G026780	281.2	86	476.3	5.5	2.5	5.7	4.12946e-25	0	0	0	88	78	92	501	520	408
gene:HORVU0Hr1G013910	125.7	25.7	225.7	8.8	3.1	4.6	4.30442e-25	0	0	0	30	29	18	256	192	229
gene:HORVU3Hr1G060060	103.8	9.3	198.3	19.7	4.3	4.3	4.70605e-25	0	0	0	3	9	16	149	262	184
gene:HORVU2Hr1G066480	793.3	259	1327.7	5.1	2.4	7.2	4.77252e-25	0	0	0	309	242	226	1515	1338	1130
gene:HORVU3Hr1G013650	61.8	119.3	4.3	0	-5	3.5	5.20066e-25	0	0	0	86	123	149	8	3	2
gene:HORVU2Hr1G105390	29.7	0.7	58.7	67.4	6.1	2.6	5.3777e-25	0	0	0	0	1	1	56	64	56
gene:HORVU5Hr1G112040	137	32.7	241.3	7.3	2.9	4.7	5.45319e-25	0	0	0	32	33	33	271	252	201
gene:HORVU3Hr1G009490	37.3	0	74.7	592.2	9.2	2.9	5.51915e-25	0	0	0	0	0	0	105	53	66
gene:HORVU1Hr1G056650	100.8	15.3	186.3	12	3.6	4.3	6.47221e-25	0	0	0	23	9	14	207	199	153
gene:HORVU2Hr1G090120	38.3	2	74.7	37.3	5.2	3	6.47597e-25	0	0	0	1	3	2	66	70	88
gene:HORVU4Hr1G061740	27.3	53.7	1	0	-5.7	2.4	6.58789e-25	0	0	0	51	49	61	0	1	2
gene:HORVU2Hr1G118570	5766.5	9286.3	2246.7	0.2	-2	10.1	6.59444e-25	0	0	0	8998	9141	9720	2231	2581	1928
gene:HORVU5Hr1G103740	31.2	61	1.3	0	-5.9	2.6	7.16922e-25	0	0	0	58	67	58	3	1	0
gene:HORVU3Hr1G007160	24.2	48	0.3	0	-6.8	2.2	7.47833e-25	0	0	0	53	45	46	0	0	1
gene:HORVU7Hr1G081740	50.2	96.7	3.7	0	-4.7	3.2	8.51627e-25	0	0	0	120	98	72	4	3	4
gene:HORVU1Hr1G061980	122.2	18	226.3	12.6	3.7	4.5	8.70891e-25	0	0	0	28	13	13	273	232	174
gene:HORVU6Hr1G000620	41.5	3	80	25.5	4.7	3.1	8.76535e-25	0	0	0	1	5	3	73	82	85
gene:HORVU7Hr1G046870	104.5	197.7	11.3	0.1	-4	4.3	9.37072e-25	0	0	0	229	147	217	5	20	9
gene:HORVU5Hr1G001060	32.7	64.3	1	0	-6	2.7	1.06173e-24	0	0	0	49	66	78	1	1	1
gene:HORVU2Hr1G100450	46.5	90	3	0	-4.8	3.1	1.06456e-24	0	0	0	112	91	67	4	2	3
gene:HORVU3Hr1G077490	102.5	20.7	184.3	8.7	3.1	4.3	1.07233e-24	0	0	0	16	21	25	199	166	188
gene:HORVU6Hr1G083250	37.5	73	2	0	-5.1	2.8	1.13536e-24	0	0	0	58	83	78	1	4	1
gene:HORVU3Hr1G093350	199.5	55	344	6.2	2.6	5.2	1.15777e-24	0	0	0	67	44	54	316	349	367
gene:HORVU3Hr1G000550	35	1	69	55	5.8	2.8	1.16706e-24	0	0	0	2	0	1	78	75	54
gene:HORVU4Hr1G087910	27.2	53.7	0.7	0	-6.2	2.4	1.2553e-24	0	0	0	62	52	47	0	1	1
gene:HORVU4Hr1G087100	407.2	671.3	143	0.2	-2.2	6.3	1.25704e-24	0	0	0	610	725	679	130	153	146
gene:HORVU3Hr1G084230	31	61.3	0.7	0	-6.4	2.6	1.31812e-24	0	0	0	51	58	75	1	0	1
gene:HORVU2Hr1G099730	31.5	61.3	1.7	0	-5.5	2.6	1.32406e-24	0	0	0	61	53	70	3	1	1
gene:HORVU2Hr1G017910	31.3	61.7	1	0	-5.6	2.6	1.38218e-24	0	0	0	50	67	68	0	3	0
gene:HORVU4Hr1G007260	98	15.3	180.7	11.4	3.5	4.2	1.4913e-24	0	0	0	15	11	20	224	151	167
gene:HORVU2Hr1G087860	1439.3	508.3	2370.3	4.7	2.2	8.1	1.52692e-24	0	0	0	424	481	620	2154	2488	2469
gene:HORVU4Hr1G014530	61.3	8	114.7	14.3	3.8	3.6	1.62703e-24	0	0	0	10	7	7	111	103	130
gene:HORVU3Hr1G058440	82.8	153	12.7	0.1	-3.6	4	1.71195e-24	0	0	0	180	135	144	17	13	8
gene:HORVU1Hr1G091120	82.2	11	153.3	13.2	3.7	4	1.92608e-24	0	0	0	8	8	17	176	157	127
gene:HORVU3Hr1G085990	58.7	112.3	5	0	-4.4	3.5	1.96194e-24	0	0	0	111	130	96	3	2	10
gene:HORVU1Hr1G075620	89.8	165	14.7	0.1	-3.4	4.1	1.98037e-24	0	0	0	160	171	164	7	20	17
gene:HORVU6Hr1G018830	189.3	38.7	340	8.8	3.1	5.2	1.99197e-24	0	0	0	43	36	37	422	232	366
gene:HORVU1Hr1G080680	233	418.7	47.3	0.1	-3.1	5.5	2.03408e-24	0	0	0	446	388	422	28	43	71
gene:HORVU6Hr1G035210	37	0.3	73.7	145.8	7.2	2.9	2.04945e-24	0	0	0	0	0	1	102	59	60
gene:HORVU6Hr1G008640	28.7	0.3	57	114.1	6.8	2.6	2.13776e-24	0	0	0	0	0	1	54	67	50
gene:HORVU4Hr1G022950	85.5	4.3	166.7	39.6	5.3	4.1	2.25784e-24	0	0	0	5	3	5	82	216	202
gene:HORVU7Hr1G029190	619.5	155.3	1083.7	7	2.8	6.9	2.33053e-24	0	0	0	176	165	125	1460	825	966
gene:HORVU4Hr1G077310	892.8	1490.7	295	0.2	-2.3	7.4	2.39342e-24	0	0	0	1162	1657	1653	332	287	266
gene:HORVU1Hr1G072720	69.5	127.7	11.3	0.1	-3.5	3.7	2.55833e-24	0	0	0	118	138	127	15	11	8
gene:HORVU7Hr1G078770	226.8	65.3	388.3	5.9	2.6	5.4	2.56579e-24	0	0	0	61	58	77	334	429	402
gene:HORVU2Hr1G081600	205.3	358.7	52	0.1	-2.8	5.3	2.59021e-24	0	0	0	361	385	330	34	61	61
gene:HORVU5Hr1G110000	88.2	7.7	168.7	22.4	4.5	4.1	2.6302e-24	0	0	0	12	3	8	105	202	199
gene:HORVU5Hr1G105780	76.8	142.3	11.3	0.1	-3.7	3.9	2.82691e-24	0	0	0	152	116	159	13	14	7
gene:HORVU7Hr1G121190	29	0.7	57.3	65.2	6	2.6	2.92746e-24	0	0	0	0	1	1	63	56	53
gene:HORVU3Hr1G080860	24.8	49.3	0.3	0	-6.9	2.3	3.02333e-24	0	0	0	59	46	43	0	0	1
gene:HORVU5Hr1G104350	25.3	50.7	0	0	-8.7	2.3	3.07195e-24	0	0	0	62	44	46	0	0	0
gene:HORVU6Hr1G058840	116.3	211	21.7	0.1	-3.3	4.5	3.29765e-24	0	0	0	259	188	186	23	15	27
gene:HORVU6Hr1G088480	24.7	49.3	0	0	-8.6	2.3	3.33001e-24	0	0	0	58	41	49	0	0	0
gene:HORVU2Hr1G081410	29.5	58.3	0.7	0	-6.4	2.5	3.41416e-24	0	0	0	45	57	73	0	1	1
gene:HORVU6Hr1G072160	79.2	12	146.3	12.3	3.6	3.9	3.56214e-24	0	0	0	14	12	10	165	115	159
gene:HORVU5Hr1G040360	55.5	1	110	86.9	6.4	3.4	3.59114e-24	0	0	0	1	1	1	169	92	69
gene:HORVU2Hr1G120260	65	121.7	8.3	0.1	-3.7	3.6	3.73004e-24	0	0	0	103	136	126	4	11	10
gene:HORVU2Hr1G114900	29.3	0.7	58	66.1	6	2.6	3.75528e-24	0	0	0	1	0	1	54	54	66
gene:HORVU3Hr1G070660	42	2.7	81.3	29.4	4.9	3.1	4.12812e-24	0	0	0	5	1	2	82	67	95
gene:HORVU7Hr1G027060	87.7	16	159.3	10	3.3	4.1	4.45766e-24	0	0	0	12	20	16	152	182	144
gene:HORVU3Hr1G007280	2074.7	3377.3	772	0.2	-2.1	8.6	4.47275e-24	0	0	0	2757	3876	3499	831	756	729
gene:HORVU5Hr1G080150	178.2	48.7	307.7	6.3	2.7	5.1	4.62566e-24	0	0	0	49	48	49	303	361	259
gene:HORVU3Hr1G066450	1443.2	2319	567.3	0.2	-2	8.1	4.70075e-24	0	0	0	2425	2269	2263	595	481	626
gene:HORVU7Hr1G087170	59.7	7	112.3	16.3	4	3.6	4.77208e-24	0	0	0	12	4	5	99	111	127
gene:HORVU2Hr1G081560	52.7	102.3	3	0	-4.8	3.3	4.84394e-24	0	0	0	121	90	96	0	1	8
gene:HORVU1Hr1G074550	62.8	116.3	9.3	0.1	-3.6	3.6	4.96071e-24	0	0	0	103	120	126	8	12	8
gene:HORVU3Hr1G063310	83	7.3	158.7	22.7	4.5	4	5.22022e-24	0	0	0	5	11	6	184	99	193
gene:HORVU2Hr1G110500	34.8	1.3	68.3	42.1	5.4	2.8	5.28657e-24	0	0	0	0	1	3	71	56	78
gene:HORVU1Hr1G049250	142.7	245.7	39.7	0.2	-2.6	4.7	5.38661e-24	0	0	0	269	227	241	35	44	40
gene:HORVU5Hr1G113180	16648.2	26303	6993.3	0.3	-1.9	11.6	5.57429e-24	0	0	0	24522	26691	27696	7610	7039	6331
gene:HORVU2Hr1G079620	23.2	46.3	0	0	-8.5	2.2	5.59272e-24	0	0	0	45	42	52	0	0	0
gene:HORVU5Hr1G056490	41.8	2	81.7	41	5.4	3.1	5.62112e-24	0	0	0	2	3	1	59	100	86
gene:HORVU2Hr1G046410	186.7	322	51.3	0.2	-2.7	5.1	5.65312e-24	0	0	0	300	287	379	59	44	51
gene:HORVU3Hr1G029310	100	16.3	183.7	11.2	3.5	4.3	5.74348e-24	0	0	0	24	11	14	214	183	154
gene:HORVU4Hr1G082700	31.2	0.7	61.7	70.3	6.1	2.7	5.74757e-24	0	0	0	1	1	0	62	70	53
gene:HORVU2Hr1G003630	62	6.3	117.7	19.3	4.3	3.6	5.87393e-24	0	0	0	5	7	7	85	123	145
gene:HORVU3Hr1G072670	59.7	1	118.3	95	6.6	3.5	6.09708e-24	0	0	0	0	0	3	188	74	93
gene:HORVU7Hr1G098220	72.7	10.7	134.7	12.6	3.7	3.8	6.46645e-24	0	0	0	8	13	11	145	110	149
gene:HORVU5Hr1G019880	55.8	105	6.7	0.1	-3.9	3.4	6.92284e-24	0	0	0	103	87	125	5	6	9
gene:HORVU5Hr1G067530	258.8	82	435.7	5.3	2.4	5.6	7.35654e-24	0	0	0	73	99	74	415	450	442
gene:HORVU4Hr1G081420	45.3	86.7	4	0.1	-4.3	3.1	7.66367e-24	0	0	0	75	83	102	1	4	7
gene:HORVU4Hr1G072260	26.5	52.7	0.3	0	-7	2.4	8.04341e-24	0	0	0	38	63	57	0	1	0
gene:HORVU3Hr1G099300	91.5	162.7	20.3	0.1	-3	4.1	8.05551e-24	0	0	0	169	169	150	20	22	19
gene:HORVU5Hr1G054820	33.5	66	1	0	-5.7	2.7	8.55098e-24	0	0	0	50	61	87	0	1	2
gene:HORVU1Hr1G030200	35.5	0.7	70.3	81.4	6.3	2.9	8.73337e-24	0	0	0	0	0	2	52	66	93
gene:HORVU1Hr1G094570	23.7	0	47.3	380.6	8.6	2.3	8.78167e-24	0	0	0	0	0	0	47	49	46
gene:HORVU7Hr1G108530	27.3	54.3	0.3	0	-7	2.4	8.95852e-24	0	0	0	49	42	72	0	0	1
gene:HORVU3Hr1G089000	164.7	38.3	291	7.6	2.9	5	8.96157e-24	0	0	0	50	30	35	242	283	348
gene:HORVU2Hr1G117110	23	45.7	0.3	0	-6.8	2.2	9.4053e-24	0	0	0	43	42	52	0	1	0
gene:HORVU4Hr1G088780	895.5	1456.3	334.7	0.2	-2.1	7.4	9.4866e-24	0	0	0	1359	1584	1426	395	298	311
gene:HORVU2Hr1G029110	191.2	41.3	341	8.3	3	5.2	9.95962e-24	0	0	0	52	37	35	242	388	393
gene:HORVU5Hr1G087780	233.3	60.7	406	6.7	2.7	5.5	1.01051e-23	0	0	0	66	49	67	310	472	436
gene:HORVU6Hr1G010960	52.2	98.3	6	0.1	-4.2	3.3	1.0406e-23	0	0	0	95	94	106	11	3	4
gene:HORVU4Hr1G048440	140.2	29.7	250.7	8.3	3.1	4.7	1.04819e-23	0	0	0	25	24	40	308	214	230
gene:HORVU5Hr1G112560	157.5	42.7	272.3	6.4	2.7	4.9	1.07924e-23	0	0	0	53	38	37	281	249	287
gene:HORVU2Hr1G101790	446.3	156.3	736.3	4.7	2.2	6.4	1.25841e-23	0	0	0	131	173	165	799	726	684
gene:HORVU1Hr1G065250	73	8	138	17.3	4.1	3.8	1.26455e-23	0	0	0	7	9	8	94	173	147
gene:HORVU6Hr1G071520	142.8	247.7	38	0.2	-2.7	4.7	1.31087e-23	0	0	0	241	259	243	28	46	40
gene:HORVU1Hr1G028780	240.5	74.7	406.3	5.5	2.4	5.5	1.3204e-23	0	0	0	69	86	69	353	429	437
gene:HORVU7Hr1G086720	44.2	84	4.3	0.1	-4.1	3.1	1.34632e-23	0	0	0	95	79	78	4	7	2
gene:HORVU2Hr1G115750	108.3	11	205.7	18.6	4.2	4.4	1.388e-23	0	0	0	10	13	10	132	179	306
gene:HORVU7Hr1G035980	65.3	5	125.7	24.9	4.6	3.7	1.39124e-23	0	0	0	1	7	7	172	108	97
gene:HORVU7Hr1G002440	28.7	57	0.3	0	-7.1	2.5	1.48544e-23	0	0	0	47	45	79	0	0	1
gene:HORVU1Hr1G084670	24.5	48.3	0.7	0	-6.1	2.2	1.57815e-23	0	0	0	51	50	44	0	1	1
gene:HORVU5Hr1G066780	61	7	115	16.7	4.1	3.6	1.75644e-23	0	0	0	5	8	8	133	126	86
gene:HORVU2Hr1G072850	151	42.3	259.7	6.1	2.6	4.9	1.79175e-23	0	0	0	38	40	49	234	268	277
gene:HORVU7Hr1G008150	32.8	65.3	0.3	0	-6.5	2.7	1.89169e-23	0	0	0	56	49	91	0	1	0
gene:HORVU4Hr1G081110	328.7	90	567.3	6.3	2.7	6	1.92786e-23	0	0	0	76	99	95	701	572	429
gene:HORVU6Hr1G079650	45.3	4.7	86	18.5	4.2	3.2	2.10982e-23	0	0	0	6	3	5	98	84	76
gene:HORVU3Hr1G013160	43	2.3	83.7	30.3	4.9	3.1	2.13559e-23	0	0	0	2	1	4	107	65	79
gene:HORVU1Hr1G047390	324.2	536	112.3	0.2	-2.3	5.9	2.13647e-23	0	0	0	559	500	549	125	97	115
gene:HORVU2Hr1G118870	29.5	58.7	0.3	0	-7.1	2.5	2.1456e-23	0	0	0	76	61	39	0	0	1
gene:HORVU4Hr1G082560	26.5	0.3	52.7	105.8	6.7	2.5	2.37638e-23	0	0	0	1	0	0	48	62	48
gene:HORVU1Hr1G067460	92.3	169.3	15.3	0.1	-3.5	4.1	2.55561e-23	0	0	0	180	130	198	21	13	12
gene:HORVU4Hr1G062540	122.8	215.7	30	0.1	-2.9	4.5	2.78958e-23	0	0	0	197	220	230	39	27	24
gene:HORVU6Hr1G029520	211.8	354.7	69	0.2	-2.3	5.3	2.81437e-23	0	0	0	366	337	361	60	77	70
gene:HORVU7Hr1G075970	75.2	13	137.3	10.5	3.4	3.9	3.15716e-23	0	0	0	17	12	10	148	139	125
gene:HORVU5Hr1G097620	118.8	28.3	209.3	7.4	2.9	4.5	3.22952e-23	0	0	0	31	29	25	192	246	190
gene:HORVU1Hr1G021100	110.3	20.7	200	9.6	3.3	4.4	3.98162e-23	0	0	0	21	21	20	259	156	185
gene:HORVU6Hr1G083320	53.2	100	6.3	0.1	-3.9	3.3	4.162e-23	0	0	0	82	108	110	3	9	7
gene:HORVU6Hr1G078110	50.8	5.3	96.3	17.9	4.2	3.3	4.39791e-23	0	0	0	1	8	7	85	104	100
gene:HORVU6Hr1G022270	37.8	72.3	3.3	0	-4.5	2.8	4.50398e-23	0	0	0	71	74	72	5	1	4
gene:HORVU2Hr1G091430	24.7	0	49.3	394.2	8.6	2.4	5.14677e-23	0	0	0	0	0	0	52	40	56
gene:HORVU1Hr1G000920	36.3	72.3	0.3	0	-7.4	2.8	5.27856e-23	0	0	0	110	63	44	0	0	1
gene:HORVU1Hr1G003810	127.7	222.3	33	0.1	-2.8	4.6	5.41982e-23	0	0	0	228	221	218	42	32	25
gene:HORVU6Hr1G068600	60.8	6	115.7	19.1	4.3	3.6	5.58296e-23	0	0	0	8	3	7	81	135	131
gene:HORVU6Hr1G093230	863.2	1369.3	357	0.3	-1.9	7.3	5.61416e-23	0	0	0	1444	1348	1316	340	345	386
gene:HORVU4Hr1G080610	194.7	336.7	52.7	0.2	-2.6	5.2	6.4167e-23	0	0	0	294	360	356	36	61	61
gene:HORVU3Hr1G086240	34.5	66.7	2.3	0	-4.6	2.7	6.4325e-23	0	0	0	56	69	75	1	4	2
gene:HORVU7Hr1G096660	610.8	220	1001.7	4.5	2.2	6.8	6.65192e-23	0	0	0	243	201	216	1176	947	882
gene:HORVU3Hr1G097490	30.5	60.7	0.3	0	-7.2	2.5	7.20147e-23	0	0	0	81	63	38	0	1	0
gene:HORVU2Hr1G065090	329	98	560	5.7	2.5	6	7.26203e-23	0	0	0	105	85	104	702	479	499
gene:HORVU1Hr1G049190	156	302.7	9.3	0	-4.9	4.9	7.45825e-23	0	0	0	443	165	300	9	17	2
gene:HORVU2Hr1G021430	32.2	64	0.3	0	-7.3	2.6	7.71862e-23	0	0	0	37	70	85	0	1	0
gene:HORVU4Hr1G079860	101.3	18	184.7	10.2	3.3	4.3	8.53756e-23	0	0	0	16	20	18	157	242	155
gene:HORVU3Hr1G023400	259.7	451.3	68	0.2	-2.7	5.6	8.78436e-23	0	0	0	573	422	359	52	77	75
gene:HORVU5Hr1G069960	39.8	76.7	3	0	-4.7	2.9	8.92155e-23	0	0	0	94	61	75	5	2	2
gene:HORVU4Hr1G011110	125.8	27.3	224.3	8.1	3	4.6	9.87078e-23	0	0	0	31	19	32	235	180	258
gene:HORVU6Hr1G094880	258.2	36.3	480	13.1	3.7	5.6	1.02351e-22	0	0	0	22	42	45	265	621	554
gene:HORVU4Hr1G056250	247	69.3	424.7	6.2	2.6	5.5	1.02891e-22	0	0	0	67	90	51	380	422	472
gene:HORVU4Hr1G089830	22.5	45	0	0	-8.5	2.1	1.05364e-22	0	0	0	54	37	44	0	0	0
gene:HORVU7Hr1G059050	986.5	1729.7	243.3	0.1	-2.8	7.5	1.17929e-22	0	0	0	1631	1848	1710	136	308	286
gene:HORVU5Hr1G107380	140.2	243	37.3	0.2	-2.7	4.7	1.18833e-22	0	0	0	252	222	255	27	39	46
gene:HORVU3Hr1G003880	25	0.3	49.7	99	6.6	2.4	1.19304e-22	0	0	0	0	1	0	50	55	44
gene:HORVU3Hr1G113620	314.5	16.3	612.7	36.6	5.2	5.9	1.37281e-22	0	0	0	8	17	24	333	1136	369
gene:HORVU3Hr1G066090	44.5	88.3	0.7	0	-6.9	3.1	1.39053e-22	0	0	0	44	93	128	0	1	1
gene:HORVU5Hr1G092750	24.2	48	0.3	0	-6.8	2.2	1.39352e-22	0	0	0	35	54	55	0	0	1
gene:HORVU4Hr1G069190	322.2	114.7	529.7	4.6	2.2	5.9	1.43412e-22	0	0	0	115	119	110	465	545	579
gene:HORVU5Hr1G085290	35.7	69.3	2	0	-4.8	2.8	1.47169e-22	0	0	0	52	83	73	1	3	2
gene:HORVU2Hr1G023590	31.2	0.7	61.7	71.3	6.2	2.7	1.50432e-22	0	0	0	1	0	1	43	72	70
gene:HORVU2Hr1G019950	546	135	957	7.1	2.8	6.7	1.50531e-22	0	0	0	99	147	159	1242	956	673
gene:HORVU1Hr1G025440	357.8	102.7	613	6	2.6	6.1	1.52839e-22	0	0	0	95	127	86	688	469	682
gene:HORVU2Hr1G113540	131.8	37.7	226	6	2.6	4.7	1.56648e-22	0	0	0	38	33	42	240	221	217
gene:HORVU2Hr1G110180	24.2	0.3	48	95.9	6.6	2.3	1.69527e-22	0	0	0	0	0	1	50	44	50
gene:HORVU7Hr1G097210	48	5.7	90.3	15.7	4	3.3	1.70381e-22	0	0	0	8	4	5	83	85	103
gene:HORVU2Hr1G113160	22.3	44.3	0.3	0	-6.7	2.1	1.72902e-22	0	0	0	50	34	49	0	1	0
gene:HORVU4Hr1G082310	20.8	41.3	0.3	0	-6.6	2	1.77138e-22	0	0	0	43	42	39	0	1	0
gene:HORVU3Hr1G096460	34.2	0.7	67.7	76.4	6.3	2.8	1.80176e-22	0	0	0	2	0	0	81	46	76
gene:HORVU2Hr1G091440	44.3	85.7	3	0	-4.8	3.1	1.8592e-22	0	0	0	115	60	82	3	3	3
gene:HORVU5Hr1G095430	21	41.7	0.3	0	-6.6	2	1.88306e-22	0	0	0	42	44	39	0	0	1
gene:HORVU1Hr1G023220	1850.2	690	3010.3	4.4	2.1	8.4	1.93058e-22	0	0	0	585	738	747	2679	3611	2741
gene:HORVU4Hr1G070600	54.5	6.7	102.3	15.6	4	3.4	2.01553e-22	0	0	0	9	7	4	111	112	84
gene:HORVU6Hr1G080460	32	62.7	1.3	0	-5.3	2.6	2.04877e-22	0	0	0	59	50	79	1	1	2
gene:HORVU3Hr1G106450	58.3	110	6.7	0.1	-4.1	3.5	2.06386e-22	0	0	0	130	83	117	11	5	4
gene:HORVU6Hr1G069330	40	4	76	19.5	4.3	3	2.09029e-22	0	0	0	5	5	2	70	77	81
gene:HORVU2Hr1G017400	213.3	374	52.7	0.1	-2.8	5.3	2.09998e-22	0	0	0	453	337	332	34	59	65
gene:HORVU6Hr1G004090	72.5	9.3	135.7	14.6	3.9	3.8	2.11637e-22	0	0	0	9	11	8	183	113	111
gene:HORVU2Hr1G100360	241.2	429	53.3	0.1	-3	5.5	2.16021e-22	0	0	0	537	350	400	48	75	37
gene:HORVU0Hr1G039050	434.5	118	751	6.4	2.7	6.4	2.19524e-22	0	0	0	115	93	146	551	779	923
gene:HORVU1Hr1G067160	29.3	1.3	57.3	35.4	5.1	2.6	2.35152e-22	0	0	0	1	1	2	50	64	58
gene:HORVU5Hr1G124940	83.7	151	16.3	0.1	-3.1	4	2.47208e-22	0	0	0	157	139	157	9	20	20
gene:HORVU7Hr1G093230	68.7	125.3	12	0.1	-3.5	3.7	2.5341e-22	0	0	0	116	145	115	16	9	11
gene:HORVU0Hr1G003480	31.3	60.7	2	0	-4.6	2.6	2.54244e-22	0	0	0	53	67	62	0	2	4
gene:HORVU6Hr1G083140	26.5	52.7	0.3	0	-6.2	2.3	2.58105e-22	0	0	0	62	57	39	0	1	0
gene:HORVU4Hr1G009210	71	129.3	12.7	0.1	-3.3	3.7	2.65988e-22	0	0	0	134	132	122	7	14	17
gene:HORVU4Hr1G006790	34	2.7	65.3	23.8	4.6	2.8	2.71137e-22	0	0	0	1	4	3	67	67	62
gene:HORVU1Hr1G013210	702	1109.3	294.7	0.3	-1.9	7	2.72046e-22	0	0	0	1135	1065	1128	306	292	286
gene:HORVU1Hr1G003340	28.3	56	0.7	0	-6.3	2.4	2.72279e-22	0	0	0	71	54	43	1	0	1
gene:HORVU4Hr1G018430	23.7	46.7	0.7	0	-6	2.2	2.72456e-22	0	0	0	51	49	40	1	1	0
gene:HORVU5Hr1G078500	123.2	211.7	34.7	0.2	-2.6	4.5	2.88618e-22	0	0	0	193	222	220	38	36	30
gene:HORVU3Hr1G000050	23.2	46	0.3	0	-6.8	2.2	2.91719e-22	0	0	0	37	42	59	0	0	1
gene:HORVU2Hr1G091060	23.8	47.3	0.3	0	-6	2.2	2.93884e-22	0	0	0	40	56	46	0	1	0
gene:HORVU6Hr1G078650	224.3	372.3	76.3	0.2	-2.3	5.4	3.15025e-22	0	0	0	401	340	376	68	82	79
gene:HORVU3Hr1G026350	33.2	65.7	0.7	0	-6.5	2.7	3.17977e-22	0	0	0	42	83	72	1	0	1
gene:HORVU7Hr1G024000	25	50	0	0	-8.6	2.3	3.25032e-22	0	0	0	35	52	63	0	0	0
gene:HORVU7Hr1G038900	276.8	59	494.7	8.4	3.1	5.7	3.28622e-22	0	0	0	46	62	69	312	533	639
gene:HORVU3Hr1G007200	191.2	52	330.3	6.3	2.7	5.2	3.31021e-22	0	0	0	58	42	56	259	388	344
gene:HORVU7Hr1G048970	6389.3	10412	2366.7	0.2	-2.1	10.2	3.36083e-22	0	0	0	10029	10835	10372	2278	2965	1857
gene:HORVU5Hr1G093310	35.7	2.3	69	29	4.9	2.9	3.43519e-22	0	0	0	2	4	1	55	73	79
gene:HORVU3Hr1G024890	58.2	107.7	8.7	0.1	-3.6	3.5	3.55397e-22	0	0	0	108	114	101	3	11	12
gene:HORVU2Hr1G011790	27	53	1	0	-5.3	2.4	3.76961e-22	0	0	0	60	53	46	1	0	2
gene:HORVU3Hr1G065810	20.5	40.7	0.3	0	-6.6	2	3.83688e-22	0	0	0	42	37	43	0	0	1
gene:HORVU3Hr1G027700	39	2.3	75.7	28	4.8	3	3.87124e-22	0	0	0	1	1	5	56	91	80
gene:HORVU1Hr1G005120	731.7	252	1211.3	4.8	2.3	7.1	4.00158e-22	0	0	0	184	266	306	1203	1237	1194
gene:HORVU4Hr1G070860	62	8	116	14.5	3.9	3.6	4.05222e-22	0	0	0	5	8	11	142	115	91
gene:HORVU3Hr1G086230	47	88.3	5.7	0.1	-4	3.2	4.1237e-22	0	0	0	89	79	97	7	8	2
gene:HORVU4Hr1G059950	332.7	110.7	554.7	5	2.3	6	4.1899e-22	0	0	0	121	91	120	643	517	504
gene:HORVU0Hr1G020730	540.2	220.3	860	3.9	2	6.7	4.36212e-22	0	0	0	209	229	223	888	837	855
gene:HORVU1Hr1G086870	201.3	57	345.7	6	2.6	5.3	4.37209e-22	0	0	0	59	40	72	364	348	325
gene:HORVU7Hr1G010280	23.5	47	0	0	-8.6	2.2	4.38978e-22	0	0	0	35	48	58	0	0	0
gene:HORVU2Hr1G115890	25.5	0.7	50.3	57.7	5.9	2.4	4.57937e-22	0	0	0	0	1	1	44	51	56
gene:HORVU3Hr1G075040	138	261	15	0.1	-4	4.7	5.62638e-22	0	0	0	326	280	177	4	15	26
gene:HORVU4Hr1G083720	27.8	1	54.7	43.5	5.4	2.5	5.76595e-22	0	0	0	2	1	0	55	56	53
gene:HORVU2Hr1G101750	57	5.3	108.7	19	4.2	3.5	5.81636e-22	0	0	0	10	1	5	82	122	122
gene:HORVU3Hr1G087310	324.2	49.3	599	12.2	3.6	5.9	5.84784e-22	0	0	0	69	36	43	320	745	732
gene:HORVU1Hr1G001510	27.8	54.3	1.3	0	-4.8	2.4	5.8504e-22	0	0	0	59	54	50	0	1	3
gene:HORVU7Hr1G058120	27.8	0.7	55	62.4	6	2.5	6.32506e-22	0	0	0	0	1	1	58	43	64
gene:HORVU7Hr1G080530	27.5	53.3	1.7	0	-4.8	2.4	6.94716e-22	0	0	0	56	54	50	1	1	3
gene:HORVU5Hr1G093650	456.2	182.3	730	4	2	6.4	6.98192e-22	0	0	0	185	167	195	724	735	731
gene:HORVU4Hr1G066270	4921.8	2078.3	7765.3	3.7	1.9	9.8	7.103e-22	0	0	0	2408	1941	1886	7777	8238	7281
gene:HORVU5Hr1G035980	322.7	120.3	525	4.3	2.1	5.9	7.15457e-22	0	0	0	119	112	130	489	541	545
gene:HORVU4Hr1G083930	68.5	9	128	14.2	3.8	3.8	7.51398e-22	0	0	0	9	7	11	89	158	137
gene:HORVU7Hr1G021440	34.7	68.3	1	0	-6.1	2.7	8.02532e-22	0	0	0	64	44	97	1	1	1
gene:HORVU7Hr1G082470	41.2	1	81.3	65	6	3	8.35861e-22	0	0	0	0	0	3	121	57	66
gene:HORVU4Hr1G053650	643.3	185.3	1101.3	5.9	2.6	6.9	8.51027e-22	0	0	0	200	165	191	728	1254	1322
gene:HORVU3Hr1G090410	351.8	650	53.7	0.1	-3.6	6	8.53667e-22	0	0	0	577	641	732	19	61	81
gene:HORVU0Hr1G022230	25.5	0.3	50.7	101.6	6.7	2.4	8.90135e-22	0	0	0	1	0	0	43	46	63
gene:HORVU4Hr1G007550	401	145.7	656.3	4.5	2.2	6.2	8.91757e-22	0	0	0	153	127	157	673	567	729
gene:HORVU3Hr1G113450	20.8	41.3	0.3	0	-6.6	2	9.17815e-22	0	0	0	49	38	37	0	0	1
gene:HORVU4Hr1G018460	26.3	52	0.7	0	-6.2	2.4	9.35782e-22	0	0	0	39	49	68	0	0	2
gene:HORVU7Hr1G017790	99.7	12.3	187	14.7	3.9	4.3	9.58905e-22	0	0	0	7	11	19	261	156	144
gene:HORVU2Hr1G035190	21.5	43	0	0	-8.4	2.1	1.00901e-21	0	0	0	51	33	45	0	0	0
gene:HORVU3Hr1G028540	1109.2	1743.3	475	0.3	-1.9	7.7	1.01813e-21	0	0	0	1880	1641	1709	483	509	433
gene:HORVU0Hr1G020720	19.8	39.7	0	0	-8.3	2	1.02328e-21	0	0	0	40	36	43	0	0	0
gene:HORVU4Hr1G070520	58.2	7.7	108.7	14.1	3.8	3.5	1.0248e-21	0	0	0	9	8	6	105	87	134
gene:HORVU1Hr1G058350	34.7	1	68.3	53.7	5.7	2.8	1.07876e-21	0	0	0	3	0	0	89	50	66
gene:HORVU5Hr1G080820	73	132	14	0.1	-3.2	3.8	1.1671e-21	0	0	0	145	136	115	15	17	10
gene:HORVU3Hr1G023220	171.3	318.7	24	0.1	-3.7	5	1.18233e-21	0	0	0	334	303	319	5	34	33
gene:HORVU1Hr1G090190	70.5	12	129	10.9	3.4	3.8	1.19033e-21	0	0	0	16	12	8	115	120	152
gene:HORVU6Hr1G070090	271.7	456	87.3	0.2	-2.4	5.7	1.21139e-21	0	0	0	443	432	493	74	112	76
gene:HORVU5Hr1G114900	53.5	99	8	0.1	-3.7	3.3	1.23285e-21	0	0	0	93	111	93	12	5	7
gene:HORVU7Hr1G083360	48.3	6	90.7	15.6	4	3.3	1.23456e-21	0	0	0	5	7	6	102	72	98
gene:HORVU4Hr1G023390	43.3	81.7	5	0.1	-3.9	3.1	1.24773e-21	0	0	0	90	73	82	1	7	7
gene:HORVU3Hr1G112040	288.3	554.3	22.3	0	-4.6	5.8	1.27846e-21	0	0	0	371	778	514	9	45	13
gene:HORVU1Hr1G009640	20.7	41	0.3	0	-6.6	2	1.2805e-21	0	0	0	43	33	47	0	1	0
gene:HORVU4Hr1G057890	71.7	5	138.3	26.1	4.7	3.8	1.38499e-21	0	0	0	2	5	8	75	171	169
gene:HORVU7Hr1G057840	31.3	61.3	1.3	0	-5.2	2.6	1.43183e-21	0	0	0	80	52	52	1	1	2
gene:HORVU4Hr1G002390	111.5	205	18	0.1	-3.4	4.4	1.4659e-21	0	0	0	184	233	198	8	30	16
gene:HORVU6Hr1G068100	121.5	212.7	30.3	0.1	-2.8	4.5	1.49069e-21	0	0	0	194	189	255	23	33	35
gene:HORVU4Hr1G027030	314	117	511	4.4	2.1	5.9	1.55538e-21	0	0	0	115	115	121	567	492	474
gene:HORVU4Hr1G019930	234	401	67	0.2	-2.6	5.5	1.58652e-21	0	0	0	384	381	438	44	84	73
gene:HORVU0Hr1G039020	83.7	1.3	166	102.6	6.7	4.1	1.62542e-21	0	0	0	3	0	1	90	302	106
gene:HORVU6Hr1G091840	31.3	2.3	60.3	25.4	4.7	2.7	1.69597e-21	0	0	0	2	3	2	60	65	56
gene:HORVU4Hr1G015260	156.8	26	287.7	10.9	3.4	4.9	1.74712e-21	0	0	0	17	29	32	287	183	393
gene:HORVU5Hr1G061860	92.8	169.7	16	0.1	-3.3	4.1	1.76678e-21	0	0	0	189	189	131	8	21	19
gene:HORVU6Hr1G024780	76	15	137	9.4	3.2	3.9	1.82014e-21	0	0	0	20	15	10	132	151	128
gene:HORVU5Hr1G070360	209.8	7.3	412.3	55.7	5.8	5.3	1.92011e-21	0	0	0	5	4	13	120	616	501
gene:HORVU7Hr1G028010	45.7	87.3	4	0	-4.3	3.1	1.98705e-21	0	0	0	75	115	72	5	5	2
gene:HORVU1Hr1G029460	587.5	974.7	200.3	0.2	-2.3	6.8	2.00549e-21	0	0	0	1004	922	998	142	237	222
gene:HORVU4Hr1G003580	116.5	19	214	11.1	3.5	4.5	2.02066e-21	0	0	0	21	12	24	144	280	218
gene:HORVU2Hr1G073410	60.3	113.7	7	0.1	-3.9	3.5	2.05568e-21	0	0	0	80	120	141	4	10	7
gene:HORVU3Hr1G071210	799.3	342.3	1256.3	3.7	1.9	7.2	2.05985e-21	0	0	0	357	324	346	1174	1343	1252
gene:HORVU7Hr1G009420	67.7	123.7	11.7	0.1	-3.4	3.7	2.12104e-21	0	0	0	113	106	152	15	11	9
gene:HORVU1Hr1G083110	89.7	19.3	160	8.1	3	4.1	2.18571e-21	0	0	0	24	17	17	172	174	134
gene:HORVU1Hr1G065630	33.8	1.7	66	33.1	5.1	2.8	2.1988e-21	0	0	0	3	1	1	50	76	72
gene:HORVU2Hr1G109640	26	51.3	0.7	0	-6.2	2.3	2.31756e-21	0	0	0	37	66	51	0	0	2
gene:HORVU2Hr1G003990	98.7	176.3	21	0.1	-3	4.2	2.33147e-21	0	0	0	145	186	198	15	28	20
gene:HORVU2Hr1G035810	43.5	83.3	3.7	0	-4.5	3.1	2.35496e-21	0	0	0	54	93	103	3	4	4
gene:HORVU4Hr1G017430	253.2	428	78.3	0.2	-2.4	5.6	2.36345e-21	0	0	0	489	395	400	64	100	71
gene:HORVU7Hr1G100750	377.7	150.3	605	4	2	6.2	2.49541e-21	0	0	0	158	143	150	592	628	595
gene:HORVU3Hr1G038700	81.8	16.7	147	8.7	3.1	4	2.49542e-21	0	0	0	17	16	17	140	176	125
gene:HORVU7Hr1G074490	60.7	5.3	116	22.8	4.5	3.6	2.53548e-21	0	0	0	5	7	4	156	73	119
gene:HORVU7Hr1G115420	65.5	127.7	3.3	0	-5	3.6	2.55769e-21	0	0	0	205	87	91	1	4	5
gene:HORVU2Hr1G093580	275.3	93	457.7	4.9	2.3	5.7	2.60498e-21	0	0	0	74	102	103	416	509	448
gene:HORVU6Hr1G005590	55.3	108.3	2.3	0	-5.2	3.4	2.632e-21	0	0	0	80	77	168	0	4	3
gene:HORVU7Hr1G058790	31.8	61	2.7	0.1	-4.3	2.6	2.64512e-21	0	0	0	57	70	56	1	3	4
gene:HORVU1Hr1G071180	49.2	0.3	98	197.3	7.6	3.3	2.97648e-21	0	0	0	1	0	0	47	156	91
gene:HORVU5Hr1G103180	1052	1677.3	426.7	0.3	-2	7.6	3.03858e-21	0	0	0	1899	1497	1636	443	468	369
gene:HORVU3Hr1G056110	24.7	48.7	0.7	0	-5.6	2.3	3.10772e-21	0	0	0	58	34	54	0	1	1
gene:HORVU2Hr1G086050	34.5	67	2	0	-4.7	2.7	3.1483e-21	0	0	0	82	48	71	1	2	3
gene:HORVU5Hr1G104600	33.2	66	0.3	0	-7.3	2.6	3.16114e-21	0	0	0	37	101	60	0	1	0
gene:HORVU3Hr1G013970	65.8	10.7	121	11.8	3.6	3.7	3.18815e-21	0	0	0	12	11	9	99	112	152
gene:HORVU2Hr1G111110	75.5	134.3	16.7	0.1	-3	3.8	3.19551e-21	0	0	0	125	131	147	17	19	14
gene:HORVU5Hr1G097290	123.2	30.7	215.7	7	2.8	4.6	3.34095e-21	0	0	0	25	32	35	172	257	218
gene:HORVU4Hr1G053530	76.7	6.7	146.7	22.7	4.5	3.9	3.4455e-21	0	0	0	5	7	8	86	133	221
gene:HORVU1Hr1G003250	28	56	0	0	-8.8	2.5	3.51361e-21	0	0	0	42	42	84	0	0	0
gene:HORVU7Hr1G107780	334.2	129.7	538.7	4.1	2.1	6	3.52354e-21	0	0	0	123	126	140	559	518	539
gene:HORVU7Hr1G007900	28.3	55.7	1	0	-5.4	2.5	3.69605e-21	0	0	0	43	49	75	0	1	2
gene:HORVU2Hr1G121080	156.7	27	286.3	10.7	3.4	4.9	3.75802e-21	0	0	0	27	29	25	160	326	373
gene:HORVU7Hr1G025380	68.2	12.3	124	10.1	3.3	3.7	3.97564e-21	0	0	0	14	13	10	124	145	103
gene:HORVU1Hr1G082610	149	263.3	34.7	0.1	-2.9	4.8	4.04132e-21	0	0	0	231	283	276	44	41	19
gene:HORVU2Hr1G107990	204.2	45.7	362.7	7.9	3	5.3	4.38412e-21	0	0	0	36	33	68	317	319	452
gene:HORVU4Hr1G070900	49.7	6	93.3	15	3.9	3.3	4.39864e-21	0	0	0	9	5	4	113	87	80
gene:HORVU3Hr1G091930	39.3	4.3	74.3	19	4.2	3	4.55448e-21	0	0	0	5	7	1	70	82	71
gene:HORVU4Hr1G072700	68.5	8.7	128.3	14.6	3.9	3.7	4.58668e-21	0	0	0	13	4	9	169	103	113
gene:HORVU7Hr1G076070	482.3	150.3	814.3	5.4	2.4	6.5	4.63147e-21	0	0	0	194	112	145	753	722	968
gene:HORVU1Hr1G049900	118.3	204.3	32.3	0.2	-2.7	4.5	5.08319e-21	0	0	0	193	179	241	30	36	31
gene:HORVU2Hr1G101720	185.3	56	314.7	5.6	2.5	5.1	5.2489e-21	0	0	0	49	60	59	381	271	292
gene:HORVU7Hr1G045630	132.8	41	224.7	5.5	2.5	4.7	5.33329e-21	0	0	0	45	41	37	212	226	236
gene:HORVU7Hr1G083850	35.2	68.3	2	0	-5	2.7	5.64279e-21	0	0	0	93	63	49	1	3	2
gene:HORVU3Hr1G091020	178.8	41.3	316.3	7.6	2.9	5.1	5.9749e-21	0	0	0	24	53	47	256	313	380
gene:HORVU4Hr1G065800	111.2	196	26.3	0.1	-2.9	4.4	6.06093e-21	0	0	0	213	184	191	16	27	36
gene:HORVU7Hr1G027810	51.3	96.7	6	0.1	-3.8	3.3	6.06975e-21	0	0	0	113	86	91	1	6	11
gene:HORVU5Hr1G103060	182.5	320.3	44.7	0.1	-2.8	5.1	6.47931e-21	0	0	0	238	352	371	35	60	39
gene:HORVU5Hr1G109680	948.5	387.3	1509.7	3.9	2	7.5	6.48919e-21	0	0	0	357	368	437	1299	1642	1588
gene:HORVU5Hr1G006910	39.8	78.7	1	0	-5.6	2.9	6.73371e-21	0	0	0	43	107	86	0	1	2
gene:HORVU5Hr1G093150	674.7	201.3	1148	5.7	2.5	7	6.75237e-21	0	0	0	162	220	222	783	1319	1342
gene:HORVU2Hr1G022590	282.3	103	461.7	4.5	2.2	5.7	6.75328e-21	0	0	0	111	99	99	497	402	486
gene:HORVU2Hr1G073370	37.8	1.3	74.3	46.6	5.5	2.9	7.01424e-21	0	0	0	0	0	4	60	57	106
gene:HORVU7Hr1G033500	25.5	1	50	40.3	5.3	2.4	7.15049e-21	0	0	0	1	1	1	43	50	57
gene:HORVU1Hr1G000350	75.7	15.7	135.7	8.9	3.2	3.9	7.25829e-21	0	0	0	19	15	13	136	156	115
gene:HORVU3Hr1G096210	837.5	1388	287	0.2	-2.3	7.3	7.38221e-21	0	0	0	1545	1315	1304	203	348	310
gene:HORVU7Hr1G120400	22.3	43.7	1	0	-5.4	2.1	7.58635e-21	0	0	0	40	44	47	1	1	1
gene:HORVU1Hr1G004140	22.8	45	0.7	0	-6	2.2	8.03908e-21	0	0	0	46	34	55	0	1	1
gene:HORVU1Hr1G090170	58.7	8.3	109	13	3.7	3.5	8.19652e-21	0	0	0	3	12	10	93	127	107
gene:HORVU4Hr1G057610	21.5	42.7	0.3	0	-6.7	2.1	8.35018e-21	0	0	0	56	37	35	0	1	0
gene:HORVU0Hr1G010800	142.5	41.3	243.7	5.9	2.6	4.8	8.42471e-21	0	0	0	49	36	39	212	286	233
gene:HORVU7Hr1G119410	64	118	10	0.1	-3.5	3.6	8.93822e-21	0	0	0	134	95	125	9	6	15
gene:HORVU4Hr1G052220	142.7	41	244.3	5.9	2.6	4.8	9.11292e-21	0	0	0	32	46	45	207	262	264
gene:HORVU2Hr1G025810	33.7	66	1.3	0	-5.1	2.7	9.18857e-21	0	0	0	87	42	69	1	1	2
gene:HORVU7Hr1G015380	387.8	150.3	625.3	4.1	2.1	6.2	9.42872e-21	0	0	0	138	153	160	686	633	557
gene:HORVU6Hr1G019650	21.7	42.7	0.7	0	-5.9	2.1	9.93773e-21	0	0	0	49	36	43	0	0	2
gene:HORVU1Hr1G062500	184.3	62.3	306.3	4.9	2.3	5.1	9.97489e-21	0	0	0	72	52	63	305	309	305
gene:HORVU7Hr1G031290	51.2	93.3	9	0.1	-3.4	3.3	1.01707e-20	0	0	0	83	97	100	11	7	9
gene:HORVU6Hr1G028520	90.3	164	16.7	0.1	-3.2	4.1	1.15259e-20	0	0	0	143	177	172	9	14	27
gene:HORVU3Hr1G107160	26.3	52	0.7	0	-6.2	2.4	1.15444e-20	0	0	0	50	38	68	1	0	1
gene:HORVU1Hr1G035950	33.3	2.7	64	23.1	4.5	2.8	1.16826e-20	0	0	0	1	4	3	74	54	64
gene:HORVU7Hr1G024220	938.7	1721.3	156	0.1	-3.5	7.5	1.17263e-20	0	0	0	1586	1669	1909	75	265	128
gene:HORVU3Hr1G097390	49.3	94.3	4.3	0	-4.5	3.2	1.20694e-20	0	0	0	125	60	98	4	4	5
gene:HORVU3Hr1G077530	30	2.3	57.7	24.3	4.6	2.6	1.38153e-20	0	0	0	1	3	3	55	63	55
gene:HORVU3Hr1G066380	305	92.7	517.3	5.6	2.5	5.9	1.40564e-20	0	0	0	110	97	71	400	588	564
gene:HORVU2Hr1G080050	419.2	666	172.3	0.3	-1.9	6.3	1.44632e-20	0	0	0	691	681	626	161	171	185
gene:HORVU3Hr1G073180	377.7	125.7	629.7	5	2.3	6.2	1.45565e-20	0	0	0	136	108	133	479	678	732
gene:HORVU7Hr1G020370	32.8	63.7	2	0	-4.7	2.6	1.49333e-20	0	0	0	49	77	65	1	4	1
gene:HORVU6Hr1G083050	128.8	227	30.7	0.1	-2.9	4.6	1.5095e-20	0	0	0	213	194	274	19	38	35
gene:HORVU4Hr1G079710	162.5	31.7	293.3	9.2	3.2	5	1.51301e-20	0	0	0	22	30	43	188	329	363
gene:HORVU4Hr1G000350	25.5	0.3	50.7	102.5	6.7	2.4	1.52292e-20	0	0	0	0	0	1	35	62	55
gene:HORVU2Hr1G025800	23.5	46.7	0.3	0	-6.8	2.2	1.56214e-20	0	0	0	34	41	65	0	1	0
gene:HORVU3Hr1G094500	32.3	62	2.7	0	-4.5	2.6	1.63176e-20	0	0	0	71	50	65	4	2	2
gene:HORVU2Hr1G077630	666.7	223.7	1109.7	5	2.3	7	1.6525e-20	0	0	0	254	205	212	1450	906	973
gene:HORVU3Hr1G088020	98.2	171.3	25	0.2	-2.7	4.2	1.70722e-20	0	0	0	165	183	166	17	28	30
gene:HORVU4Hr1G024500	211.5	74	349	4.7	2.2	5.3	1.72075e-20	0	0	0	87	69	66	336	371	340
gene:HORVU7Hr1G047740	20	39.7	0.3	0	-6.6	2	1.7556e-20	0	0	0	32	37	50	0	1	0
gene:HORVU5Hr1G090010	61.8	113.3	10.3	0.1	-3.5	3.6	1.80477e-20	0	0	0	83	126	131	11	10	10
gene:HORVU2Hr1G038570	117.5	32.7	202.3	6.1	2.6	4.5	1.88237e-20	0	0	0	25	34	39	195	191	221
gene:HORVU7Hr1G070490	35.8	68	3.7	0.1	-4.1	2.8	1.92747e-20	0	0	0	56	82	66	3	4	4
gene:HORVU2Hr1G077530	24	46.3	1.7	0	-5.1	2.2	1.98192e-20	0	0	0	51	41	47	3	1	1
gene:HORVU4Hr1G043680	231	58.7	403.3	6.9	2.8	5.5	1.98282e-20	0	0	0	37	77	62	324	487	399
gene:HORVU1Hr1G057680	46.7	91.7	1.7	0	-5.8	3.1	1.99165e-20	0	0	0	50	142	83	3	1	1
gene:HORVU0Hr1G016330	3738.3	6032.7	1444	0.2	-2.1	9.4	2.08033e-20	0	0	0	5626	6205	6267	1098	1772	1462
gene:HORVU7Hr1G083970	20.3	40	0.7	0	-5.8	2	2.20011e-20	0	0	0	37	44	39	1	1	0
gene:HORVU1Hr1G011610	45.3	6	84.7	14.6	3.9	3.2	2.24737e-20	0	0	0	6	8	4	68	100	86
gene:HORVU7Hr1G042300	509.7	955.7	63.7	0.1	-3.9	6.6	2.33875e-20	0	0	0	969	939	959	120	27	44
gene:HORVU2Hr1G067330	28.8	2.3	55.3	23.3	4.5	2.6	2.70003e-20	0	0	0	2	3	2	56	58	52
gene:HORVU1Hr1G095220	21.8	43	0.7	0	-5.9	2.1	2.74903e-20	0	0	0	53	34	42	1	1	0
gene:HORVU5Hr1G097440	38.5	3	74	23.7	4.6	3	2.80531e-20	0	0	0	1	5	3	54	91	77
gene:HORVU2Hr1G081300	31.3	0.3	62.3	125.7	7	2.7	2.86481e-20	0	0	0	1	0	0	40	91	56
gene:HORVU5Hr1G028460	53	98.7	7.3	0.1	-3.7	3.3	2.8676e-20	0	0	0	109	101	86	7	12	3
gene:HORVU7Hr1G044080	22.5	44.3	0.7	0	-5.9	2.1	2.88938e-20	0	0	0	53	46	34	0	0	2
gene:HORVU3Hr1G025400	50.8	3.7	98	25.4	4.7	3.4	3.04682e-20	0	0	0	3	5	3	59	135	100
gene:HORVU3Hr1G022900	74.7	8	141.3	17.6	4.1	3.9	3.07738e-20	0	0	0	9	9	6	81	158	185
gene:HORVU1Hr1G066130	841.3	259.3	1423.3	5.5	2.5	7.3	3.15372e-20	0	0	0	325	224	229	1900	1171	1199
gene:HORVU1Hr1G007900	42.3	0	84.7	673.6	9.4	3.1	3.17819e-20	0	0	0	0	0	0	110	37	107
gene:HORVU6Hr1G040040	37.5	4.3	70.7	16.6	4	2.9	3.2048e-20	0	0	0	2	8	3	68	72	72
gene:HORVU7Hr1G070870	684.2	114.3	1254	11	3.5	7	3.34241e-20	0	0	0	113	123	107	559	1354	1849
gene:HORVU2Hr1G085690	2427	1019.3	3834.7	3.8	1.9	8.8	3.64246e-20	0	0	0	1137	996	925	4519	3473	3512
gene:HORVU3Hr1G014640	26.3	52	0.7	0	-5.7	2.4	3.72116e-20	0	0	0	38	50	68	0	0	2
gene:HORVU7Hr1G053260	514.3	204.3	824.3	4	2	6.6	3.76494e-20	0	0	0	227	202	184	710	905	858
gene:HORVU3Hr1G092840	54.5	6	103	16.9	4.1	3.4	3.76542e-20	0	0	0	7	3	8	113	70	126
gene:HORVU6Hr1G055960	952.8	357.3	1548.3	4.3	2.1	7.5	3.8778e-20	0	0	0	316	336	420	1303	1895	1447
gene:HORVU7Hr1G001020	771.5	331.7	1211.3	3.7	1.9	7.2	3.97662e-20	0	0	0	340	341	314	1315	1257	1062
gene:HORVU1Hr1G078300	32.8	64.3	1.3	0	-6	2.7	4.20553e-20	0	0	0	39	70	84	3	1	0
gene:HORVU6Hr1G010980	35.7	70.7	0.7	0	-6.1	2.8	4.31348e-20	0	0	0	111	52	49	0	1	1
gene:HORVU7Hr1G074050	72.7	128.3	17	0.1	-2.9	3.8	4.33103e-20	0	0	0	140	112	133	17	17	17
gene:HORVU2Hr1G035800	21.8	43.3	0.3	0	-6.7	2.1	4.39342e-20	0	0	0	60	34	36	0	1	0
gene:HORVU2Hr1G077490	25.7	51	0.3	0	-6.9	2.3	4.41493e-20	0	0	0	30	52	71	0	1	0
gene:HORVU4Hr1G018450	45.3	7	83.7	11.5	3.5	3.2	4.41767e-20	0	0	0	10	5	6	82	83	86
gene:HORVU6Hr1G077010	107.8	194.3	21.3	0.1	-3.1	4.4	4.44262e-20	0	0	0	175	189	219	13	34	17
gene:HORVU6Hr1G086440	631.5	178.7	1084.3	6.1	2.6	6.9	4.45028e-20	0	0	0	215	169	152	697	1228	1328
gene:HORVU2Hr1G095530	21.8	0.3	43.3	87.4	6.5	2.2	4.52995e-20	0	0	0	1	0	0	35	50	45
gene:HORVU5Hr1G123280	20.2	40	0.3	0	-6.6	2	4.57273e-20	0	0	0	31	37	52	0	0	1
gene:HORVU7Hr1G018530	26.7	53.3	0	0	-8.7	2.4	4.62916e-20	0	0	0	29	70	61	0	0	0
gene:HORVU4Hr1G016160	117.2	29.7	204.7	6.9	2.8	4.5	4.77553e-20	0	0	0	23	34	32	169	248	197
gene:HORVU4Hr1G040950	179.3	61.7	297	4.8	2.3	5.1	4.88875e-20	0	0	0	64	57	64	317	259	315
gene:HORVU6Hr1G039490	143.8	36	251.7	7	2.8	4.8	4.95161e-20	0	0	0	37	30	41	179	265	311
gene:HORVU7Hr1G013470	39	77.3	0.7	0	-6.8	2.9	5.79717e-20	0	0	0	34	95	103	0	1	1
gene:HORVU6Hr1G079600	72.5	9.3	135.7	14.1	3.8	3.8	6.34395e-20	0	0	0	8	9	11	195	97	115
gene:HORVU5Hr1G053390	63.3	114.3	12.3	0.1	-3.2	3.6	6.53272e-20	0	0	0	121	126	96	12	9	16
gene:HORVU1Hr1G012460	271.7	104.7	438.7	4.2	2.1	5.7	7.24047e-20	0	0	0	108	107	99	391	456	469
gene:HORVU3Hr1G024470	318.8	508	129.7	0.3	-2	5.9	7.89829e-20	0	0	0	517	501	506	140	119	130
gene:HORVU1Hr1G011430	265.5	456.7	74.3	0.2	-2.6	5.6	8.03012e-20	0	0	0	559	380	431	52	100	71
gene:HORVU5Hr1G115820	147.5	248	47	0.2	-2.4	4.8	8.38074e-20	0	0	0	221	242	281	43	56	42
gene:HORVU7Hr1G109380	28.5	1.7	55.3	27.7	4.8	2.5	9.62541e-20	0	0	0	1	0	4	66	49	51
gene:HORVU6Hr1G032770	37.2	1.3	73	45.3	5.5	2.9	9.75871e-20	0	0	0	3	0	1	43	79	97
gene:HORVU3Hr1G020780	104	19	189	9.7	3.3	4.3	9.98189e-20	0	0	0	7	21	29	183	186	198
gene:HORVU7Hr1G095890	61.8	9.7	114	11.8	3.6	3.6	1.01412e-19	0	0	0	16	9	4	113	108	121
gene:HORVU3Hr1G066280	30	58	2	0	-4.5	2.5	1.05576e-19	0	0	0	67	42	65	1	2	3
gene:HORVU2Hr1G065000	23.8	1	46.7	37.9	5.2	2.3	1.07214e-19	0	0	0	0	0	3	44	52	44
gene:HORVU0Hr1G040430	149.7	50.7	248.7	4.9	2.3	4.8	1.085e-19	0	0	0	43	56	53	262	245	239
gene:HORVU5Hr1G111040	29	57	1	0	-5.4	2.5	1.12236e-19	0	0	0	80	52	39	0	2	1
gene:HORVU5Hr1G108600	61.3	10.3	112.3	10.6	3.4	3.6	1.15529e-19	0	0	0	5	12	14	121	117	99
gene:HORVU2Hr1G103570	127.2	39.7	214.7	5.4	2.4	4.6	1.24845e-19	0	0	0	39	36	44	191	230	223
gene:HORVU1Hr1G038510	69	122	16	0.1	-2.9	3.7	1.27569e-19	0	0	0	111	135	120	13	17	18
gene:HORVU5Hr1G072140	50.2	7.3	93	12.8	3.7	3.3	1.30149e-19	0	0	0	3	12	7	79	104	96
gene:HORVU5Hr1G028140	19.2	38	0.3	0	-6.5	1.9	1.30177e-19	0	0	0	49	34	31	0	1	0
gene:HORVU6Hr1G085120	35.7	2	69.3	34.9	5.1	2.9	1.339e-19	0	0	0	1	3	2	42	89	77
gene:HORVU4Hr1G059130	7416	11302	3530	0.3	-1.7	10.4	1.3586e-19	0	0	0	11986	11067	10853	3274	3797	3519
gene:HORVU3Hr1G026010	247.2	89.7	404.7	4.5	2.2	5.5	1.36715e-19	0	0	0	90	89	90	349	390	475
gene:HORVU1Hr1G080520	30.3	57.7	3	0.1	-4.1	2.5	1.38345e-19	0	0	0	50	58	65	0	4	5
gene:HORVU4Hr1G038570	192	66	318	4.8	2.3	5.2	1.41687e-19	0	0	0	59	74	65	357	276	321
gene:HORVU1Hr1G005790	384.8	150	619.7	4.1	2	6.2	1.42083e-19	0	0	0	153	157	140	718	533	608
gene:HORVU5Hr1G021290	131.3	27	235.7	8.8	3.1	4.7	1.44295e-19	0	0	0	24	41	16	230	291	186
gene:HORVU7Hr1G083180	553.8	238.7	869	3.6	1.9	6.7	1.52339e-19	0	0	0	239	234	243	782	885	940
gene:HORVU4Hr1G074320	23.5	0.3	46.7	92.3	6.5	2.3	1.52352e-19	0	0	0	0	1	0	52	34	54
gene:HORVU2Hr1G115960	22.7	0.3	45	89.5	6.5	2.3	1.53045e-19	0	0	0	0	1	0	44	35	56
gene:HORVU5Hr1G022140	785.2	226.7	1343.7	5.9	2.6	7.2	1.54006e-19	0	0	0	208	171	301	1073	1783	1175
gene:HORVU2Hr1G029070	182.3	336.3	28.3	0.1	-3.5	5.1	1.57228e-19	0	0	0	359	311	339	7	41	37
gene:HORVU6Hr1G080750	667.5	1065.3	269.7	0.3	-2	7	1.60821e-19	0	0	0	1228	902	1066	274	296	239
gene:HORVU7Hr1G070420	26.7	1	52.3	42.4	5.4	2.5	1.68655e-19	0	0	0	1	1	1	36	58	63
gene:HORVU6Hr1G069910	26.3	50.7	2	0	-4.4	2.4	1.76087e-19	0	0	0	45	50	57	1	3	2
gene:HORVU3Hr1G000870	31.7	60	3.3	0.1	-4.1	2.6	1.84076e-19	0	0	0	49	67	64	3	3	4
gene:HORVU4Hr1G081430	46	3	89	28.8	4.8	3.2	1.88242e-19	0	0	0	2	3	4	54	127	86
gene:HORVU2Hr1G090740	62.8	114	11.7	0.1	-3.3	3.6	1.90676e-19	0	0	0	138	107	97	8	11	16
gene:HORVU3Hr1G059810	257.5	76.7	438.3	5.7	2.5	5.6	1.94917e-19	0	0	0	67	82	81	565	320	430
gene:HORVU4Hr1G068960	89.5	163	16	0.1	-3.3	4.1	2.00903e-19	0	0	0	134	173	182	7	16	25
gene:HORVU3Hr1G097470	48.2	93	3.3	0	-4.6	3.2	2.01487e-19	0	0	0	131	77	71	0	3	7
gene:HORVU1Hr1G092890	152.8	252.3	53.3	0.2	-2.3	4.8	2.0581e-19	0	0	0	242	254	261	62	48	50
gene:HORVU3Hr1G065650	181.8	49	314.7	6.4	2.7	5.1	2.10734e-19	0	0	0	64	41	42	349	364	231
gene:HORVU5Hr1G041400	677	277.3	1076.7	3.9	2	7	2.12624e-19	0	0	0	261	276	295	1009	941	1280
gene:HORVU3Hr1G076640	37.3	74.7	0	0	-9.2	2.8	2.14054e-19	0	0	0	132	42	50	0	0	0
gene:HORVU1Hr1G076120	24.5	47.3	1.7	0	-4.9	2.3	2.17098e-19	0	0	0	56	41	45	3	1	1
gene:HORVU5Hr1G073010	106.2	21.7	190.7	8.7	3.1	4.4	2.22855e-19	0	0	0	23	17	25	126	215	231
gene:HORVU4Hr1G003470	32.3	62	2.7	0	-4.5	2.6	2.27784e-19	0	0	0	46	81	59	3	3	2
gene:HORVU6Hr1G016710	614.2	971	257.3	0.3	-1.9	6.8	2.31444e-19	0	0	0	886	1042	985	223	292	257
gene:HORVU2Hr1G098560	20.7	40.7	0.7	0	-5.3	2	2.37962e-19	0	0	0	30	45	47	0	1	1
gene:HORVU3Hr1G029880	217.2	364.3	70	0.2	-2.4	5.3	2.41426e-19	0	0	0	465	324	304	73	64	73
gene:HORVU5Hr1G061730	91.5	164	19	0.1	-3.1	4.1	2.46077e-19	0	0	0	207	147	138	21	24	12
gene:HORVU3Hr1G019240	132.2	41.3	223	5.4	2.4	4.7	2.56936e-19	0	0	0	38	44	42	193	215	261
gene:HORVU1Hr1G064640	27.2	0.7	53.7	60.5	5.9	2.5	2.58867e-19	0	0	0	0	1	1	74	40	47
gene:HORVU2Hr1G064140	103.5	30	177	5.9	2.6	4.3	2.67756e-19	0	0	0	25	33	32	161	181	189
gene:HORVU7Hr1G110370	21.8	0.7	43	49.2	5.6	2.2	2.69284e-19	0	0	0	1	0	1	44	48	37
gene:HORVU2Hr1G101470	262.5	78.3	446.7	5.7	2.5	5.6	2.70958e-19	0	0	0	65	85	85	509	518	313
gene:HORVU7Hr1G054510	149.3	244.7	54	0.2	-2.2	4.8	2.87485e-19	0	0	0	249	242	243	55	51	56
gene:HORVU3Hr1G084990	308.5	58.3	558.7	9.6	3.3	5.9	2.91626e-19	0	0	0	38	78	59	849	383	444
gene:HORVU4Hr1G067320	233.2	78	388.3	5	2.3	5.5	2.95835e-19	0	0	0	56	91	87	412	354	399
gene:HORVU6Hr1G062800	146.2	250	42.3	0.2	-2.5	4.8	3.04251e-19	0	0	0	250	246	254	26	52	49
gene:HORVU4Hr1G081350	54.2	10	98.3	10.3	3.4	3.4	3.14669e-19	0	0	0	13	11	6	87	100	108
gene:HORVU7Hr1G034680	445.2	181.7	708.7	3.9	2	6.4	3.1958e-19	0	0	0	194	159	192	623	749	754
gene:HORVU1Hr1G086710	26	0.7	51.3	59	5.9	2.5	3.34264e-19	0	0	0	0	1	1	39	70	45
gene:HORVU3Hr1G092280	23.7	47.3	0	0	-8.6	2.2	3.57468e-19	0	0	0	36	34	72	0	0	0
gene:HORVU2Hr1G115160	284	106.3	461.7	4.3	2.1	5.7	3.66897e-19	0	0	0	98	103	118	396	532	457
gene:HORVU4Hr1G012530	138.8	232	45.7	0.2	-2.3	4.7	3.67294e-19	0	0	0	242	226	228	38	56	43
gene:HORVU6Hr1G006840	2974.2	4894	1054.3	0.2	-2.2	9.1	3.81382e-19	0	0	0	4132	5426	5124	909	1417	837
gene:HORVU5Hr1G013260	348.2	108.3	588	5.4	2.4	6	3.91722e-19	0	0	0	103	114	108	393	710	661
gene:HORVU5Hr1G011730	23.8	46.3	1.3	0	-5.5	2.2	3.9424e-19	0	0	0	54	48	37	3	1	0
gene:HORVU7Hr1G080080	21.8	42.7	1	0	-5.4	2.1	4.02515e-19	0	0	0	44	33	51	0	1	2
gene:HORVU7Hr1G088330	29.7	56.3	3	0.1	-4.2	2.5	4.15909e-19	0	0	0	57	50	62	3	5	1
gene:HORVU1Hr1G052010	35.3	66.7	4	0.1	-4	2.8	4.19299e-19	0	0	0	81	54	65	4	2	6
gene:HORVU7Hr1G046930	109.7	29	190.3	6.5	2.7	4.4	4.24056e-19	0	0	0	28	21	38	197	163	211
gene:HORVU5Hr1G045700	64.2	6.3	122	20.8	4.4	3.7	4.40981e-19	0	0	0	6	11	2	75	129	162
gene:HORVU3Hr1G087690	20.5	40.7	0.3	0	-6.6	2	4.8543e-19	0	0	0	37	56	29	0	0	1
gene:HORVU1Hr1G005090	30.2	58	2.3	0	-4.4	2.5	4.86234e-19	0	0	0	74	48	52	0	3	4
gene:HORVU3Hr1G096280	40.2	74.3	6	0.1	-3.5	2.9	4.93024e-19	0	0	0	71	73	79	3	10	5
gene:HORVU5Hr1G000370	26.5	52.3	0.7	0	-6.2	2.4	5.0027e-19	0	0	0	32	49	76	0	1	1
gene:HORVU5Hr1G122440	30.8	1.7	60	37.2	5.2	2.7	5.05807e-19	0	0	0	0	3	2	39	64	77
gene:HORVU1Hr1G037650	87.5	22.7	152.3	6.7	2.7	4.1	5.58141e-19	0	0	0	27	21	20	129	160	168
gene:HORVU5Hr1G045690	538.7	849.7	227.7	0.3	-1.9	6.7	5.63846e-19	0	0	0	953	862	734	243	219	221
gene:HORVU2Hr1G017370	24.2	48	0.3	0	-6.1	2.2	5.75914e-19	0	0	0	69	38	37	0	1	0
gene:HORVU6Hr1G093960	393	159.3	626.7	3.9	2	6.2	5.87669e-19	0	0	0	149	165	164	709	630	541
gene:HORVU3Hr1G002840	147.2	279	15.3	0.1	-4.1	4.8	5.99507e-19	0	0	0	212	299	326	3	31	12
gene:HORVU1Hr1G094450	50.8	9	92.7	10.1	3.3	3.3	6.02473e-19	0	0	0	8	9	10	107	94	77
gene:HORVU1Hr1G067550	31.2	58.7	3.7	0.1	-3.8	2.6	6.17957e-19	0	0	0	54	61	61	3	6	2
gene:HORVU2Hr1G121030	448.8	704	193.7	0.3	-1.9	6.4	6.18341e-19	0	0	0	717	690	705	171	199	211
gene:HORVU2Hr1G078580	43	7	79	11.5	3.5	3.1	6.20635e-19	0	0	0	9	7	5	71	85	81
gene:HORVU3Hr1G056960	320.8	547.7	94	0.2	-2.5	5.9	6.25657e-19	0	0	0	573	394	676	85	121	76
gene:HORVU3Hr1G057910	19.8	39	0.7	0	-5.3	2	6.36946e-19	0	0	0	38	36	43	1	1	0
gene:HORVU7Hr1G035230	18.5	0	37	295.7	8.2	2	6.40062e-19	0	0	0	0	0	0	35	32	44
gene:HORVU2Hr1G032400	65.7	10.7	120.7	11.1	3.5	3.7	6.44137e-19	0	0	0	9	9	14	83	149	130
gene:HORVU6Hr1G075650	220.5	83	358	4.3	2.1	5.4	6.45675e-19	0	0	0	76	93	80	368	322	384
gene:HORVU2Hr1G113820	52.3	7	97.7	13.6	3.8	3.4	6.50232e-19	0	0	0	3	8	10	78	127	88
gene:HORVU4Hr1G002600	53.3	10.7	96	9	3.2	3.4	6.50251e-19	0	0	0	14	9	9	90	100	98
gene:HORVU2Hr1G113270	238.5	66	411	6.2	2.6	5.5	6.51739e-19	0	0	0	76	62	60	381	295	557
gene:HORVU1Hr1G051450	31	60	2	0	-5.2	2.6	6.67601e-19	0	0	0	43	73	64	5	1	0
gene:HORVU2Hr1G039510	32.7	2	63.3	31.9	5	2.8	6.93211e-19	0	0	0	0	3	3	43	62	85
gene:HORVU3Hr1G032660	20.3	0	40.7	322.8	8.3	2.1	7.15295e-19	0	0	0	0	0	0	50	43	29
gene:HORVU1Hr1G004980	59.3	108	10.7	0.1	-3.2	3.5	7.486e-19	0	0	0	102	110	112	4	16	12
gene:HORVU3Hr1G074230	38.8	75.3	2.3	0	-4.8	2.9	7.53074e-19	0	0	0	54	66	106	1	6	0
gene:HORVU5Hr1G066920	170.7	38	303.3	8.1	3	5	7.6295e-19	0	0	0	52	44	18	251	361	298
gene:HORVU6Hr1G056570	48.8	6.7	91	13.4	3.7	3.3	7.74243e-19	0	0	0	1	7	12	86	101	86
gene:HORVU3Hr1G110330	41.5	3.3	79.7	22.4	4.5	3	7.82328e-19	0	0	0	8	1	1	101	62	76
gene:HORVU1Hr1G062030	169.8	289.3	50.3	0.2	-2.5	5	8.03081e-19	0	0	0	211	296	361	52	52	47
gene:HORVU6Hr1G002550	164.5	277.3	51.7	0.2	-2.4	5	8.0679e-19	0	0	0	268	259	305	36	53	66
gene:HORVU0Hr1G016430	352.2	112.3	592	5.3	2.4	6.1	8.40062e-19	0	0	0	110	93	134	423	657	696
gene:HORVU3Hr1G095450	821	354	1288	3.6	1.9	7.3	8.53656e-19	0	0	0	412	321	329	1145	1333	1386
gene:HORVU3Hr1G081260	31.2	3.3	59	16.9	4.1	2.7	8.5386e-19	0	0	0	2	4	4	59	67	51
gene:HORVU3Hr1G058740	60.7	13.3	108	8.1	3	3.6	8.58753e-19	0	0	0	10	16	14	117	97	110
gene:HORVU5Hr1G068780	19.3	0.3	38.3	77.7	6.3	2.1	8.65749e-19	0	0	0	0	0	1	36	44	35
gene:HORVU7Hr1G089290	59	9.7	108.3	11.4	3.5	3.6	8.77423e-19	0	0	0	12	8	9	75	123	127
gene:HORVU7Hr1G117690	18	35.3	0.7	0	-5.6	1.8	8.78792e-19	0	0	0	32	37	37	1	1	0
gene:HORVU7Hr1G082720	91.2	18.3	164	8.9	3.2	4.2	8.8922e-19	0	0	0	13	21	21	114	200	178
gene:HORVU4Hr1G001800	68	135	1	0	-7	3.7	8.91236e-19	0	0	0	261	82	62	1	1	1
gene:HORVU3Hr1G032760	96.2	165.3	27	0.2	-2.6	4.2	9.04394e-19	0	0	0	157	171	168	30	19	32
gene:HORVU5Hr1G084190	18.8	37.7	0	0	-8.2	1.9	9.40154e-19	0	0	0	27	38	48	0	0	0
gene:HORVU2Hr1G092170	18.2	0	36.3	293.6	8.2	2	9.4401e-19	0	0	0	0	0	0	31	44	34
gene:HORVU7Hr1G097930	76.7	12	141.3	11.2	3.5	3.9	1.02442e-18	0	0	0	9	9	18	94	159	171
gene:HORVU3Hr1G104290	345	102.3	587.7	5.7	2.5	6	1.0325e-18	0	0	0	67	108	132	466	682	615
gene:HORVU2Hr1G105960	21.2	0.3	42	84.6	6.4	2.2	1.03595e-18	0	0	0	0	1	0	32	41	53
gene:HORVU7Hr1G025390	235.2	72	398.3	5.5	2.5	5.5	1.05881e-18	0	0	0	77	61	78	282	439	474
gene:HORVU4Hr1G058970	181.8	60	303.7	5	2.3	5.1	1.07075e-18	0	0	0	65	63	52	324	242	345
gene:HORVU6Hr1G071780	553.7	873.7	233.7	0.3	-1.9	6.7	1.07088e-18	0	0	0	955	816	850	204	270	227
gene:HORVU3Hr1G092940	311.8	108.7	515	4.7	2.2	5.9	1.08664e-18	0	0	0	87	103	136	497	599	449
gene:HORVU3Hr1G086970	87	22.7	151.3	6.6	2.7	4.1	1.09693e-18	0	0	0	22	21	25	134	140	180
gene:HORVU4Hr1G021110	45.7	7.7	83.7	11.3	3.5	3.2	1.1052e-18	0	0	0	7	12	4	85	80	86
gene:HORVU3Hr1G059480	66.8	3	130.7	41.8	5.4	3.7	1.22306e-18	0	0	0	2	4	3	71	229	92
gene:HORVU3Hr1G036180	506.3	802.3	210.3	0.3	-1.9	6.6	1.24376e-18	0	0	0	673	825	909	201	228	202
gene:HORVU7Hr1G113650	53	11	95	8.7	3.1	3.4	1.24642e-18	0	0	0	12	9	12	82	103	100
gene:HORVU2Hr1G064890	26.7	51	2.3	0.1	-4.2	2.4	1.32393e-18	0	0	0	50	60	43	1	4	2
gene:HORVU3Hr1G075960	45.2	5.7	84.7	15.1	3.9	3.2	1.32398e-18	0	0	0	5	3	9	60	98	96
gene:HORVU4Hr1G076970	112.3	9	215.7	23.5	4.6	4.5	1.39406e-18	0	0	0	16	5	6	97	228	322
gene:HORVU5Hr1G046140	26.2	49.7	2.7	0.1	-4.1	2.4	1.422e-18	0	0	0	53	44	52	3	3	2
gene:HORVU4Hr1G071880	46.8	8.3	85.3	10.2	3.3	3.2	1.46351e-18	0	0	0	5	9	11	94	85	77
gene:HORVU6Hr1G033290	114.7	33.7	195.7	5.8	2.5	4.5	1.53309e-18	0	0	0	31	34	36	160	199	228
gene:HORVU1Hr1G069900	20.7	0.7	40.7	46.3	5.5	2.1	1.56632e-18	0	0	0	1	0	1	47	37	38
gene:HORVU6Hr1G016420	108.5	19.7	197.3	9.9	3.3	4.4	1.58892e-18	0	0	0	23	22	14	120	255	217
gene:HORVU7Hr1G038940	18.7	0.3	37	73.4	6.2	2	1.61787e-18	0	0	0	0	1	0	40	36	35
gene:HORVU2Hr1G004550	48	91	5	0.1	-4.1	3.2	1.68115e-18	0	0	0	98	120	55	5	6	4
gene:HORVU3Hr1G031540	209.2	384.7	33.7	0.1	-3.5	5.3	1.69887e-18	0	0	0	533	313	308	12	41	48
gene:HORVU6Hr1G073300	35.5	4.7	66.3	14.2	3.8	2.8	1.72607e-18	0	0	0	5	4	5	81	59	59
gene:HORVU1Hr1G052430	217.7	403.7	31.7	0.1	-3.6	5.4	1.77118e-18	0	0	0	276	337	598	20	54	21
gene:HORVU2Hr1G030810	148.8	50.3	247.3	4.9	2.3	4.8	1.77718e-18	0	0	0	50	44	57	285	230	227
gene:HORVU3Hr1G027990	78.8	135.7	22	0.2	-2.6	3.9	1.90101e-18	0	0	0	145	128	134	19	21	26
gene:HORVU6Hr1G085170	33.5	2.7	64.3	20.7	4.4	2.8	2.02376e-18	0	0	0	3	1	4	50	57	86
gene:HORVU6Hr1G001510	18.8	0	37.7	300.1	8.2	2	2.12385e-18	0	0	0	0	0	0	47	29	37
gene:HORVU6Hr1G095010	17	0	34	271.8	8.1	1.9	2.12905e-18	0	0	0	0	0	0	38	32	32
gene:HORVU2Hr1G114570	89	12.7	165.3	13.2	3.7	4.1	2.27734e-18	0	0	0	20	7	11	236	145	115
gene:HORVU7Hr1G086690	298.5	529.3	67.7	0.1	-2.9	5.8	2.30569e-18	0	0	0	558	565	465	30	78	95
gene:HORVU7Hr1G088560	125.7	231	20.3	0.1	-3.4	4.6	2.31285e-18	0	0	0	260	200	233	5	22	34
gene:HORVU1Hr1G051500	100.2	171.7	28.7	0.2	-2.6	4.2	2.33183e-18	0	0	0	179	192	144	34	28	24
gene:HORVU1Hr1G063470	29.2	1.3	57	35.6	5.2	2.6	2.35631e-18	0	0	0	1	0	3	52	77	42
gene:HORVU3Hr1G081300	321	508.7	133.3	0.3	-1.9	5.9	2.50967e-18	0	0	0	561	497	468	122	139	139
gene:HORVU5Hr1G093660	215.5	67	364	5.4	2.4	5.4	2.56911e-18	0	0	0	54	63	84	279	436	377
gene:HORVU2Hr1G021540	25.8	1.3	50.3	31	5	2.4	2.58779e-18	0	0	0	1	0	3	54	38	59
gene:HORVU4Hr1G002350	66.5	14	119	8.8	3.1	3.7	2.62777e-18	0	0	0	13	15	14	87	136	134
gene:HORVU3Hr1G097790	166.2	274.7	57.7	0.2	-2.3	5	2.66479e-18	0	0	0	279	302	243	64	63	46
gene:HORVU2Hr1G107480	23.7	1	46.3	36.5	5.2	2.3	2.69652e-18	0	0	0	0	1	2	58	42	39
gene:HORVU6Hr1G081210	452.7	196.3	709	3.6	1.9	6.4	2.70389e-18	0	0	0	197	183	209	775	641	711
gene:HORVU3Hr1G058150	40.8	7	74.7	10.8	3.4	3	2.78379e-18	0	0	0	5	9	7	71	77	76
gene:HORVU2Hr1G005560	23.3	46	0.7	0	-6	2.2	2.82143e-18	0	0	0	38	33	67	0	0	2
gene:HORVU3Hr1G005290	115	38.3	191.7	5	2.3	4.5	2.8465e-18	0	0	0	35	40	40	192	203	180
gene:HORVU2Hr1G042350	491.7	842	141.3	0.2	-2.6	6.5	2.84977e-18	0	0	0	898	887	741	81	196	147
gene:HORVU5Hr1G124320	18.5	0	37	292.4	8.2	2	2.93269e-18	0	0	0	0	0	0	47	32	32
gene:HORVU5Hr1G009390	30.3	3.3	57.3	16.3	4	2.6	2.95639e-18	0	0	0	3	4	3	64	59	49
gene:HORVU5Hr1G096950	92	158.3	25.7	0.2	-2.6	4.1	2.98166e-18	0	0	0	180	160	135	23	30	24
gene:HORVU7Hr1G094240	159.5	50	269	5.4	2.4	4.9	2.99939e-18	0	0	0	38	67	45	252	302	253
gene:HORVU1Hr1G089760	32.2	1	63.3	49.3	5.6	2.7	3.00099e-18	0	0	0	2	1	0	93	42	55
gene:HORVU5Hr1G016600	53.8	10.7	97	8.8	3.1	3.4	3.0066e-18	0	0	0	10	8	14	106	102	83
gene:HORVU5Hr1G097560	182.2	310	54.3	0.2	-2.5	5.1	3.06891e-18	0	0	0	347	259	324	56	70	37
gene:HORVU3Hr1G076620	20.5	41	0	0	-8.4	2	3.17445e-18	0	0	0	60	32	31	0	0	0
gene:HORVU5Hr1G011540	18.8	0	37.7	306	8.3	2	3.43051e-18	0	0	0	0	0	0	32	49	32
gene:HORVU6Hr1G094680	314.2	131.3	497	3.8	1.9	5.9	3.49082e-18	0	0	0	145	127	122	537	480	474
gene:HORVU1Hr1G081920	144.8	240	49.7	0.2	-2.3	4.8	3.51468e-18	0	0	0	215	271	234	56	42	51
gene:HORVU1Hr1G006780	17.3	34.3	0.3	0	-6.3	1.8	3.63865e-18	0	0	0	44	32	27	0	1	0
gene:HORVU7Hr1G093640	20.8	0.3	41.3	83.4	6.4	2.2	3.66404e-18	0	0	0	1	0	0	30	52	42
gene:HORVU5Hr1G122860	242.5	413.3	71.7	0.2	-2.5	5.5	3.76683e-18	0	0	0	346	401	493	46	94	75
gene:HORVU4Hr1G088020	339.2	533	145.3	0.3	-1.9	6	3.81255e-18	0	0	0	512	529	558	160	143	133
gene:HORVU2Hr1G108460	18.3	0.3	36.3	73.1	6.2	2	3.87949e-18	0	0	0	0	0	1	32	37	40
gene:HORVU4Hr1G085870	86.8	18.3	155.3	8.5	3.1	4.1	3.99646e-18	0	0	0	12	24	19	199	129	138
gene:HORVU2Hr1G081890	45	85.7	4.3	0	-4.3	3.1	4.04386e-18	0	0	0	77	54	126	3	4	6
gene:HORVU5Hr1G048000	29.8	59	0.7	0	-6.3	2.5	4.06172e-18	0	0	0	91	48	38	1	0	1
gene:HORVU7Hr1G053300	394.8	688.3	101.3	0.1	-2.7	6.2	4.06584e-18	0	0	0	765	637	663	50	140	114
gene:HORVU4Hr1G008800	105	186	24	0.1	-3	4.3	4.14777e-18	0	0	0	244	175	139	31	19	22
gene:HORVU6Hr1G053680	333	117	549	4.7	2.2	6	4.24935e-18	0	0	0	131	110	110	688	419	540
gene:HORVU4Hr1G083800	17.8	0	35.7	284.3	8.2	1.9	4.28506e-18	0	0	0	0	0	0	44	29	34
gene:HORVU7Hr1G101730	19.2	38	0.3	0	-6.5	1.9	4.37633e-18	0	0	0	47	28	39	1	0	0
gene:HORVU4Hr1G062730	278.8	95.3	462.3	4.8	2.3	5.7	4.83426e-18	0	0	0	119	85	82	427	391	569
gene:HORVU7Hr1G052770	1174.3	502	1846.7	3.7	1.9	7.8	4.87604e-18	0	0	0	589	428	489	2155	1698	1687
gene:HORVU3Hr1G013250	54	99.7	8.3	0.1	-3.4	3.4	4.95204e-18	0	0	0	82	95	122	4	14	7
gene:HORVU5Hr1G105950	106.7	26.7	186.7	6.9	2.8	4.4	5.30484e-18	0	0	0	16	30	34	157	220	183
gene:HORVU5Hr1G073350	725.8	341	1110.7	3.3	1.7	7.1	5.43462e-18	0	0	0	364	320	339	1053	1163	1116
gene:HORVU2Hr1G080590	20.8	41.7	0	0	-8.4	2	5.48995e-18	0	0	0	24	58	43	0	0	0
gene:HORVU3Hr1G116450	94.5	169.3	19.7	0.1	-3.2	4.2	5.7848e-18	0	0	0	148	165	195	32	11	16
gene:HORVU4Hr1G052970	15.3	30.3	0.3	0	-6.2	1.6	6.05198e-18	0	0	0	29	34	28	0	1	0
gene:HORVU2Hr1G120190	18.8	36.7	1	0	-4.8	1.9	6.34649e-18	0	0	0	35	40	35	0	1	2
gene:HORVU4Hr1G087580	32.7	1.3	64	39.9	5.3	2.8	6.37091e-18	0	0	0	2	1	1	36	90	66
gene:HORVU3Hr1G092580	815.3	331.3	1299.3	3.9	2	7.3	6.73981e-18	0	0	0	335	327	332	967	1497	1434
gene:HORVU2Hr1G098880	611.2	1003	219.3	0.2	-2.2	6.8	6.74541e-18	0	0	0	1282	877	850	172	226	260
gene:HORVU4Hr1G022810	20.2	38.7	1.7	0	-4.9	2	6.76116e-18	0	0	0	39	36	41	3	1	1
gene:HORVU3Hr1G117650	27.5	0.3	54.7	109.3	6.8	2.5	7.03358e-18	0	0	0	0	0	1	74	63	27
gene:HORVU5Hr1G112220	19.5	38.7	0.3	0	-6.5	1.9	7.21771e-18	0	0	0	27	46	43	1	0	0
gene:HORVU5Hr1G047890	108.5	184.3	32.7	0.2	-2.5	4.4	7.21774e-18	0	0	0	165	213	175	26	39	33
gene:HORVU6Hr1G062050	241.2	93.7	388.7	4.1	2.1	5.5	7.48146e-18	0	0	0	106	82	93	341	427	398
gene:HORVU2Hr1G080350	33	4.3	61.7	13.3	3.7	2.8	7.5948e-18	0	0	0	3	4	6	62	70	53
gene:HORVU2Hr1G084170	151.3	55	247.7	4.5	2.2	4.9	7.60078e-18	0	0	0	49	56	60	219	266	258
gene:HORVU7Hr1G082730	167.2	60.3	274	4.6	2.2	5	8.0913e-18	0	0	0	64	65	52	244	315	263
gene:HORVU7Hr1G117970	133.3	45	221.7	4.9	2.3	4.7	8.1523e-18	0	0	0	45	46	44	184	249	232
gene:HORVU6Hr1G070610	43.5	79	8	0.1	-3.2	3.1	8.39787e-18	0	0	0	69	79	89	4	10	10
gene:HORVU5Hr1G009220	43.3	4.7	82	17.7	4.1	3.1	8.51013e-18	0	0	0	3	7	4	58	113	75
gene:HORVU2Hr1G068790	33	62	4	0.1	-3.9	2.7	8.6628e-18	0	0	0	58	75	53	3	7	2
gene:HORVU7Hr1G021720	87	25.3	148.7	5.8	2.5	4.1	8.76157e-18	0	0	0	28	22	26	132	156	158
gene:HORVU2Hr1G091320	1287.8	2063.3	512.3	0.2	-2	7.9	8.82333e-18	0	0	0	2257	2021	1912	371	533	633
gene:HORVU3Hr1G005270	29.5	2.3	56.7	20.8	4.4	2.6	8.95892e-18	0	0	0	0	1	6	68	51	51
gene:HORVU2Hr1G022960	260	75.7	444.3	5.9	2.6	5.6	8.99288e-18	0	0	0	83	78	66	289	467	577
gene:HORVU3Hr1G071530	246.5	98	395	4	2	5.5	9.07771e-18	0	0	0	97	99	98	439	338	408
gene:HORVU0Hr1G014300	71.2	6.7	135.7	20	4.3	3.8	9.24955e-18	0	0	0	6	5	9	62	184	161
gene:HORVU6Hr1G089250	854.3	356.7	1352	3.8	1.9	7.3	9.43932e-18	0	0	0	419	325	326	1097	1434	1525
gene:HORVU3Hr1G096830	32.2	2.7	61.7	22.6	4.5	2.7	9.58466e-18	0	0	0	3	3	2	43	81	61
gene:HORVU0Hr1G022200	16.8	33.7	0	0	-8.1	1.8	9.69561e-18	0	0	0	24	34	43	0	0	0
gene:HORVU6Hr1G034760	169.2	37	301.3	8.1	3	5	9.71613e-18	0	0	0	19	38	54	291	381	232
gene:HORVU7Hr1G052210	86	19	153	7.9	3	4.1	9.98077e-18	0	0	0	25	16	16	111	184	164
gene:HORVU7Hr1G010230	644.2	1027.7	260.7	0.3	-2	6.9	1.00027e-17	0	0	0	1042	1028	1013	193	316	273
gene:HORVU3Hr1G072340	169.7	37	302.3	8.2	3	5	1.02888e-17	0	0	0	38	41	32	164	374	369
gene:HORVU6Hr1G000180	138	233	43	0.2	-2.4	4.7	1.0415e-17	0	0	0	243	218	238	28	54	47
gene:HORVU4Hr1G079230	20416.3	31181.3	9651.3	0.3	-1.7	11.9	1.05658e-17	0	0	0	28815	31913	32816	9040	8618	11296
gene:HORVU2Hr1G015140	23.8	45.7	2	0	-4.4	2.2	1.06277e-17	0	0	0	38	54	45	1	4	1
gene:HORVU3Hr1G105860	87.8	25.7	150	5.8	2.5	4.1	1.06827e-17	0	0	0	23	28	26	138	143	169
gene:HORVU7Hr1G021310	18.2	0.3	36	71.8	6.2	2	1.11799e-17	0	0	0	0	1	0	36	41	31
gene:HORVU3Hr1G071170	37.3	3.3	71.3	20.4	4.4	2.9	1.20707e-17	0	0	0	3	4	3	46	72	96
gene:HORVU3Hr1G096290	69.5	10	129	12.1	3.6	3.8	1.30122e-17	0	0	0	10	4	16	87	157	143
gene:HORVU1Hr1G020560	16.8	33	0.7	0	-5.5	1.7	1.30975e-17	0	0	0	37	29	33	1	1	0
gene:HORVU2Hr1G081950	71.8	19.3	124.3	6.3	2.7	3.8	1.40165e-17	0	0	0	16	20	22	134	124	115
gene:HORVU4Hr1G017600	74.8	18.3	131.3	7.3	2.9	3.9	1.40317e-17	0	0	0	22	21	12	146	130	118
gene:HORVU4Hr1G084110	148.7	52.3	245	4.6	2.2	4.8	1.42447e-17	0	0	0	57	41	59	265	247	223
gene:HORVU5Hr1G001000	21.3	41.3	1.3	0	-5	2	1.43038e-17	0	0	0	51	40	33	1	1	2
gene:HORVU5Hr1G115880	30.7	56.7	4.7	0.1	-3.5	2.6	1.47859e-17	0	0	0	61	54	55	5	5	4
gene:HORVU3Hr1G027760	192.8	73	312.7	4.3	2.1	5.2	1.49583e-17	0	0	0	68	86	65	279	338	321
gene:HORVU1Hr1G090100	105.8	30.7	181	5.8	2.5	4.3	1.60758e-17	0	0	0	25	26	41	204	164	175
gene:HORVU7Hr1G103870	538.2	867	209.3	0.2	-2.1	6.7	1.64673e-17	0	0	0	921	862	818	277	172	179
gene:HORVU7Hr1G120660	47.3	6.7	88	13.5	3.8	3.3	1.64869e-17	0	0	0	8	7	5	58	96	110
gene:HORVU0Hr1G017400	100.5	28	173	6.1	2.6	4.3	1.67826e-17	0	0	0	28	26	30	132	201	186
gene:HORVU5Hr1G098340	122	33.3	210.7	6.3	2.7	4.5	1.69625e-17	0	0	0	29	36	35	273	157	202
gene:HORVU3Hr1G039790	139.7	38.3	241	6.2	2.6	4.7	1.71851e-17	0	0	0	32	46	37	306	172	245
gene:HORVU2Hr1G045900	587.7	260.3	915	3.5	1.8	6.8	1.73242e-17	0	0	0	263	255	263	782	913	1050
gene:HORVU0Hr1G003810	68.3	123.3	13.3	0.1	-3.2	3.7	1.73321e-17	0	0	0	127	106	137	16	6	18
gene:HORVU4Hr1G073400	335.8	100	571.7	5.7	2.5	6	1.75971e-17	0	0	0	91	83	126	407	533	775
gene:HORVU5Hr1G097130	17.3	34.3	0.3	0	-6.3	1.8	1.76922e-17	0	0	0	23	44	36	0	1	0
gene:HORVU6Hr1G095090	272.3	67	477.7	7.1	2.8	5.7	1.78617e-17	0	0	0	59	66	76	261	593	579
gene:HORVU5Hr1G094080	22.7	43.7	1.7	0	-5	2.1	1.82933e-17	0	0	0	54	41	36	3	1	1
gene:HORVU7Hr1G108280	29.5	0.3	58.7	119.2	6.9	2.7	1.85144e-17	0	0	0	0	0	1	26	85	65
gene:HORVU4Hr1G070580	21.7	0	43.3	340.5	8.4	2.1	1.8601e-17	0	0	0	0	0	0	63	31	36
gene:HORVU7Hr1G026740	24.5	47	2	0.1	-4.2	2.3	1.87178e-17	0	0	0	46	40	55	0	1	5
gene:HORVU1Hr1G089680	351.7	575.7	127.7	0.2	-2.2	6	1.90184e-17	0	0	0	519	585	623	87	152	144
gene:HORVU5Hr1G056470	263.5	417	110	0.3	-1.9	5.6	1.91911e-17	0	0	0	428	410	413	103	127	100
gene:HORVU5Hr1G016350	205.3	362.3	48.3	0.1	-2.9	5.3	1.97623e-17	0	0	0	333	365	389	20	67	58
gene:HORVU7Hr1G008320	4679.3	7057.3	2301.3	0.3	-1.6	9.8	1.98925e-17	0	0	0	7197	7200	6775	2483	2014	2407
gene:HORVU1Hr1G001950	63.7	121	6.3	0.1	-4.2	3.6	2.05824e-17	0	0	0	66	161	136	7	10	2
gene:HORVU2Hr1G126810	17.8	0.3	35.3	70	6.1	1.9	2.13577e-17	0	0	0	1	0	0	40	31	35
gene:HORVU7Hr1G046580	14.8	29.7	0	0	-7.9	1.6	2.14998e-17	0	0	0	34	29	26	0	0	0
gene:HORVU3Hr1G087640	22.5	1.7	43.3	26.4	4.7	2.2	2.15424e-17	0	0	0	1	3	1	42	47	41
gene:HORVU1Hr1G035130	2214.3	927.3	3501.3	3.8	1.9	8.7	2.17441e-17	0	0	0	1057	905	820	4405	3098	3001
gene:HORVU4Hr1G078350	404.3	628.7	180	0.3	-1.8	6.2	2.20174e-17	0	0	0	678	633	575	164	190	186
gene:HORVU2Hr1G101370	58.2	104	12.3	0.1	-3	3.5	2.31516e-17	0	0	0	112	102	98	13	7	17
gene:HORVU3Hr1G099010	17.5	0.3	34.7	70	6.1	1.9	2.31637e-17	0	0	0	1	0	0	31	40	33
gene:HORVU6Hr1G031080	32.7	3.7	61.7	16.1	4	2.8	2.40386e-17	0	0	0	6	1	4	51	77	57
gene:HORVU7Hr1G110840	17.2	34.3	0	0	-8.1	1.8	2.44234e-17	0	0	0	25	30	48	0	0	0
gene:HORVU2Hr1G091630	16.3	0	32.7	259.9	8	1.8	2.44411e-17	0	0	0	0	0	0	35	36	27
gene:HORVU2Hr1G044640	22.7	1.7	43.7	22.1	4.5	2.3	2.5086e-17	0	0	0	1	0	4	43	45	43
gene:HORVU7Hr1G097470	374.3	153.3	595.3	3.9	2	6.1	2.51279e-17	0	0	0	161	143	156	477	652	657
gene:HORVU2Hr1G048100	40.3	74.3	6.3	0.1	-3.4	2.9	2.51636e-17	0	0	0	73	81	69	1	8	10
gene:HORVU1Hr1G089990	29.2	1.7	56.7	28.5	4.8	2.6	2.52306e-17	0	0	0	3	1	1	38	72	60
gene:HORVU6Hr1G077300	767.7	328.3	1207	3.7	1.9	7.2	2.6696e-17	0	0	0	286	313	386	1011	1351	1259
gene:HORVU1Hr1G021140	191.2	340.3	42	0.1	-3	5.2	2.72455e-17	0	0	0	401	275	345	28	70	28
gene:HORVU2Hr1G101090	21.5	42	1	0	-5	2.1	2.73366e-17	0	0	0	37	54	35	1	2	0
gene:HORVU7Hr1G050940	25.3	1.3	49.3	30.2	4.9	2.4	2.76786e-17	0	0	0	1	1	2	64	49	35
gene:HORVU3Hr1G001040	1170.3	556.3	1784.3	3.2	1.7	7.8	2.77679e-17	0	0	0	589	608	472	1744	1791	1818
gene:HORVU2Hr1G060110	93.7	16	171.3	10.8	3.4	4.2	2.99614e-17	0	0	0	15	19	14	93	221	200
gene:HORVU2Hr1G030690	67.7	7	128.3	18	4.2	3.8	3.03056e-17	0	0	0	7	4	10	62	160	163
gene:HORVU4Hr1G020490	44.2	84	4.3	0.1	-4.1	3.1	3.07641e-17	0	0	0	121	69	62	3	8	2
gene:HORVU1Hr1G023460	84	10	158	15.3	3.9	4	3.10448e-17	0	0	0	12	3	15	98	227	149
gene:HORVU1Hr1G021170	23	44.3	1.7	0	-4.8	2.2	3.13406e-17	0	0	0	47	32	54	3	1	1
gene:HORVU3Hr1G073280	15.2	30.3	0	0	-7.9	1.6	3.15729e-17	0	0	0	25	28	38	0	0	0
gene:HORVU3Hr1G062350	24.8	48.7	1	0	-5.2	2.3	3.17112e-17	0	0	0	29	60	57	1	1	1
gene:HORVU4Hr1G063190	73.5	9.3	137.7	14.5	3.9	3.8	3.37337e-17	0	0	0	8	8	12	180	72	161
gene:HORVU4Hr1G081450	19.8	0.3	39.3	80.6	6.3	2.1	3.48355e-17	0	0	0	0	0	1	28	52	38
gene:HORVU2Hr1G096920	14.7	29.3	0	0	-7.9	1.6	3.58563e-17	0	0	0	25	28	35	0	0	0
gene:HORVU1Hr1G089500	23.5	0.7	46.3	53.4	5.7	2.3	3.72241e-17	0	0	0	1	0	1	31	44	64
gene:HORVU1Hr1G095410	209	78.7	339.3	4.3	2.1	5.3	3.7367e-17	0	0	0	61	79	96	337	361	320
gene:HORVU3Hr1G056330	77	8.3	145.7	17.8	4.2	3.9	3.75771e-17	0	0	0	1	16	8	200	100	137
gene:HORVU4Hr1G062010	97.3	29.7	165	5.6	2.5	4.2	3.79228e-17	0	0	0	28	34	27	164	144	187
gene:HORVU7Hr1G078760	984.5	436	1533	3.5	1.8	7.5	4.01149e-17	0	0	0	516	436	356	1652	1383	1564
gene:HORVU6Hr1G027930	26.7	51.3	2	0	-4.4	2.4	4.07278e-17	0	0	0	43	50	61	0	6	0
gene:HORVU7Hr1G122200	14.7	29	0.3	0	-6.1	1.6	4.07382e-17	0	0	0	28	25	34	0	0	1
gene:HORVU3Hr1G094300	39.8	2.3	77.3	29.2	4.9	3	4.09921e-17	0	0	0	0	0	7	50	105	77
gene:HORVU5Hr1G119520	20.2	0.7	39.7	45.1	5.5	2.1	4.11934e-17	0	0	0	0	1	1	43	46	30
gene:HORVU5Hr1G105480	752.7	1165	340.3	0.3	-1.8	7.1	4.13636e-17	0	0	0	1316	1079	1100	320	393	308
gene:HORVU3Hr1G060730	18.3	0.7	36	40.8	5.4	2	4.14245e-17	0	0	0	0	1	1	38	37	33
gene:HORVU1Hr1G064750	140.3	48.3	232.3	4.8	2.3	4.7	4.22924e-17	0	0	0	58	44	43	254	196	247
gene:HORVU2Hr1G111590	46	8.7	83.3	9.6	3.3	3.2	4.31406e-17	0	0	0	5	8	13	79	76	95
gene:HORVU3Hr1G018190	16.3	32.3	0.3	0	-6.3	1.7	4.39113e-17	0	0	0	38	30	29	1	0	0
gene:HORVU2Hr1G023480	27.5	1.3	53.7	42.5	5.4	2.5	4.69764e-17	0	0	0	0	4	0	42	45	74
gene:HORVU5Hr1G068100	323.5	145.3	501.7	3.4	1.8	5.9	4.75835e-17	0	0	0	143	143	150	510	513	482
gene:HORVU0Hr1G008950	58.2	105.3	11	0.1	-3.2	3.5	5.00701e-17	0	0	0	118	124	74	8	11	14
gene:HORVU3Hr1G060570	74.7	127.3	22	0.2	-2.5	3.8	5.0124e-17	0	0	0	135	112	135	23	22	21
gene:HORVU3Hr1G077580	83.7	146	21.3	0.2	-2.7	4	5.03541e-17	0	0	0	130	152	156	12	28	24
gene:HORVU1Hr1G073330	115	32.7	197.3	6	2.6	4.5	5.14985e-17	0	0	0	40	28	30	177	164	251
gene:HORVU5Hr1G052740	28	52	4	0.1	-3.7	2.4	5.17322e-17	0	0	0	49	50	57	4	6	2
gene:HORVU2Hr1G027690	46.5	10.7	82.3	7.7	2.9	3.2	5.19504e-17	0	0	0	10	11	11	83	79	85
gene:HORVU2Hr1G028610	65.7	115	16.3	0.1	-2.8	3.6	5.19861e-17	0	0	0	128	97	120	21	15	13
gene:HORVU5Hr1G096480	147.8	242.3	53.3	0.2	-2.2	4.8	5.28294e-17	0	0	0	267	237	223	59	59	42
gene:HORVU1Hr1G016500	19.2	37	1.3	0	-5.2	1.9	5.46414e-17	0	0	0	40	37	34	3	1	0
gene:HORVU0Hr1G014900	262.8	107	418.7	3.9	2	5.6	5.67443e-17	0	0	0	103	95	123	471	401	384
gene:HORVU4Hr1G063240	583.8	273.3	894.3	3.3	1.7	6.8	5.94275e-17	0	0	0	293	275	252	966	841	876
gene:HORVU3Hr1G111600	205.8	17.7	394	22.6	4.5	5.3	6.03075e-17	0	0	0	14	30	9	148	624	410
gene:HORVU4Hr1G006100	785.5	1388.7	182.3	0.1	-2.9	7.2	6.3205e-17	0	0	0	1639	1218	1309	82	197	268
gene:HORVU5Hr1G120550	459.2	170.7	747.7	4.4	2.1	6.4	6.32125e-17	0	0	0	154	175	183	995	611	637
gene:HORVU4Hr1G076200	20.5	1.3	39.7	24.5	4.6	2.1	6.41036e-17	0	0	0	1	1	2	35	42	42
gene:HORVU1Hr1G030060	81.7	145.7	17.7	0.1	-3	4	6.7461e-17	0	0	0	119	143	175	11	15	27
gene:HORVU4Hr1G055410	62.8	14	111.7	8.1	3	3.6	6.90103e-17	0	0	0	12	17	13	126	123	86
gene:HORVU3Hr1G035180	301.5	484.3	118.7	0.2	-2	5.8	6.91769e-17	0	0	0	537	415	501	101	110	145
gene:HORVU4Hr1G050230	47	9.3	84.7	8.9	3.2	3.2	7.12422e-17	0	0	0	8	8	12	91	68	95
gene:HORVU1Hr1G085720	51.2	98	4.3	0.1	-4.3	3.3	7.5615e-17	0	0	0	64	78	152	1	5	7
gene:HORVU5Hr1G064230	84.8	148.7	21	0.1	-2.9	4	7.8309e-17	0	0	0	118	156	172	28	14	21
gene:HORVU3Hr1G072770	235.7	402.3	69	0.2	-2.5	5.5	8.01722e-17	0	0	0	414	427	366	44	58	105
gene:HORVU5Hr1G103400	54.8	12	97.7	8.1	3	3.4	8.04049e-17	0	0	0	16	7	13	103	104	86
gene:HORVU5Hr1G098030	51.3	8.3	94.3	11.4	3.5	3.3	8.20771e-17	0	0	0	10	13	2	93	105	85
gene:HORVU2Hr1G097480	20.8	40	1.7	0	-4.9	2	8.4638e-17	0	0	0	36	38	46	4	0	1
gene:HORVU5Hr1G101680	391.5	170.7	612.3	3.6	1.8	6.2	8.46604e-17	0	0	0	172	171	169	525	707	605
gene:HORVU4Hr1G020640	20.2	40	0.3	0	-5.8	2	8.84238e-17	0	0	0	58	32	30	0	1	0
gene:HORVU4Hr1G055750	18.2	0.3	36	70.5	6.1	1.9	9.0759e-17	0	0	0	0	1	0	43	28	37
gene:HORVU3Hr1G011640	29.2	55	3.3	0.1	-3.7	2.5	9.12983e-17	0	0	0	49	60	56	0	7	3
gene:HORVU5Hr1G094050	133.5	45.3	221.7	4.9	2.3	4.7	9.20246e-17	0	0	0	44	46	46	173	245	247
gene:HORVU6Hr1G074200	1061.7	1611.3	512	0.3	-1.7	7.6	9.30383e-17	0	0	0	1552	1645	1637	467	477	592
gene:HORVU6Hr1G039940	263	430	96	0.2	-2.1	5.6	9.61918e-17	0	0	0	367	417	506	74	119	95
gene:HORVU4Hr1G062330	207.5	79.3	335.7	4.2	2.1	5.3	9.62571e-17	0	0	0	89	71	78	275	373	359
gene:HORVU5Hr1G044640	42.7	5.7	79.7	14.8	3.9	3.1	9.77059e-17	0	0	0	5	7	5	50	89	100
gene:HORVU3Hr1G093190	184.8	57	312.7	5.5	2.5	5.1	1.02277e-16	0	0	0	35	79	57	330	280	328
gene:HORVU2Hr1G067980	16	32	0	0	-8	1.7	1.05814e-16	0	0	0	22	42	32	0	0	0
gene:HORVU3Hr1G043300	111.3	23	199.7	8.6	3.1	4.4	1.07467e-16	0	0	0	15	19	35	136	260	203
gene:HORVU3Hr1G001230	74.3	12.7	136	11	3.5	3.9	1.16046e-16	0	0	0	13	17	8	89	132	187
gene:HORVU3Hr1G086110	217	83.7	350.3	4.2	2.1	5.4	1.20178e-16	0	0	0	99	77	75	384	297	370
gene:HORVU4Hr1G015060	956.5	477.3	1435.7	3	1.6	7.5	1.21378e-16	0	0	0	457	492	483	1355	1531	1421
gene:HORVU7Hr1G035970	29.8	2.7	57	20.3	4.3	2.6	1.2373e-16	0	0	0	2	5	1	67	41	63
gene:HORVU2Hr1G122810	30	1.3	58.7	36.8	5.2	2.7	1.30905e-16	0	0	0	1	0	3	32	65	79
gene:HORVU2Hr1G114700	21.2	0	42.3	339.6	8.4	2.2	1.32102e-16	0	0	0	0	0	0	47	24	56
gene:HORVU5Hr1G069950	46.7	83	10.3	0.1	-3	3.2	1.34751e-16	0	0	0	98	73	78	12	9	10
gene:HORVU4Hr1G071790	286.3	120.7	452	3.7	1.9	5.8	1.39406e-16	0	0	0	106	122	134	410	437	509
gene:HORVU3Hr1G016320	124.8	22.7	227	9.8	3.3	4.6	1.41232e-16	0	0	0	35	9	24	175	188	318
gene:HORVU4Hr1G076170	108	36.7	179.3	4.9	2.3	4.4	1.42789e-16	0	0	0	32	44	34	193	173	172
gene:HORVU6Hr1G081650	27.2	3.7	50.7	14.4	3.8	2.5	1.46232e-16	0	0	0	5	4	2	46	56	50
gene:HORVU4Hr1G084890	144.7	41.3	248	6	2.6	4.8	1.49506e-16	0	0	0	24	48	52	195	275	274
gene:HORVU4Hr1G076520	13.7	27	0.3	0	-6	1.5	1.50536e-16	0	0	0	27	25	29	0	1	0
gene:HORVU3Hr1G076790	103.7	35	172.3	4.9	2.3	4.3	1.51536e-16	0	0	0	37	29	39	161	170	186
gene:HORVU1Hr1G090870	60.2	107.3	13	0.1	-3	3.5	1.56745e-16	0	0	0	87	132	103	9	18	12
gene:HORVU1Hr1G092130	38.7	71.7	5.7	0.1	-3.6	2.9	1.60228e-16	0	0	0	95	60	60	5	5	7
gene:HORVU7Hr1G112410	174.7	68.3	281	4.1	2	5.1	1.60584e-16	0	0	0	62	74	69	318	273	252
gene:HORVU7Hr1G074870	75.3	19.3	131.3	6.8	2.8	3.9	1.67633e-16	0	0	0	14	25	19	106	149	139
gene:HORVU4Hr1G069970	87.3	20.3	154.3	7.5	2.9	4.1	1.68408e-16	0	0	0	23	15	23	110	153	200
gene:HORVU2Hr1G004030	16.3	0.3	32.3	64.5	6	1.8	1.71944e-16	0	0	0	0	1	0	31	36	30
gene:HORVU2Hr1G004190	21.8	41.7	2	0	-4.4	2.1	1.80777e-16	0	0	0	35	40	50	3	2	1
gene:HORVU7Hr1G091210	17.8	0.7	35	39.9	5.3	2	1.84025e-16	0	0	0	0	1	1	36	39	30
gene:HORVU6Hr1G075000	20	0.3	39.7	80.8	6.3	2.1	1.84149e-16	0	0	0	1	0	0	24	49	46
gene:HORVU1Hr1G047000	402.5	190.3	614.7	3.2	1.7	6.2	1.90961e-16	0	0	0	192	198	181	616	617	611
gene:HORVU1Hr1G005390	142	50.3	233.7	4.6	2.2	4.8	1.93723e-16	0	0	0	40	54	57	258	245	198
gene:HORVU5Hr1G052880	15.2	30	0.3	0	-6.2	1.6	1.94503e-16	0	0	0	32	37	21	0	1	0
gene:HORVU4Hr1G078470	27	2.3	51.7	18.9	4.2	2.5	1.98105e-16	0	0	0	3	1	3	38	67	50
gene:HORVU7Hr1G073170	133.3	49	217.7	4.4	2.1	4.7	1.9814e-16	0	0	0	51	53	43	247	203	203
gene:HORVU3Hr1G108360	102.3	31	173.7	5.6	2.5	4.3	1.99402e-16	0	0	0	20	36	37	160	189	172
gene:HORVU5Hr1G014500	60.2	5.3	115	20	4.3	3.5	2.08047e-16	0	0	0	3	5	8	189	74	82
gene:HORVU5Hr1G084030	213.7	90	337.3	3.8	1.9	5.3	2.08074e-16	0	0	0	101	81	88	317	351	344
gene:HORVU7Hr1G077110	25.5	2	49	21	4.4	2.4	2.10423e-16	0	0	0	2	0	4	38	62	47
gene:HORVU7Hr1G039590	15	29.7	0.3	0	-6.1	1.6	2.12933e-16	0	0	0	29	38	22	0	1	0
gene:HORVU4Hr1G003750	16.3	0.3	32.3	65.5	6	1.9	2.14481e-16	0	0	0	0	0	1	27	34	36
gene:HORVU1Hr1G043380	57	109.7	4.3	0	-4.3	3.4	2.17101e-16	0	0	0	150	89	90	0	11	2
gene:HORVU3Hr1G051000	63.2	15	111.3	7.5	2.9	3.6	2.20587e-16	0	0	0	21	12	12	130	106	98
gene:HORVU4Hr1G067850	13.8	27.7	0	0	-7.8	1.5	2.24915e-16	0	0	0	32	22	29	0	0	0
gene:HORVU3Hr1G026900	179.7	62	297.3	4.8	2.3	5.1	2.35331e-16	0	0	0	46	65	75	242	305	345
gene:HORVU6Hr1G069710	44.2	79.3	9	0.1	-3	3.1	2.35551e-16	0	0	0	81	89	68	5	11	11
gene:HORVU3Hr1G088110	143	49	237	4.8	2.3	4.8	2.36465e-16	0	0	0	46	52	49	297	219	195
gene:HORVU1Hr1G017050	1178.2	524	1832.3	3.5	1.8	7.8	2.4205e-16	0	0	0	633	484	455	1607	2130	1760
gene:HORVU1Hr1G000720	69.3	19	119.7	6.1	2.6	3.8	2.44524e-16	0	0	0	16	22	19	136	113	110
gene:HORVU2Hr1G096430	201.5	326.7	76.3	0.2	-2.1	5.2	2.46519e-16	0	0	0	298	323	359	56	90	83
gene:HORVU1Hr1G067230	302.2	476.3	128	0.3	-1.9	5.8	2.47089e-16	0	0	0	467	436	526	109	150	125
gene:HORVU1Hr1G040110	52	10.3	93.7	8.6	3.1	3.4	2.54404e-16	0	0	0	7	7	17	105	87	89
gene:HORVU5Hr1G053580	196.7	75.3	318	4.2	2.1	5.2	2.55308e-16	0	0	0	71	87	68	371	313	270
gene:HORVU1Hr1G073540	83.7	17.7	149.7	8.5	3.1	4	2.6226e-16	0	0	0	17	19	17	91	192	166
gene:HORVU3Hr1G014270	22	42.7	1.3	0	-4.7	2.1	2.82757e-16	0	0	0	57	28	43	0	2	2
gene:HORVU2Hr1G105320	14.5	29	0	0	-7.9	1.6	2.90565e-16	0	0	0	22	28	37	0	0	0
gene:HORVU7Hr1G034940	16.3	0.3	32.3	63.6	6	1.8	2.92372e-16	0	0	0	0	1	0	36	29	32
gene:HORVU7Hr1G094890	315.3	138	492.7	3.6	1.8	5.9	2.99887e-16	0	0	0	120	160	134	465	510	503
gene:HORVU4Hr1G003230	16	0.3	31.7	63	6	1.8	3.01104e-16	0	0	0	0	1	0	32	29	34
gene:HORVU1Hr1G047930	141	243	39	0.2	-2.7	4.7	3.04922e-16	0	0	0	172	283	274	47	25	45
gene:HORVU3Hr1G105360	47.7	6.3	89	14.4	3.8	3.3	3.06842e-16	0	0	0	10	7	2	60	92	115
gene:HORVU1Hr1G083330	216.8	353	80.7	0.2	-2.1	5.3	3.14013e-16	0	0	0	315	391	353	62	76	104
gene:HORVU3Hr1G100310	14.3	28.7	0	0	-7.8	1.5	3.2731e-16	0	0	0	35	30	21	0	0	0
gene:HORVU3Hr1G022340	108.2	177.7	38.7	0.2	-2.2	4.4	3.37592e-16	0	0	0	183	159	191	35	40	41
gene:HORVU7Hr1G059850	77.3	133.3	21.3	0.2	-2.6	3.9	3.38067e-16	0	0	0	147	135	118	17	29	18
gene:HORVU3Hr1G096890	113.7	194.7	32.7	0.2	-2.6	4.4	3.5038e-16	0	0	0	150	192	242	39	36	23
gene:HORVU2Hr1G096700	34.3	6.3	62.3	9.7	3.3	2.8	3.51987e-16	0	0	0	6	5	8	56	65	66
gene:HORVU1Hr1G085570	206	57.7	354.3	6.1	2.6	5.3	3.52615e-16	0	0	0	54	58	61	205	444	414
gene:HORVU6Hr1G080030	86.7	27	146.3	5.4	2.4	4.1	3.6145e-16	0	0	0	22	32	27	130	146	163
gene:HORVU5Hr1G094230	132.7	41.7	223.7	5.4	2.4	4.7	3.63543e-16	0	0	0	46	38	41	160	242	269
gene:HORVU7Hr1G091080	32.7	0.3	65	131.2	7	2.8	3.66397e-16	0	0	0	1	0	0	24	89	82
gene:HORVU7Hr1G002050	25.8	50	1.7	0	-4.7	2.3	3.7015e-16	0	0	0	34	48	68	1	1	3
gene:HORVU5Hr1G067500	71.2	18	124.3	6.7	2.8	3.8	3.71985e-16	0	0	0	25	11	18	138	118	117
gene:HORVU5Hr1G023160	294.2	117.7	470.7	4	2	5.8	3.74666e-16	0	0	0	109	107	137	569	430	413
gene:HORVU1Hr1G069180	67.2	120	14.3	0.1	-3	3.7	3.97381e-16	0	0	0	160	111	89	11	14	18
gene:HORVU2Hr1G081260	53.3	11.7	95	8.4	3.1	3.4	4.13072e-16	0	0	0	13	11	11	71	95	119
gene:HORVU6Hr1G085730	159	64.7	253.3	3.9	2	4.9	4.31585e-16	0	0	0	64	63	67	230	259	271
gene:HORVU1Hr1G007420	20.2	39	1.3	0	-4.6	2	4.34496e-16	0	0	0	31	48	38	1	2	1
gene:HORVU7Hr1G088920	160.3	40.3	280.3	7	2.8	4.9	4.52636e-16	0	0	0	28	57	36	301	183	357
gene:HORVU5Hr1G048810	199.7	324.7	74.7	0.2	-2.1	5.2	4.53918e-16	0	0	0	253	329	392	78	79	67
gene:HORVU5Hr1G046390	19.5	0.3	38.7	78.3	6.3	2.1	4.67066e-16	0	0	0	0	0	1	35	54	27
gene:HORVU1Hr1G066510	27	2	52	21.8	4.4	2.5	5.03217e-16	0	0	0	3	0	3	67	37	52
gene:HORVU0Hr1G001880	62.5	14	111	8	3	3.6	5.08116e-16	0	0	0	20	9	13	87	134	112
gene:HORVU5Hr1G108750	32	5.7	58.3	10.1	3.3	2.7	5.12633e-16	0	0	0	6	5	6	63	55	57
gene:HORVU6Hr1G076730	72.5	8.7	136.3	15.2	3.9	3.8	5.16532e-16	0	0	0	10	5	11	64	148	197
gene:HORVU6Hr1G066840	14	0	28	225.3	7.8	1.7	5.16845e-16	0	0	0	0	0	0	28	30	26
gene:HORVU7Hr1G079250	22	0.7	43.3	48.6	5.6	2.2	5.30719e-16	0	0	0	2	0	0	60	39	31
gene:HORVU1Hr1G010210	28.8	53.3	4.3	0.1	-3.5	2.5	5.42498e-16	0	0	0	43	57	60	3	5	5
gene:HORVU2Hr1G046220	137.3	219.7	55	0.3	-2	4.7	5.54764e-16	0	0	0	211	222	226	56	59	50
gene:HORVU5Hr1G081200	39.8	7.3	72.3	10	3.3	3	5.55698e-16	0	0	0	6	9	7	60	91	66
gene:HORVU5Hr1G045920	184.5	63.7	305.3	4.8	2.3	5.1	5.56722e-16	0	0	0	47	77	67	376	256	284
gene:HORVU5Hr1G095630	106.5	33.3	179.7	5.4	2.4	4.4	5.6131e-16	0	0	0	31	45	24	192	184	163
gene:HORVU0Hr1G021810	62.8	112	13.7	0.1	-3	3.6	5.82928e-16	0	0	0	117	103	116	7	22	12
gene:HORVU4Hr1G076750	29	55.3	2.7	0.1	-4.2	2.5	5.91219e-16	0	0	0	34	61	71	1	4	3
gene:HORVU5Hr1G125030	16.7	0.3	33	66.2	6	1.9	6.13075e-16	0	0	0	0	0	1	31	27	41
gene:HORVU1Hr1G092060	15.5	30.7	0.3	0	-6.2	1.6	6.15366e-16	0	0	0	29	42	21	0	0	1
gene:HORVU3Hr1G013470	17.8	35	0.7	0	-5.6	1.8	6.19014e-16	0	0	0	46	29	30	1	0	1
gene:HORVU7Hr1G078490	20.3	40	0.7	0	-5.8	2	6.26608e-16	0	0	0	24	44	52	1	1	0
gene:HORVU3Hr1G021320	132.5	220	45	0.2	-2.3	4.6	6.61144e-16	0	0	0	272	204	184	48	49	38
gene:HORVU0Hr1G005890	20.3	1.3	39.3	24.6	4.6	2.1	6.77675e-16	0	0	0	0	0	4	31	47	40
gene:HORVU5Hr1G086370	316.8	134.3	499.3	3.7	1.9	5.9	7.08737e-16	0	0	0	156	128	119	439	485	574
gene:HORVU7Hr1G120390	24.5	3	46	14.9	3.9	2.4	7.09167e-16	0	0	0	3	3	3	40	52	46
gene:HORVU2Hr1G010140	18.7	37	0.3	0	-6.4	1.9	7.10933e-16	0	0	0	22	41	48	1	0	0
gene:HORVU6Hr1G023070	24	1	47	37.5	5.2	2.3	7.19125e-16	0	0	0	0	1	2	56	29	56
gene:HORVU4Hr1G051450	48.2	86.3	10	0.1	-3	3.2	7.27953e-16	0	0	0	90	95	74	4	14	12
gene:HORVU3Hr1G108370	46	1.3	90.7	57.6	5.8	3.2	7.36028e-16	0	0	0	0	0	4	32	131	109
gene:HORVU2Hr1G083700	53.3	12.7	94	7.2	2.8	3.4	7.56682e-16	0	0	0	8	12	18	95	97	90
gene:HORVU0Hr1G016480	419.5	150	689	4.6	2.2	6.3	7.59612e-16	0	0	0	157	173	120	483	874	710
gene:HORVU7Hr1G010240	14.3	0	28.7	232.9	7.9	1.7	7.66008e-16	0	0	0	0	0	0	24	27	35
gene:HORVU4Hr1G005690	713.5	126.3	1300.7	10.3	3.4	7.1	7.71504e-16	0	0	0	199	91	89	2158	829	915
gene:HORVU5Hr1G106190	13.8	27.3	0.3	0	-6	1.5	7.72044e-16	0	0	0	32	30	20	0	1	0
gene:HORVU0Hr1G008650	205.3	87.3	323.3	3.7	1.9	5.3	7.8059e-16	0	0	0	86	78	98	344	320	306
gene:HORVU1Hr1G073280	309.3	495	123.7	0.3	-2	5.9	8.81536e-16	0	0	0	504	473	508	87	148	136
gene:HORVU7Hr1G116170	18.3	35.7	1	0	-4.7	1.9	9.00288e-16	0	0	0	27	40	40	1	1	1
gene:HORVU4Hr1G067510	19.8	1.7	38	23.6	4.6	2.1	9.10289e-16	0	0	0	0	3	2	31	42	41
gene:HORVU3Hr1G062570	403	617.3	188.7	0.3	-1.7	6.2	9.24072e-16	0	0	0	665	587	600	209	170	187
gene:HORVU3Hr1G068970	81.7	18	145.3	8.3	3	4	9.28987e-16	0	0	0	21	20	13	98	142	196
gene:HORVU5Hr1G011440	48	8	88	10.9	3.5	3.2	9.31352e-16	0	0	0	15	3	6	101	88	75
gene:HORVU3Hr1G086840	21	41	1	0	-5.3	2	9.3638e-16	0	0	0	59	37	27	0	1	2
gene:HORVU4Hr1G011250	464.3	199.7	729	3.7	1.9	6.4	9.37346e-16	0	0	0	229	205	165	619	847	721
gene:HORVU1Hr1G005230	56.3	99	13.7	0.1	-2.8	3.4	9.42744e-16	0	0	0	91	82	124	11	15	15
gene:HORVU7Hr1G057970	49.8	88.7	11	0.1	-3	3.2	9.62946e-16	0	0	0	96	74	96	7	9	17
gene:HORVU1Hr1G046010	225.7	84.7	366.7	4.3	2.1	5.4	9.63236e-16	0	0	0	76	91	87	271	402	427
gene:HORVU6Hr1G076320	631.3	266	996.7	3.7	1.9	6.9	9.66235e-16	0	0	0	278	222	298	775	1178	1037
gene:HORVU4Hr1G090050	14	28	0	0	-7.8	1.5	9.85867e-16	0	0	0	22	37	25	0	0	0
gene:HORVU1Hr1G011860	14.3	28.3	0.3	0	-6.1	1.5	9.95282e-16	0	0	0	20	36	29	0	0	1
gene:HORVU1Hr1G074350	200.2	77	323.3	4.2	2.1	5.3	9.98853e-16	0	0	0	72	70	89	258	372	340
gene:HORVU4Hr1G087230	575.8	219	932.7	4.3	2.1	6.8	1.00448e-15	0	0	0	295	148	214	979	859	960
gene:HORVU2Hr1G011720	16.2	31.7	0.7	0	-5.4	1.7	1.01582e-15	0	0	0	31	37	27	1	0	1
gene:HORVU5Hr1G076690	20.5	39.3	1.7	0.1	-4.2	2	1.05828e-15	0	0	0	36	33	49	1	2	2
gene:HORVU6Hr1G078290	230.8	93	368.7	4	2	5.4	1.06699e-15	0	0	0	79	97	103	438	332	336
gene:HORVU4Hr1G054610	153.5	52	255	4.9	2.3	4.9	1.0821e-15	0	0	0	32	61	63	234	255	276
gene:HORVU5Hr1G064020	322.5	552.7	92.3	0.2	-2.6	5.9	1.08427e-15	0	0	0	505	553	600	47	136	94
gene:HORVU3Hr1G039070	24.3	1.7	47	23.5	4.6	2.3	1.08683e-15	0	0	0	0	1	4	63	39	39
gene:HORVU7Hr1G012300	80	153	7	0	-4.4	3.9	1.08718e-15	0	0	0	177	81	201	4	2	15
gene:HORVU2Hr1G034860	145.3	52.7	238	4.5	2.2	4.8	1.09082e-15	0	0	0	47	58	53	287	195	232
gene:HORVU0Hr1G040410	403.8	166	641.7	3.9	2	6.2	1.10862e-15	0	0	0	158	213	127	616	701	608
gene:HORVU4Hr1G090410	20.8	40	1.7	0	-4.4	2	1.12176e-15	0	0	0	34	52	34	0	3	2
gene:HORVU5Hr1G051010	72.7	20.7	124.7	6	2.6	3.8	1.13497e-15	0	0	0	20	19	23	144	101	129
gene:HORVU3Hr1G100420	16.3	0.7	32	37.6	5.2	1.9	1.16828e-15	0	0	0	0	0	2	24	34	38
gene:HORVU3Hr1G056800	146.5	58.3	234.7	4	2	4.8	1.17359e-15	0	0	0	56	50	69	228	244	232
[truncated: 37,811 more rows]
