# Supplementary material for: Transcriptome profiling of barley and tomato shoot and root meristems unravels physiological variations underlying photoperiodic sensitivity
Source: PLoS One. 2022 Sep 12;17(9):e0265981. doi: 10.1371/journal.pone.0265981 (PMC9467324; doi:10.1371/journal.pone.0265981)
Supplement: S2 Table — (XLSX) [file pone.0265981.s010.xlsx]

## Sheet: Sheet1
Suppl. Table 2. Result of AgriGo V2 clustering of significantly expressed genes in barley root and shoot.
GO.term	Ontology	Description	Number.in.input.list	Number.in.BG.Ref	p.value	FDR
GO:0006979	P	response to oxidative stress	74	258	7.7e-17	9e-14
GO:0071554	P	cell wall organization or biogenesis	55	173	2.2e-14	1.3e-11
GO:0055114	P	oxidation-reduction process	269	1986	1.7e-13	6.7e-11
GO:0071669	P	plant-type cell wall organization or biogenesis	29	57	4.6e-12	1.1e-09
GO:0009664	P	plant-type cell wall organization	29	57	4.6e-12	1.1e-09
GO:0071555	P	cell wall organization	34	97	2.4e-10	4e-08
GO:0045229	P	external encapsulating structure organization	34	97	2.4e-10	4e-08
GO:0006950	P	response to stress	101	694	6.1e-07	8.9e-05
GO:0044710	P	single-organism metabolic process	336	3207	3.1e-05	0.0039
GO:2001141	P	regulation of RNA biosynthetic process	118	979	0.00018	0.0016
GO:0044036	P	cell wall macromolecule metabolic process	16	60	0.0002	0.0016
GO:0042546	P	cell wall biogenesis	18	73	0.00019	0.0016
GO:0006355	P	regulation of transcription, DNA-templated	118	979	0.00018	0.0016
GO:1903506	P	regulation of nucleic acid-templated transcription	118	979	0.00018	0.0016
GO:0051252	P	regulation of RNA metabolic process	118	981	0.0002	0.0016
GO:0009889	P	regulation of biosynthetic process	120	1022	0.00041	0.0022
GO:0050896	P	response to stimulus	135	1171	0.00036	0.0022
GO:0010411	P	xyloglucan metabolic process	11	33	0.00042	0.0022
GO:0031326	P	regulation of cellular biosynthetic process	120	1022	0.00041	0.0022
GO:2000112	P	regulation of cellular macromolecule biosynthetic process	120	1022	0.00041	0.0022
GO:0010556	P	regulation of macromolecule biosynthetic process	120	1022	0.00041	0.0022
GO:0019219	P	regulation of nucleobase-containing compound metabolic process	118	997	0.00035	0.0022
GO:0010468	P	regulation of gene expression	120	1025	0.00045	0.0023
GO:0051171	P	regulation of nitrogen compound metabolic process	120	1027	0.00048	0.0023
GO:0080090	P	regulation of primary metabolic process	121	1042	0.00057	0.0026
GO:0010410	P	hemicellulose metabolic process	12	41	0.00062	0.0027
GO:0031323	P	regulation of cellular metabolic process	122	1056	0.00064	0.0027
GO:0010383	P	cell wall polysaccharide metabolic process	12	41	0.00062	0.0027
GO:0060255	P	regulation of macromolecule metabolic process	121	1057	0.00091	0.0037
GO:0019222	P	regulation of metabolic process	122	1076	0.0012	0.0046
GO:0020037	F	heme binding	155	719	7.4e-23	6.6e-20
GO:0046906	F	tetrapyrrole binding	155	737	6.1e-22	2.7e-19
GO:0016491	F	oxidoreductase activity	297	2081	1.4e-17	4.1e-15
GO:0004601	F	peroxidase activity	76	266	3.5e-17	7.9e-15
GO:0016684	F	oxidoreductase activity, acting on peroxide as acceptor	76	268	5e-17	8.9e-15
GO:0016209	F	antioxidant activity	77	283	2.1e-16	3.1e-14
GO:0005506	F	iron ion binding	93	528	6.5e-10	8.2e-08
GO:0016705	F	oxidoreductase activity, acting on paired donors, with incorporation or reduction of molecular oxygen	86	508	1.4e-08	1.6e-06
GO:0003824	F	catalytic activity	898	9246	3.3e-08	3.3e-06
GO:0016757	F	transferase activity, transferring glycosyl groups	89	587	6.3e-07	5.7e-05
GO:0004553	F	hydrolase activity, hydrolyzing O-glycosyl compounds	76	475	7e-07	5.7e-05
GO:0016798	F	hydrolase activity, acting on glycosyl bonds	80	520	1.4e-06	0.00011
GO:0016758	F	transferase activity, transferring hexosyl groups	69	450	8.1e-06	0.00056
GO:0016762	F	xyloglucan:xyloglucosyl transferase activity	14	41	5.8e-05	0.0037
GO:0003700	F	transcription factor activity, sequence-specific DNA binding	68	513	0.00046	0.0026
GO:0001071	F	nucleic acid binding transcription factor activity	68	513	0.00046	0.0026
GO:0005576	C	extracellular region	72	215	2e-19	3.3e-17
GO:0048046	C	apoplast	17	60	7e-05	0.0058
GO:0030312	C	external encapsulating structure	19	79	0.00017	0.0071
GO:0005618	C	cell wall	19	79	0.00017	0.0071
