# Supplementary material for: Transcriptome profiling of barley and tomato shoot and root meristems unravels physiological variations underlying photoperiodic sensitivity
Source: PLoS One. 2022 Sep 12;17(9):e0265981. doi: 10.1371/journal.pone.0265981 (PMC9467324; doi:10.1371/journal.pone.0265981)
Supplement: S3 Table — Genecount–count of genes found for the GO term (identical between root and shoot); Avgr–Average expression value root; SDr–standard deviation for root tissue; MINr / MAXr–minimum and maximum expression values. Same presented for shoot tissue by Avgs, SDs, MINs and MAXs. Pval–probability value calculated by a generalized linear model (binomial distribution). Logfc–Logfoldchange value. FDR–adjusted p-value. (XLSX) [file pone.0265981.s011.xlsx]

## Sheet: Sheet1
Suppl. Table 3. Barley gene ontology clustering based on expression values for each GO term. Genecount – count of genes found for the GO term (identical between root and shoot); Avgr – Average expression value root; SDr – standard deviation for root tissue; MINr / MAXr – minimum and maximum expression values. Same presented for shoot tissue by Avgs, SDs, MINs and MAXs. Pval – probability value ca…
Go	Genecount	Avgr	SDr	MINr	MAXr	Avgs	SDs	MINs	MAXs	Pval	logfc	FDR
GO:0003676	17	394.624	1596.3	0	6589	80.2	101.126	1.7	366.7	0.120966	2.2988	0.307554
GO:0006308	1	6589	NaN	6589	6589	60.3	NaN	60.3	60.3	1	6.77176	1
GO:0004519	1	6589	NaN	6589	6589	60.3	NaN	60.3	60.3	1	6.77176	1
GO:0030145	12	1388.14	3135.48	0	9056	62.35	143.348	0	494.3	0.000861672	4.47662	0.00507864
GO:0045735	12	1388.14	3135.48	0	9056	62.35	143.348	0	494.3	0.000861672	4.47662	0.00507864
GO:0020037	155	380.705	1198.77	0	8587.7	50.6045	159.623	0	1442.3	1.7801e-08	2.91133	3.64453e-07
GO:0055114	269	263.687	938.14	0	8587.7	68.4743	177.519	0	1450.7	5.17348e-07	1.94519	7.45365e-06
GO:0006979	74	728.589	1665.29	0.3	8587.7	58.9365	204.388	0	1442.3	1.93356e-07	3.62787	3.00862e-06
GO:0004601	75	721.223	1655.17	0.3	8587.7	57.4267	203.217	0	1442.3	2.07022e-07	3.65065	3.09737e-06
GO:0006952	7	288.371	574.173	0	1549.3	2042.91	3337.71	9.7	8445.3	0.0443276	-2.82463	0.137948
GO:0016787	23	228.439	509.239	0.7	2371	333.283	958.539	0	3775.7	0.618522	-0.544936	1
GO:0009664	28	279.254	456.649	6.7	1976	101.686	319.656	0	1497.7	0.131291	1.45746	0.329498
GO:0005576	54	658.48	1658.99	0	9800.7	85.5556	252.705	0	1497.7	0.000112354	2.94421	0.000929911
GO:0016705	80	60.67	146.447	0	1117.3	42.9462	104.523	0	599	0.367848	0.498451	0.790567
GO:0005506	92	67.7707	173.677	0	1117.3	47.6207	108.919	0	599	0.324711	0.509073	0.705658
GO:0005515	234	63.7987	175.366	0	1520.7	85.7389	294.115	0	3702.3	0.304455	-0.426422	0.676759
GO:0048046	17	183.941	308.726	2.3	1280	555.812	971.767	0	3168.3	0.0600116	-1.59535	0.178887
GO:0005618	19	128.647	289.962	0	1280	541.253	915.106	0	3168.3	0.0262687	-2.07288	0.0955
GO:0016762	14	172.5	329.452	2.3	1280	673.493	1038.14	0	3168.3	0.0378972	-1.96507	0.129316
GO:0042546	16	149.687	312.716	0.7	1280	333.431	804.992	0	3168.3	0.315614	-1.15544	0.68974
GO:0004553	60	206.31	403.333	0	1860.3	234.317	575.311	0	3168.3	0.753467	-0.183646	1
GO:0010411	11	205.3	368.017	2.3	1280	483.964	944.589	0	3168.3	0.283309	-1.23717	0.64074
GO:0016901	2	618.35	857.508	12	1224.7	4.35	5.16188	0.7	8	0.000342761	7.15126	0.0023392
GO:0048038	3	449.9	672.894	12	1224.7	4	3.7	0.7	8	1.21152e-05	6.81346	0.000133966
GO:0005975	65	237.845	421.074	0	1860.3	129.94	293.874	0	1717.7	0.0897936	0.872174	0.249498
GO:0016491	85	150.42	392.949	0	2425.3	101.322	216.352	0	1450.7	0.280307	0.570044	0.637656
GO:0008061	5	815.2	1052.02	17.7	2079.3	173.06	270.838	0.3	639.3	0.0876665	2.23588	0.24534
GO:0008171	7	159.8	246.543	1.3	664.7	602.657	1172.69	0.3	3101.3	0.157304	-1.91507	0.389754
GO:0046983	54	47.4481	129.991	0	664.7	183.844	514.381	0	3101.3	0.0110888	-1.95406	0.0444695
GO:0005200	1	1796.7	NaN	1796.7	1796.7	26	NaN	26	26	1	6.11069	1
GO:0005874	1	1796.7	NaN	1796.7	1796.7	26	NaN	26	26	1	6.11069	1
GO:0005525	2	905.5	1260.35	14.3	1796.7	13.15	18.1726	0.3	26	0.0025079	6.10558	0.0128365
GO:0003924	1	1796.7	NaN	1796.7	1796.7	26	NaN	26	26	1	6.11069	1
GO:0007017	2	898.5	1270.25	0.3	1796.7	16.15	13.93	6.3	26	0.00069426	5.79791	0.0042198
GO:0019953	7	1134.77	1644.83	8.7	4545	23.2429	37.8251	0.3	100.7	2.5e-06	5.60947	3.03907e-05
GO:0016021	82	170.635	397.312	0	2954	37.5927	85.0462	0	527	2.46851e-05	2.18239	0.000228631
GO:0022857	2	1496.85	2060.72	39.7	2954	18.5	26.163	0	37	0.00164865	6.33826	0.00929456
GO:0055085	58	224.697	461.058	0	2954	36.131	75.1727	0	308.7	1.92879e-06	2.63667	2.42033e-05
GO:0006812	8	167.225	371.927	0	1081	22.5	36.1619	0	90.3	0.0394015	2.89379	0.13004
GO:0015299	3	362	622.677	0	1081	4.23333	4.35469	0	8.7	0.000146686	6.41805	0.00118876
GO:0033897	1	5501.3	NaN	5501.3	5501.3	169.3	NaN	169.3	169.3	1	5.02212	1
GO:0003723	5	1118.52	2450.25	0	5501.3	219.92	326.11	5	790	0.169318	2.34654	0.416865
GO:0006817	2	657	806.102	87	1227	5.7	7.07107	0.7	10.7	0.000221333	6.84879	0.00162313
GO:0005315	2	657	806.102	87	1227	5.7	7.07107	0.7	10.7	0.000221333	6.84879	0.00162313
GO:0004672	118	41.2322	90.366	0	507	83.0136	241.224	0	2064.3	0.0368718	-1.00958	0.126939
GO:0005524	165	54.4903	138.983	0	1123.7	78.1176	214.037	0	2064.3	0.217217	-0.519648	0.509021
GO:0006468	132	42.9144	92.988	0	507	78.0477	229.598	0	2064.3	0.0602423	-0.862895	0.178887
GO:0004867	14	1500.44	2848.55	1.7	9800.7	95.4214	209.294	0.7	741.7	0.00038362	3.97492	0.0025729
GO:0003824	36	97.1056	185.034	0.7	875.7	86.9389	151.227	0	658.3	0.798605	0.159552	1
GO:0050662	9	160.933	283.818	3	875.7	117.378	205.655	0	603.7	0.703254	0.455304	1
GO:0015706	1	1807.3	NaN	1807.3	1807.3	24.7	NaN	24.7	24.7	1	6.19318	1
GO:0010167	1	1807.3	NaN	1807.3	1807.3	24.7	NaN	24.7	24.7	1	6.19318	1
GO:0005634	37	92.7108	306.783	0	1520.7	252.668	451.516	0	1850	0.104959	-1.44643	0.277749
GO:0003700	68	93.4676	355.86	0	2685.7	120.126	315.826	0	1850	0.655816	-0.362015	1
GO:0006355	116	86.4009	322.207	0	2685.7	119.924	275.902	0	1850	0.420732	-0.473004	0.879918
GO:0006073	3	52.2333	26.5001	22.3	72.7	1368.43	1273.6	0.7	2520.3	9.54697e-08	-4.71141	1.5474e-06
GO:0006810	35	585.62	1276.8	0	5186	183.154	686.421	0	4076	0.112688	1.67691	0.290303
GO:0005215	39	530.772	1218.98	0	5186	164.762	651.626	0	4076	0.110141	1.68771	0.285633
GO:0016020	97	254.593	807.596	0	5186	123.157	459.757	0	4076	0.144344	1.0477	0.359934
GO:0007275	7	2.61429	2.84689	0	7	221.729	293.606	15.7	731.7	5.67131e-11	-6.40623	1.83845e-09
GO:0016788	39	181.923	355.691	0	1721.3	51.9179	146.062	0	790.3	0.0223459	1.80902	0.0852211
GO:0043565	43	110.702	411.3	0	2685.7	110.54	197.516	0	1095.7	0.997331	0.00212308	1
GO:0015696	1	814.7	NaN	814.7	814.7	8.7	NaN	8.7	8.7	1	6.54911	1
GO:0008519	2	427.7	547.301	40.7	814.7	4.5	5.9397	0.3	8.7	0.000543487	6.57053	0.00358333
GO:0050660	20	79.965	149.448	0	622.7	48.49	98.5522	0	337.7	0.417143	0.721681	0.877128
GO:0016614	16	89.0562	166.723	0	622.7	60.5312	107.375	0	337.7	0.547601	0.557037	1
GO:0009611	5	418.4	379.859	6.7	897	5.42	4.35798	0.7	11.3	2.33215e-14	6.27045	1.00801e-12
GO:0016998	4	260.45	282.561	17.7	588.7	214.75	293.685	5	639.3	0.826708	0.278348	1
GO:0006032	4	260.45	282.561	17.7	588.7	214.75	293.685	5	639.3	0.826708	0.278348	1
GO:0004568	4	260.45	282.561	17.7	588.7	214.75	293.685	5	639.3	0.826708	0.278348	1
GO:0003677	141	36.1908	119.748	0	1192.7	104.855	286.877	0	2172.7	0.0032676	-1.5347	0.0153144
GO:0004575	1	542.7	NaN	542.7	542.7	3	NaN	3	3	1	7.49905	1
GO:0045892	2	1167	1497.23	108.3	2225.7	37.2	48.7904	2.7	71.7	0.00818004	4.97136	0.0345873
GO:0010181	6	428.283	882.006	5	2225.7	14.4	28.2	0	71.7	0.00358253	4.89442	0.0165905
GO:0006869	10	66.63	131.579	0	424	2288.99	5984.84	0.3	19210	0.000652845	-5.1024	0.00409608
GO:0008289	13	51.9	117.344	0	424	1792.3	5268.47	0.3	19210	0.000588137	-5.10993	0.00381309
GO:0009055	28	244.55	463.001	0	1876.3	123.993	283.169	0	1333	0.225828	0.979872	0.5229
GO:0006529	1	1534.7	NaN	1534.7	1534.7	38	NaN	38	38	1	5.33581	1
GO:0004066	1	1534.7	NaN	1534.7	1534.7	38	NaN	38	38	1	5.33581	1
GO:0022891	11	271.082	238.288	20	665.3	5.24545	6.79991	0	20	2.84438e-16	5.69152	1.84411e-14
GO:0008152	86	74.4395	143.49	0	864	71.514	320.766	0	2888.7	0.939186	0.0578443	1
GO:0071805	3	294.233	262.819	113.3	595.7	8.1	2.30651	5.7	10.3	9.80001e-11	5.18289	2.723e-09
GO:0015079	3	294.233	262.819	113.3	595.7	8.1	2.30651	5.7	10.3	9.80001e-11	5.18289	2.723e-09
GO:0016853	2	297.35	197.071	158	436.7	4.5	3.53553	2	7	7.11622e-09	6.04609	1.62836e-07
GO:0019318	1	436.7	NaN	436.7	436.7	2	NaN	2	2	1	7.7705	1
GO:0030246	12	66.7	121.523	0	436.7	95.4167	189.557	0	607.7	0.641945	-0.516555	1
GO:0004650	5	214.8	335.309	2.7	800	534.94	750.654	6	1717.7	0.33132	-1.31638	0.716019
GO:0009607	1	4	NaN	4	4	722.7	NaN	722.7	722.7	1	-7.49725	1
GO:0008168	14	54.9857	125.551	0	448	35.6857	82.3635	0	318.3	0.617359	0.62371	1
GO:0004252	17	114.071	186.937	1.3	783.7	426.894	1113.48	0	4608.3	0.0775489	-1.90395	0.223456
GO:0006508	46	100.67	174.14	0	783.7	285.554	752.706	0	4608.3	0.0249904	-1.50414	0.0943813
GO:0004185	7	145.729	213.606	0	484.7	167.671	254.44	1.3	635.7	0.859952	-0.202353	1
GO:0030170	9	226.289	461.301	7	1428.3	118.589	252.018	0	782.7	0.509933	0.932197	1
GO:0004351	3	16.4333	10.8565	7	28.3	287.333	430.801	0.3	782.7	0.00266648	-4.12803	0.0129658
GO:0006536	3	16.4333	10.8565	7	28.3	287.333	430.801	0.3	782.7	0.00266648	-4.12803	0.0129658
GO:0008234	8	171.187	228.801	0	565	9	12.2308	0	34.7	1.23979e-05	4.24951	0.000133966
GO:0051716	1	4044.7	NaN	4044.7	4044.7	127.3	NaN	127.3	127.3	1	4.98973	1
GO:0046658	1	4044.7	NaN	4044.7	4044.7	127.3	NaN	127.3	127.3	1	4.98973	1
GO:0004857	11	6.20909	8.17416	0	29	107.509	148.563	0	470.7	1.03096e-06	-4.11393	1.4323e-05
GO:0030599	5	5.86	4.9998	0	11	170.98	182.116	19.3	470.7	5.74127e-08	-4.86678	9.71023e-07
GO:0042545	5	5.86	4.9998	0	11	170.98	182.116	19.3	470.7	5.74127e-08	-4.86678	9.71023e-07
GO:0006730	1	1.7	NaN	1.7	1.7	304.3	NaN	304.3	304.3	1	-7.48382	1
GO:0008270	59	159.412	691.086	0	4641.3	58.9102	116.507	0	547.3	0.108605	1.43617	0.283539
GO:0004089	3	68.2333	109.573	1.7	194.7	102.433	174.823	0.7	304.3	0.76306	-0.586137	1
GO:0006855	10	53.07	97.6171	0	306	109.53	262.809	0.7	854	0.448634	-1.04536	0.923379
GO:0015238	10	53.07	97.6171	0	306	109.53	262.809	0.7	854	0.448634	-1.04536	0.923379
GO:0015297	10	53.07	97.6171	0	306	109.53	262.809	0.7	854	0.448634	-1.04536	0.923379
GO:0004370	1	1292	NaN	1292	1292	85	NaN	85	85	1	3.926	1
GO:0006072	1	1292	NaN	1292	1292	85	NaN	85	85	1	3.926	1
GO:0008146	6	83.1	107.839	7	296	20.1167	45.1822	0	112.3	0.179896	2.04646	0.434656
GO:0008483	2	719	1003.1	9.7	1428.3	82.8	36.0624	57.3	108.3	0.0368744	3.11829	0.126939
GO:0052716	3	237.333	227.604	22.7	476	6.63333	6.1101	1.3	13.3	4.34295e-06	5.16104	4.96884e-05
GO:0046274	3	237.333	227.604	22.7	476	6.63333	6.1101	1.3	13.3	4.34295e-06	5.16104	4.96884e-05
GO:0005507	12	134.917	217.98	7	673	107.183	218.322	0	728.7	0.758272	0.331988	1
GO:0006633	14	3.82143	4.14899	0	13.3	265.064	418.207	4.3	1591.3	1.27046e-15	-6.11609	6.17762e-14
GO:0008271	3	141.667	237.851	2	416.3	130.367	158.248	6.7	308.7	0.942782	0.119925	1
GO:0008272	3	141.667	237.851	2	416.3	130.367	158.248	6.7	308.7	0.942782	0.119925	1
GO:0006629	15	160.307	259.777	1	937.3	117.06	253.692	0	926.3	0.652492	0.453586	1
GO:0016298	1	8	NaN	8	8	926.3	NaN	926.3	926.3	1	-6.85534	1
GO:0005544	2	267.5	265.165	80	455	6.85	8.27315	1	12.7	0.000681188	5.28729	0.00420607
GO:0005509	36	44.9944	82.4964	0	455	38.9139	108.548	0	527	0.795853	0.209462	1
GO:0016757	18	126.178	125.105	1.7	493	15.1222	32.9531	0	122	0.000183685	3.06072	0.00145823
GO:0005484	1	272.3	NaN	272.3	272.3	3.7	NaN	3.7	3.7	1	6.20153	1
GO:0006886	3	1642.63	2600.12	14.3	4641.3	183.767	314.834	0.3	547.3	0.104005	3.16006	0.277108
GO:0016192	3	90.7667	157.212	0	272.3	7.1	3.86264	3.7	11.3	0.0164444	3.67627	0.0639687
GO:0008081	4	351.9	446.765	1	937.3	14	11.8065	0	27.7	2.29494e-05	4.65167	0.000217739
GO:0006950	8	281.913	591.965	0.7	1735.3	184.588	465.273	0.7	1334	0.714952	0.610943	1
GO:0046872	39	55.0615	90.4735	0	425	78.9051	161.624	0	790	0.391713	-0.519074	0.832659
GO:0043531	51	28.1333	34.0646	0	123	22.3686	67.6468	0	457.7	0.61464	0.330804	1
GO:0016758	37	72.1432	111.216	0	480	21.9784	56.2987	0	239.3	0.015446	1.71478	0.0613112
GO:0004197	2	7.3	5.65685	3.3	11.3	411.65	0.494975	411.3	412	1.85358e-13	-5.81738	7.21044e-12
GO:0016747	38	42.1	65.066	0	257	118.189	304.127	0	1591.3	0.0342659	-1.48921	0.120085
GO:0071577	2	122.5	171.827	1	244	23.5	28.9914	3	44	0.211846	2.38205	0.502488
GO:0005385	2	122.5	171.827	1	244	23.5	28.9914	3	44	0.211846	2.38205	0.502488
GO:0004842	11	84.0818	119.61	0	376.7	16.8545	17.1776	0	56.7	0.00230157	2.31866	0.0120988
GO:0016567	11	84.0818	119.61	0	376.7	16.8545	17.1776	0	56.7	0.00230157	2.31866	0.0120988
GO:0016887	9	95.0667	117.732	0.7	355	21.3778	33.9317	0	89.7	0.0259981	2.15283	0.0954081
GO:0030001	14	73.3786	122.495	0.3	425	38.5714	59.8863	1	232.7	0.290347	0.927826	0.649109
GO:0005622	9	101.033	138.967	0	392.3	68.2222	132.464	0.3	399.3	0.620738	0.566518	1
GO:0016841	2	4284.65	5761.01	211	8358.3	428.7	575.585	21.7	835.7	0.0866892	3.32114	0.244363
GO:0005737	7	1413.13	3084.55	0	8358.3	179.071	298.871	3.7	835.7	0.0466793	2.98029	0.144113
GO:0006559	2	4284.65	5761.01	211	8358.3	428.7	575.585	21.7	835.7	0.0866892	3.32114	0.244363
GO:0016702	5	18.4	34.0572	0	78.7	67.66	117.314	0.3	275	0.247441	-1.8786	0.566204
GO:0019898	5	3.38	5.71725	0	13.3	117.66	229.28	3.3	527	0.00255808	-5.12146	0.0129233
GO:0009654	7	3.08571	4.69944	0	13.3	101.414	189.262	3.3	527	0.000190395	-5.03851	0.00148127
GO:0042549	1	13.3	NaN	13.3	13.3	527	NaN	527	527	1	-5.3083	1
GO:0015976	2	101.5	131.805	8.3	194.7	1.5	1.13137	0.7	2.3	0.00115223	6.08037	0.00668984
GO:0006888	1	4641.3	NaN	4641.3	4641.3	547.3	NaN	547.3	547.3	NaN	3.08413	NaN
GO:0030127	1	4641.3	NaN	4641.3	4641.3	547.3	NaN	547.3	547.3	NaN	3.08413	NaN
GO:0000166	10	16	24.671	0	76.3	143.4	239.41	1.7	790	0.00238278	-3.1639	0.0123587
GO:0004427	2	173.8	137.886	76.3	271.3	2.35	1.90919	1	3.7	8.86162e-09	6.20862	1.9151e-07
GO:0000287	9	33.2778	89.3721	0.3	271.3	8.97778	9.38187	0	25.7	0.175452	1.89013	0.429249
GO:0006796	1	271.3	NaN	271.3	271.3	3.7	NaN	3.7	3.7	1	6.19622	1
GO:0019239	1	0.3	NaN	0.3	0.3	176.3	NaN	176.3	176.3	1	-9.19885	1
GO:0004190	8	20.925	44.5734	0	129.7	249.912	492.73	0	1434.3	0.0156941	-3.57812	0.0616668
GO:0015979	15	5.76	11.2322	0	37	148.013	161.95	3.3	505.3	2.28595e-08	-4.68351	4.44617e-07
GO:0015995	2	33	5.65685	29	37	458	66.8923	410.7	505.3	4.32126e-61	-3.79481	4.20243e-59
GO:0016628	1	29	NaN	29	29	505.3	NaN	505.3	505.3	1	-4.12302	1
GO:0045550	1	29	NaN	29	29	505.3	NaN	505.3	505.3	1	-4.12302	1
GO:0010038	1	23	NaN	23	23	411.3	NaN	411.3	411.3	1	-4.16049	1
GO:0009538	4	2.275	1.41038	0.7	4	243.75	62.4439	192.7	331.3	2.57315e-26	-6.74339	2.00191e-24
GO:0009733	14	98.8286	182.27	0.3	637.7	36.0214	51.6204	0.3	187	0.107357	1.45607	0.282174
GO:0033926	2	373.35	525.592	1.7	745	44.5	38.8909	17	72	0.0705902	3.06865	0.208027
GO:0030244	2	47	55.5786	7.7	86.3	525.7	504.874	168.7	882.7	0.0257523	-3.48351	0.0954063
GO:0016760	2	47	55.5786	7.7	86.3	525.7	504.874	168.7	882.7	0.0257523	-3.48351	0.0954063
GO:0080019	1	5.7	NaN	5.7	5.7	286	NaN	286	286	1	-5.64891	1
GO:0006396	3	88.9	147.952	0.3	259.7	52.5667	81.5357	4	146.7	0.691076	0.758035	1
GO:0009058	6	47.6667	71.6063	6.7	185.3	34.5	49.7877	0	108.3	0.707485	0.466384	1
GO:0000910	1	848	NaN	848	848	45.3	NaN	45.3	45.3	1	4.22648	1
GO:0000226	1	848	NaN	848	848	45.3	NaN	45.3	45.3	1	4.22648	1
GO:0008017	1	848	NaN	848	848	45.3	NaN	45.3	45.3	1	4.22648	1
GO:0051537	3	101.767	175.399	0.3	304.3	26	6.9347	21.7	34	0.178231	1.96868	0.433323
GO:0009725	2	10.35	13.2229	1	19.7	339.2	297.692	128.7	549.7	0.0011843	-5.03443	0.0067749
GO:0019825	1	238.3	NaN	238.3	238.3	5.7	NaN	5.7	5.7	1	5.38567	1
GO:0006865	1	191.7	NaN	191.7	191.7	2.3	NaN	2.3	2.3	NaN	6.38107	NaN
GO:0003333	3	73.9	102.642	3.7	191.7	16.5333	26.4039	0.3	47	0.22468	2.1602	0.5229
GO:0015171	2	109	116.955	26.3	191.7	1.3	1.41421	0.3	2.3	0.00022532	6.38967	0.00162313
GO:0006012	1	252.7	NaN	252.7	252.7	10.3	NaN	10.3	10.3	1	4.61671	1
GO:0003978	1	252.7	NaN	252.7	252.7	10.3	NaN	10.3	10.3	1	4.61671	1
GO:0007165	3	61.2333	57.3276	0.7	114.7	217.7	357.711	5.7	630.7	0.246077	-1.82995	0.566204
GO:0019901	1	300.7	NaN	300.7	300.7	20.3	NaN	20.3	20.3	1	3.88877	1
GO:0000079	1	300.7	NaN	300.7	300.7	20.3	NaN	20.3	20.3	1	3.88877	1
GO:0005199	1	778	NaN	778	778	59.7	NaN	59.7	59.7	1	3.70397	1
GO:0016630	1	5.3	NaN	5.3	5.3	253.7	NaN	253.7	253.7	1	-5.58099	1
GO:0042823	1	37.3	NaN	37.3	37.3	658.3	NaN	658.3	658.3	1	-4.1415	1
GO:0042819	1	37.3	NaN	37.3	37.3	658.3	NaN	658.3	658.3	1	-4.1415	1
GO:0004861	3	28.9	38.9836	2.7	73.7	269.7	368.045	22.7	692.7	0.0442931	-3.22221	0.137948
GO:0007050	3	28.9	38.9836	2.7	73.7	269.7	368.045	22.7	692.7	0.0442931	-3.22221	0.137948
GO:0008725	2	72.85	87.4691	11	134.7	48.65	65.5488	2.3	95	0.753442	0.582489	1
GO:0006284	3	54.4667	69.5648	11	134.7	82.3333	74.5119	2.3	149.7	0.645172	-0.596103	1
GO:0050113	1	1042	NaN	1042	1042	41.7	NaN	41.7	41.7	1	4.64316	1
GO:0019310	1	1042	NaN	1042	1042	41.7	NaN	41.7	41.7	1	4.64316	1
GO:0005488	4	108.725	84.6608	1.3	207.3	10.575	8.20056	2	20.7	1.78914e-05	3.36195	0.000183152
GO:0000786	2	116.7	159.806	3.7	229.7	1168.2	1420.58	163.7	2172.7	0.0755676	-3.32341	0.219372
GO:0046982	4	67.525	108.359	3.7	229.7	584.7	1061.43	0.7	2172.7	0.0750856	-3.1142	0.219372
GO:0008324	3	80.1333	45.3129	30.7	119.7	2.23333	0.680686	1.7	3	3.43135e-16	5.16513	1.90685e-14
GO:0071949	1	231.3	NaN	231.3	231.3	12.3	NaN	12.3	12.3	1	4.23304	1
GO:0006334	1	3.7	NaN	3.7	3.7	163.7	NaN	163.7	163.7	1	-5.46739	1
GO:0051287	4	3.75	6.38044	0	13.3	97.425	83.2554	4	197	0.000620907	-4.69933	0.00395955
GO:0016620	4	0.675	0.287228	0.3	1	50.675	57.0469	6.3	127	2.17405e-05	-6.23024	0.000211426
GO:0050661	5	22.88	30.5184	0.3	59.7	39.34	55.3256	0.3	127	0.527601	-0.78191	1
GO:0006006	2	0.85	0.212132	0.7	1	94.35	46.1741	61.7	127	4.24593e-08	-6.79442	7.86507e-07
GO:0015770	1	397.7	NaN	397.7	397.7	40.3	NaN	40.3	40.3	1	3.30283	1
GO:0005887	1	397.7	NaN	397.7	397.7	40.3	NaN	40.3	40.3	1	3.30283	1
GO:0008515	1	397.7	NaN	397.7	397.7	40.3	NaN	40.3	40.3	1	3.30283	1
GO:0045492	1	16.7	NaN	16.7	16.7	270.7	NaN	270.7	270.7	1	-4.01877	1
GO:0030598	2	3	3.25269	0.7	5.3	103.7	132.936	9.7	197.7	0.00632263	-5.11131	0.0276349
GO:0017148	2	3	3.25269	0.7	5.3	103.7	132.936	9.7	197.7	0.00632263	-5.11131	0.0276349
GO:0004348	1	179.3	NaN	179.3	179.3	5	NaN	5	5	1	5.1643	1
GO:0006665	1	179.3	NaN	179.3	179.3	5	NaN	5	5	1	5.1643	1
GO:0003993	3	143.767	173.021	1.3	336.3	22.8667	19.7196	1	39.3	0.0318815	2.65241	0.113149
GO:0045454	9	35.3667	53.3817	0.3	158	82.1111	97.395	1.3	256	0.187645	-1.21519	0.450579
GO:0016308	1	8.3	NaN	8.3	8.3	488	NaN	488	488	1	-5.87763	1
GO:0046488	1	8.3	NaN	8.3	8.3	488	NaN	488	488	1	-5.87763	1
GO:0005089	2	11.35	3.74767	8.7	14	127.5	180.312	0	255	0.0201919	-3.48973	0.0777688
GO:0046034	1	863.3	NaN	863.3	863.3	97.7	NaN	97.7	97.7	1	3.14343	1
GO:0015991	1	863.3	NaN	863.3	863.3	97.7	NaN	97.7	97.7	1	3.14343	1
GO:0016820	1	863.3	NaN	863.3	863.3	97.7	NaN	97.7	97.7	1	3.14343	1
GO:0033180	1	863.3	NaN	863.3	863.3	97.7	NaN	97.7	97.7	1	3.14343	1
GO:0004674	14	57.0929	115.743	0	402	36.1929	73.4665	0	286.3	0.550441	0.657605	1
GO:0048544	10	71.56	135.15	0	402	41.5	86.7495	0	286.3	0.540238	0.786042	1
GO:0016310	1	272	NaN	272	272	22.3	NaN	22.3	22.3	1	3.60849	1
GO:0006090	1	272	NaN	272	272	22.3	NaN	22.3	22.3	1	3.60849	1
GO:0016301	1	272	NaN	272	272	22.3	NaN	22.3	22.3	1	3.60849	1
GO:0050242	1	272	NaN	272	272	22.3	NaN	22.3	22.3	1	3.60849	1
GO:0046873	2	63.85	89.3076	0.7	127	8.3	9.89949	1.3	15.3	0.120703	2.9435	0.307554
GO:0048529	1	37	NaN	37	37	410.7	NaN	410.7	410.7	1	-3.47249	1
GO:0042132	2	44.7	62.2254	0.7	88.7	4.3	4.24264	1.3	7.3	0.0597631	3.37787	0.178887
GO:0004612	1	1123.7	NaN	1123.7	1123.7	118.7	NaN	118.7	118.7	1	3.24287	1
GO:0006094	1	1123.7	NaN	1123.7	1123.7	118.7	NaN	118.7	118.7	1	3.24287	1
GO:0016597	1	13.3	NaN	13.3	13.3	197	NaN	197	197	1	-3.8887	1
GO:0006564	1	13.3	NaN	13.3	13.3	197	NaN	197	197	1	-3.8887	1
GO:0004617	1	13.3	NaN	13.3	13.3	197	NaN	197	197	1	-3.8887	1
GO:0004497	3	11.5667	17.5004	0	31.7	44.6667	71.6116	0.7	127.3	0.286021	-1.94923	0.643135
GO:0019139	4	35.65	51.3228	0.3	111	95.5	126.444	3.7	276.3	0.315082	-1.4216	0.68974
GO:0009690	4	35.65	51.3228	0.3	111	95.5	126.444	3.7	276.3	0.315082	-1.4216	0.68974
GO:0005783	1	158	NaN	158	158	7	NaN	7	7	1	4.49643	1
GO:0042026	2	1.15	1.62635	0	2.3	78	98.5707	8.3	147.7	0.00183396	-6.08377	0.010048
GO:0019464	1	1.3	NaN	1.3	1.3	127.3	NaN	127.3	127.3	1	-6.61358	1
GO:0005960	1	1.3	NaN	1.3	1.3	127.3	NaN	127.3	127.3	1	-6.61358	1
GO:0015035	5	14.6	11.2601	0.3	25	116.68	112.936	1.7	256	0.000198515	-2.99852	0.00151416
GO:0006139	1	7	NaN	7	7	160.7	NaN	160.7	160.7	1	-4.52087	1
GO:0008408	1	7	NaN	7	7	160.7	NaN	160.7	160.7	1	-4.52087	1
GO:0005545	2	83.8	103.945	10.3	157.3	5.65	7.99031	0	11.3	0.0407838	3.89063	0.13004
GO:0048268	2	83.8	103.945	10.3	157.3	5.65	7.99031	0	11.3	0.0407838	3.89063	0.13004
GO:0030136	2	83.8	103.945	10.3	157.3	5.65	7.99031	0	11.3	0.0407838	3.89063	0.13004
GO:0030276	2	83.8	103.945	10.3	157.3	5.65	7.99031	0	11.3	0.0407838	3.89063	0.13004
GO:0015992	1	76.3	NaN	76.3	76.3	1	NaN	1	1	NaN	6.25361	NaN
GO:0009678	1	76.3	NaN	76.3	76.3	1	NaN	1	1	NaN	6.25361	NaN
GO:0004834	3	85.5333	121.601	4	225.3	24.5333	24.5044	0.3	49.3	0.213829	1.80174	0.504118
GO:0000162	1	225.3	NaN	225.3	225.3	24	NaN	24	24	1	3.23074	1
GO:0009116	1	7	NaN	7	7	194.7	NaN	194.7	194.7	1	-4.79775	1
GO:0003999	1	7	NaN	7	7	194.7	NaN	194.7	194.7	1	-4.79775	1
GO:0006168	1	7	NaN	7	7	194.7	NaN	194.7	194.7	1	-4.79775	1
GO:0009308	1	113	NaN	113	113	3.3	NaN	3.3	3.3	1	5.09771	1
GO:0008131	1	113	NaN	113	113	3.3	NaN	3.3	3.3	1	5.09771	1
GO:0008107	5	27.34	30.1441	0.7	65.3	2.26	3.95386	0	9.3	0.00839041	3.59662	0.0350954
GO:0050664	2	88.2	34.6482	63.7	112.7	1.35	0.919239	0.7	2	1.62444e-06	6.02975	2.10635e-05
GO:0006096	1	17.3	NaN	17.3	17.3	204	NaN	204	204	1	-3.55973	1
GO:0004332	1	17.3	NaN	17.3	17.3	204	NaN	204	204	1	-3.55973	1
GO:0008236	2	51.5	63.9225	6.3	96.7	892.35	1261.97	0	1784.7	0.0319959	-4.11497	0.113149
GO:0005992	1	297.7	NaN	297.7	297.7	23.7	NaN	23.7	23.7	1	3.6509	1
GO:0004499	3	37.5667	32.4631	0.3	59.7	2.66667	3.51046	0.3	6.7	0.00266165	3.81634	0.0129658
GO:0009522	1	2	NaN	2	2	111	NaN	111	111	1	-5.79442	1
GO:0003840	2	419.3	424.264	119.3	719.3	44.8	57.2756	4.3	85.3	0.0525474	3.22641	0.159695
GO:0006749	2	419.3	424.264	119.3	719.3	44.8	57.2756	4.3	85.3	0.0525474	3.22641	0.159695
GO:0004373	3	24.9	27.5287	1	55	64.3333	101.427	0.7	181.3	0.395829	-1.36942	0.836835
GO:0016161	2	337.15	469.307	5.3	669	31.8	44.5477	0.3	63.3	0.0913348	3.40629	0.250206
GO:0000272	2	337.15	469.307	5.3	669	31.8	44.5477	0.3	63.3	0.0913348	3.40629	0.250206
GO:0016042	1	53.7	NaN	53.7	53.7	1	NaN	1	1	1	5.74685	1
GO:0006644	1	53.7	NaN	53.7	53.7	1	NaN	1	1	1	5.74685	1
GO:0004623	1	53.7	NaN	53.7	53.7	1	NaN	1	1	1	5.74685	1
GO:0008375	4	29.25	17.1399	9	48	0.15	0.173205	0	0.3	0.970739	7.60733	1
GO:0003950	1	20.7	NaN	20.7	20.7	184.3	NaN	184.3	184.3	1	-3.15435	1
GO:0031225	1	8	NaN	8	8	114.7	NaN	114.7	114.7	1	-3.84172	1
GO:0010215	1	8	NaN	8	8	114.7	NaN	114.7	114.7	1	-3.84172	1
GO:0016049	1	8	NaN	8	8	114.7	NaN	114.7	114.7	1	-3.84172	1
GO:0003735	3	13.6667	21.68	1	38.7	142.433	172.222	24	340	0.0403103	-3.38155	0.13004
GO:0005840	3	13.6667	21.68	1	38.7	142.433	172.222	24	340	0.0403103	-3.38155	0.13004
GO:0006412	3	13.6667	21.68	1	38.7	142.433	172.222	24	340	0.0403103	-3.38155	0.13004
GO:0004096	1	0.3	NaN	0.3	0.3	57	NaN	57	57	1	-7.56986	1
GO:0006857	3	45.7667	61.1478	7.7	116.3	3.43333	5.08462	0.3	9.3	0.0310122	3.73662	0.111701
GO:0006813	1	8	NaN	8	8	138	NaN	138	138	1	-4.10852	1
GO:0005249	1	8	NaN	8	8	138	NaN	138	138	1	-4.10852	1
GO:0016311	1	4.7	NaN	4.7	4.7	86	NaN	86	86	1	-4.1936	1
GO:0004725	1	4.7	NaN	4.7	4.7	86	NaN	86	86	1	-4.1936	1
GO:0016157	1	36.3	NaN	36.3	36.3	480	NaN	480	480	1	-3.72499	1
GO:0005985	1	36.3	NaN	36.3	36.3	480	NaN	480	480	1	-3.72499	1
GO:0050832	3	47.6333	68.5954	0.3	126.3	639.7	647.922	5.7	1300.7	0.0106838	-3.74735	0.0432916
GO:0042742	2	8.3	11.3137	0.3	16.3	309.2	429.214	5.7	612.7	0.00930837	-5.21929	0.0385208
GO:0019829	2	5.7	0	5.7	5.7	80.3	14.1421	70.3	90.3	6.23611e-100	-3.81637	8.08616e-98
GO:0008378	2	53.2	0.707107	52.7	53.7	2	2.40416	0.3	3.7	7.47658e-05	4.73335	0.000646309
GO:0006486	2	53.2	0.707107	52.7	53.7	2	2.40416	0.3	3.7	7.47658e-05	4.73335	0.000646309
GO:0006520	3	108.9	133.741	9.7	261	41.3333	58.4339	0.7	108.3	0.370455	1.39763	0.791796
GO:0016831	2	158.5	144.957	56	261	7.85	10.1116	0.7	15	0.00962429	4.33565	0.0394089
GO:0006821	1	318.7	NaN	318.7	318.7	24	NaN	24	24	1	3.73109	1
GO:0005247	1	318.7	NaN	318.7	318.7	24	NaN	24	24	1	3.73109	1
GO:0030247	10	12.39	12.4137	0.3	36	51.35	127.412	0	412.3	0.0948443	-2.05119	0.254444
GO:0009228	1	19	NaN	19	19	214	NaN	214	214	1	-3.49354	1
GO:0051536	2	9.5	13.435	0	19	109.35	147.997	4.7	214	0.078917	-3.52488	0.225726
GO:0016209	1	1	NaN	1	1	50	NaN	50	50	1	-5.64386	1
GO:0003885	2	30.85	12.5158	22	39.7	0.15	0.212132	0	0.3	0.951516	7.68416	1
GO:0004869	1	2.3	NaN	2.3	2.3	55.3	NaN	55.3	55.3	1	-4.58757	1
GO:0008080	2	2.35	0.919239	1.7	3	46.65	38.6787	19.3	74	8.58726e-05	-4.31114	0.000726184
GO:0005516	2	78.7	28.2843	58.7	98.7	5.5	2.54558	3.7	7.3	4.46518e-09	3.83886	1.0856e-07
GO:0047134	2	24	22.6274	8	40	0.15	0.212132	0	0.3	0.979889	7.32193	1
GO:0006457	5	1.68	1.73695	0	4	28.6	22.2339	4.7	55.3	1.59471e-06	-4.08948	2.10635e-05
GO:0016746	3	21.7667	31.8318	0	58.3	189.467	319.802	0	558.7	0.0937543	-3.12175	0.253267
GO:0034755	1	56.3	NaN	56.3	56.3	3	NaN	3	3	1	4.2301	1
GO:0005381	1	56.3	NaN	56.3	56.3	3	NaN	3	3	1	4.2301	1
GO:0072488	1	40.7	NaN	40.7	40.7	0.3	NaN	0.3	0.3	1	7.08392	1
GO:0008299	2	0.85	1.20208	0	1.7	34.15	36.5574	8.3	60	0.00174152	-5.32828	0.00967789
GO:0005388	1	58.7	NaN	58.7	58.7	3.7	NaN	3.7	3.7	1	3.98776	1
GO:0070588	1	58.7	NaN	58.7	58.7	3.7	NaN	3.7	3.7	1	3.98776	1
GO:0008495	1	34.3	NaN	34.3	34.3	0.3	NaN	0.3	0.3	1	6.8371	1
GO:0031966	1	34.3	NaN	34.3	34.3	0.3	NaN	0.3	0.3	1	6.8371	1
GO:0048034	1	34.3	NaN	34.3	34.3	0.3	NaN	0.3	0.3	1	6.8371	1
GO:0006511	5	0.86	0.947629	0	2.3	28.28	18.873	8.7	56.7	1.48963e-10	-5.0393	3.86312e-09
GO:0016765	2	23.35	23.5467	6.7	40	44.85	61.0233	1.7	88	0.590732	-0.941685	1
GO:0003854	2	2.2	2.12132	0.7	3.7	39.35	31.6077	17	61.7	0.00324729	-4.16079	0.0153144
GO:0006694	2	2.2	2.12132	0.7	3.7	39.35	31.6077	17	61.7	0.00324729	-4.16079	0.0153144
GO:0004084	1	105.3	NaN	105.3	105.3	11	NaN	11	11	1	3.25893	1
GO:0009081	1	105.3	NaN	105.3	105.3	11	NaN	11	11	1	3.25893	1
GO:0003887	1	0.3	NaN	0.3	0.3	39.7	NaN	39.7	39.7	1	-7.04803	1
GO:0006260	1	0.3	NaN	0.3	0.3	39.7	NaN	39.7	39.7	1	-7.04803	1
GO:0051539	1	17.7	NaN	17.7	17.7	149.7	NaN	149.7	149.7	1	-3.08025	1
GO:0003968	2	7.2	6.36396	2.7	11.7	63.15	45.0427	31.3	95	0.00768869	-3.13271	0.032867
GO:0006568	2	15.65	16.4756	4	27.3	24.8	34.6482	0.3	49.3	0.713566	-0.664177	1
GO:0009790	3	84.4333	59.4093	48.3	153	3.46667	3.21921	0.7	7	2.12234e-05	4.60619	0.000211426
GO:0051082	3	2.76667	1.50111	1.3	4.3	38	9.53939	27	44	3.97943e-13	-3.77978	1.40727e-11
GO:0003712	1	13.3	NaN	13.3	13.3	159	NaN	159	159	NaN	-3.57953	NaN
GO:0008661	1	29.7	NaN	29.7	29.7	0	NaN	0	0	1	Inf	1
GO:0016114	1	29.7	NaN	29.7	29.7	0	NaN	0	0	1	Inf	1
GO:0045430	1	2	NaN	2	2	67.3	NaN	67.3	67.3	1	-5.07253	1
GO:0009813	1	2	NaN	2	2	67.3	NaN	67.3	67.3	1	-5.07253	1
GO:0008374	2	34.85	13.93	25	44.7	2.65	3.3234	0.3	5	0.00729048	3.71709	0.0315111
GO:2001070	1	13.3	NaN	13.3	13.3	126.3	NaN	126.3	126.3	NaN	-3.24736	NaN
GO:0016987	2	0.8	0.707107	0.3	1.3	22.3	14.1421	12.3	32.3	0.000260699	-4.8009	0.00181093
GO:0006352	2	0.8	0.707107	0.3	1.3	22.3	14.1421	12.3	32.3	0.000260699	-4.8009	0.00181093
GO:0030674	1	0.7	NaN	0.7	0.7	52.3	NaN	52.3	52.3	1	-6.22331	1
GO:0051015	1	0.7	NaN	0.7	0.7	52.3	NaN	52.3	52.3	1	-6.22331	1
GO:0043169	2	1.85	1.62635	0.7	3	32.7	22.6274	16.7	48.7	0.00409499	-4.14369	0.0187406
GO:0000145	2	26.5	0.282843	26.3	26.7	1	0	1	1	0	4.72792	0
GO:0006887	2	26.5	0.282843	26.3	26.7	1	0	1	1	0	4.72792	0
GO:0009523	2	0.5	0.707107	0	1	17.65	17.8898	5	30.3	0.00571882	-5.1416	0.0255704
GO:0010333	9	3.61111	4.51482	0.3	13	8.56667	9.71712	0	25.7	0.128635	-1.24629	0.324928
GO:0031072	2	2.8	2.12132	1.3	4.3	35.5	12.0208	27	44	1.67172e-05	-3.66432	0.000175757
GO:0006298	1	3.3	NaN	3.3	3.3	79.7	NaN	79.7	79.7	1	-4.59404	1
GO:0030983	1	3.3	NaN	3.3	3.3	79.7	NaN	79.7	79.7	1	-4.59404	1
GO:0045017	1	0	NaN	0	0	34.7	NaN	34.7	34.7	1	#NAME?	1
GO:0004144	1	0	NaN	0	0	34.7	NaN	34.7	34.7	1	#NAME?	1
GO:0018024	1	1.3	NaN	1.3	1.3	27.3	NaN	27.3	27.3	NaN	-4.39232	NaN
GO:0010277	2	0.5	0.282843	0.3	0.7	28.15	8.27315	22.3	34	0.937162	-5.81506	1
GO:0005746	1	0	NaN	0	0	15	NaN	15	15	1	#NAME?	1
GO:0046856	2	6.2	0.707107	5.7	6.7	31.8	44.5477	0.3	63.3	0.0931527	-2.35869	0.253267
GO:0008083	1	21.3	NaN	21.3	21.3	1	NaN	1	1	NaN	4.41278	NaN
GO:0008283	1	21.3	NaN	21.3	21.3	1	NaN	1	1	NaN	4.41278	NaN
GO:0032259	2	0.65	0.919239	0	1.3	15.15	1.62635	14	16.3	4.0303e-05	-4.54273	0.000364601
GO:0004659	1	0.7	NaN	0.7	0.7	23	NaN	23	23	1	-5.03814	1
GO:0042372	1	0.7	NaN	0.7	0.7	23	NaN	23	23	1	-5.03814	1
GO:0009405	2	0	0	0	0	9.5	5.9397	5.3	13.7	0.970458	#NAME?	1
GO:0000160	1	1	NaN	1	1	20.7	NaN	20.7	20.7	1	-4.37156	1
GO:0007264	1	14.3	NaN	14.3	14.3	0.3	NaN	0.3	0.3	1	5.57491	1
GO:0005779	1	0.7	NaN	0.7	0.7	18	NaN	18	18	1	-4.6845	1
GO:0016559	1	0.7	NaN	0.7	0.7	18	NaN	18	18	1	-4.6845	1
GO:0031012	1	14.3	NaN	14.3	14.3	0.3	NaN	0.3	0.3	1	5.57491	1
GO:0004222	2	8.5	8.20244	2.7	14.3	12.65	17.4655	0.3	25	0.721881	-0.573603	1
GO:0042626	1	12	NaN	12	12	0	NaN	0	0	1	Inf	1
GO:0008033	1	22.7	NaN	22.7	22.7	2.3	NaN	2.3	2.3	1	3.30299	1
GO:0005216	1	0	NaN	0	0	10.7	NaN	10.7	10.7	1	#NAME?	1
GO:0006811	1	0	NaN	0	0	10.7	NaN	10.7	10.7	1	#NAME?	1
GO:0016655	1	0	NaN	0	0	11	NaN	11	11	1	#NAME?	1
GO:0005886	1	0	NaN	0	0	11	NaN	11	11	1	#NAME?	1
GO:0006631	2	0.7	0	0.7	0.7	16	10.8894	8.3	23.7	0.972637	-4.51457	1
GO:0045300	2	0.7	0	0.7	0.7	16	10.8894	8.3	23.7	0.972637	-4.51457	1
GO:0009507	2	0.85	1.20208	0	1.7	11.85	9.68736	5	18.7	0.0056141	-3.80128	0.025394
GO:0004527	1	3.3	NaN	3.3	3.3	99.7	NaN	99.7	99.7	1	-4.91706	1
GO:0016701	1	10.3	NaN	10.3	10.3	0	NaN	0	0	1	Inf	1
GO:0006725	1	10.3	NaN	10.3	10.3	0	NaN	0	0	1	Inf	1
GO:0008198	1	10.3	NaN	10.3	10.3	0	NaN	0	0	1	Inf	1
GO:0042558	1	0	NaN	0	0	11	NaN	11	11	1	#NAME?	1
GO:0004356	1	1.7	NaN	1.7	1.7	28.3	NaN	28.3	28.3	1	-4.0572	1
GO:0006807	1	1.7	NaN	1.7	1.7	28.3	NaN	28.3	28.3	1	-4.0572	1
GO:0032040	1	7	NaN	7	7	0	NaN	0	0	1	Inf	1
GO:0006364	1	7	NaN	7	7	0	NaN	0	0	1	Inf	1
GO:0004556	1	0	NaN	0	0	8	NaN	8	8	1	#NAME?	1
GO:0004518	1	6	NaN	6	6	0	NaN	0	0	1	Inf	1
GO:0019773	1	0	NaN	0	0	8.7	NaN	8.7	8.7	1	#NAME?	1
GO:0004298	1	0	NaN	0	0	8.7	NaN	8.7	8.7	1	#NAME?	1
GO:0003830	1	0	NaN	0	0	5.3	NaN	5.3	5.3	1	#NAME?	1
GO:0006487	1	0	NaN	0	0	5.3	NaN	5.3	5.3	1	#NAME?	1
GO:0015031	1	0	NaN	0	0	4.7	NaN	4.7	4.7	1	#NAME?	1
GO:0006413	1	5	NaN	5	5	0	NaN	0	0	1	Inf	1
GO:0003743	1	5	NaN	5	5	0	NaN	0	0	1	Inf	1
GO:0009415	2	105.5	75.6604	52	159	9	7.49533	3.7	14.3	0.00208048	3.55117	0.0112404
GO:0004866	1	9	NaN	9	9	0.3	NaN	0.3	0.3	1	4.90689	1
GO:0005741	1	0.3	NaN	0.3	0.3	5.3	NaN	5.3	5.3	1	-4.14296	1
GO:0005875	1	0.3	NaN	0.3	0.3	6.3	NaN	6.3	6.3	1	-4.39232	1
GO:0004970	1	0	NaN	0	0	4.3	NaN	4.3	4.3	1	#NAME?	1
