# Supplementary material for: Transcriptome profiling of barley and tomato shoot and root meristems unravels physiological variations underlying photoperiodic sensitivity
Source: PLoS One. 2022 Sep 12;17(9):e0265981. doi: 10.1371/journal.pone.0265981 (PMC9467324; doi:10.1371/journal.pone.0265981)
Supplement: S4 Table — Basemean–mean expression over all six replicates, BasemeanA–root mean value; BasemeanB–shoot mean value. PAdj–Bonferroni adjusted p-value. TR_Rx–normalized expression values for each replicate separated TR = tomato root. TSM_Rx–normalized expression values for each replicate of the tomato shoot separately. (XLSX) [file pone.0265981.s012.xlsx]

## Sheet: Sheet1
Suppl. Table 4. Tomato gene expression of normalized expression value. Basemean – mean expression over all six replicates, BasemeanA – root mean value; BasemeanB – shoot mean value. PAdj – Bonferroni adjusted p value. TR_Rx – normalized expression values for each replicate separated, TR = tomato root. TSM_Rx – normalized expression values for each replicates of the tomato shoots separately.
Gene ID	baseMean	baseMeanA	baseMeanB	foldChange	log2FoldChange	logCPM	PValue	PAdj	FDR	falsePos	TR_R1	TR_R2	TR_R3	TSM_R1	TSM_R2	TSM_R3
gene:Solyc07g007760.2	14296.3	128	28464.7	225.1	7.8	11.1	3.05357e-219	0	0	0	120	148	116	26028	29063	30303
gene:Solyc02g070940.1	3760.5	19.3	7501.7	357.6	8.5	9.2	7.61759e-208	0	0	0	22	12	24	7329	7741	7435
gene:Solyc06g063370.2	4077.7	46.3	8109	175.9	7.5	9.3	1.39429e-194	0	0	0	41	49	49	8596	7516	8215
gene:Solyc02g090030.2	2563.3	28	5098.7	180.6	7.5	8.6	8.78287e-191	0	0	0	28	27	29	5007	5278	5011
gene:Solyc02g063150.2	3650.8	28.3	7273.3	260.5	8	9.1	1.84422e-189	0	0	0	28	31	26	8058	6286	7476
gene:Solyc12g099650.1	2101.5	15.3	4187.7	273.1	8.1	8.3	5.60051e-188	0	0	0	17	17	12	4304	4007	4252
gene:Solyc07g005390.2	2388.8	22.3	4755.3	214.4	7.7	8.5	2.03306e-187	0	0	0	25	24	18	4807	4803	4656
gene:Solyc10g006230.2	2785.3	35	5535.7	156.6	7.3	8.7	3.84717e-183	0	0	0	37	34	34	5931	5118	5558
gene:Solyc05g025600.1	2205.5	27.7	4383.3	156.8	7.3	8.4	1.39083e-181	0	0	0	29	27	27	4491	4440	4219
gene:Solyc09g098510.2	7802.3	15455.3	149.3	0	-6.7	10.2	2.43746e-181	0	0	0	16739	13910	15717	160	150	138
gene:Solyc05g053550.2	1785.5	12.3	3558.7	269.2	8.1	8.1	1.59985e-178	0	0	0	14	7	16	3561	3694	3421
gene:Solyc01g090120.2	3303	6576	30	0	-7.7	9	3.33168e-178	0	0	0	7274	5767	6687	27	35	28
gene:Solyc12g011450.1	3262	36	6488	178.9	7.5	9	4.83042e-177	0	0	0	33	36	39	7408	5820	6236
gene:Solyc03g115200.2	2154.3	20	4288.7	209.2	7.7	8.4	1.7854e-174	0	0	0	25	19	16	4092	4682	4092
gene:Solyc06g074200.2	3285.8	13.3	6558.3	501.9	9	9	3.92322e-174	0	0	0	12	17	11	7053	5187	7435
gene:Solyc09g014520.2	4058.7	74.7	8042.7	107.3	6.7	9.3	4.78063e-173	0	0	0	87	73	64	7988	8481	7659
gene:Solyc04g009590.2	6372.7	12693.3	52	0	-7.8	9.9	8.70507e-173	0	0	0	13029	13727	11324	50	69	37
gene:Solyc03g115900.2	2565.7	34.3	5097	142.9	7.2	8.6	3.71336e-171	0	0	0	41	24	38	5137	5153	5001
gene:Solyc07g047850.2	8691.8	102.3	17281.3	168	7.4	10.4	1.0068e-170	0	0	0	132	97	78	17440	17897	16507
gene:Solyc07g066150.1	2465	31.3	4898.7	151.2	7.2	8.6	2.21331e-170	0	0	0	37	24	33	4865	5291	4540
gene:Solyc03g005760.1	3353.3	46	6660.7	144.6	7.2	9	4.30495e-170	0	0	0	56	43	39	6056	7259	6667
gene:Solyc02g084440.2	2108.5	28	4189	150.7	7.2	8.3	2.88187e-169	0	0	0	27	29	28	4599	3809	4159
gene:Solyc08g006930.2	3014.3	23.3	6005.3	249.2	8	8.9	6.63437e-169	0	0	0	25	19	26	6452	4904	6660
gene:Solyc07g007750.2	1672.5	14.3	3330.7	247.7	8	8	1.36152e-167	0	0	0	10	20	13	3206	3566	3220
gene:Solyc09g091510.2	1229.5	9.3	2449.7	249.3	8	7.6	4.67432e-166	0	0	0	12	7	9	2559	2463	2327
gene:Solyc02g079950.2	2819	32	5606	168.9	7.4	8.8	2.05991e-165	0	0	0	43	27	26	5715	5136	5967
gene:Solyc04g009030.2	1896.3	26	3766.7	142.9	7.2	8.2	7.77424e-165	0	0	0	24	24	30	3899	3438	3963
gene:Solyc06g069790.2	1898.2	14.3	3782	258.6	8	8.2	1.10301e-163	0	0	0	20	14	9	4036	3930	3380
gene:Solyc10g044520.1	3966.5	57.7	7875.3	132.9	7.1	9.3	5.13091e-162	0	0	0	57	43	73	8353	8087	7186
gene:Solyc04g074740.2	1949.5	3876	23	0	-7.3	8.2	3.07819e-158	0	0	0	4241	3502	3885	19	28	22
gene:Solyc07g055950.2	3548	42.7	7053.3	166.8	7.4	9.1	3.92961e-158	0	0	0	44	46	38	6301	8573	6286
gene:Solyc08g013670.2	2567.7	24	5111.3	207.3	7.7	8.6	1.84932e-154	0	0	0	32	19	21	5540	4216	5578
gene:Solyc07g063600.2	1466.7	15.7	2917.7	181.9	7.5	7.8	7.07172e-154	0	0	0	16	14	17	2802	2614	3337
gene:Solyc04g074990.2	1042.3	11	2073.7	178.1	7.5	7.3	9.84799e-154	0	0	0	12	10	11	1947	2164	2110
gene:Solyc07g052510.2	8162	16226.3	97.7	0	-7.3	10.3	5.75564e-152	0	0	0	15462	16490	16727	71	134	88
gene:Solyc07g044860.2	3256.3	34.7	6478	197	7.6	9	4.17301e-151	0	0	0	27	48	29	7311	5441	6682
gene:Solyc08g079100.2	767	3.7	1530.3	387.6	8.6	6.9	5.15026e-151	0	0	0	4	2	5	1508	1632	1451
gene:Solyc06g084050.2	863.2	5.7	1720.7	261.2	8	7.1	1.34722e-149	0	0	0	9	3	5	1733	1640	1789
gene:Solyc07g017880.2	2061.2	4104	18.3	0	-7.7	8.3	4.2674e-149	0	0	0	4362	3446	4504	12	24	19
gene:Solyc05g008150.2	1920.3	3825.7	15	0	-8	8.2	2.82292e-148	0	0	0	4204	3116	4157	19	15	11
gene:Solyc02g078650.2	1573.3	3118.7	28	0	-6.7	7.9	4.24727e-148	0	0	0	3064	3073	3219	27	35	22
gene:Solyc06g082940.2	1298.3	13.3	2583.3	188.4	7.6	7.6	1.56505e-147	0	0	0	18	12	10	2537	2328	2885
gene:Solyc10g007690.2	1107.7	16	2199.3	132.6	7.1	7.4	4.17717e-147	0	0	0	18	14	16	2267	2323	2008
gene:Solyc04g082630.2	1308.3	15.3	2601.3	169.5	7.4	7.7	4.89144e-147	0	0	0	15	17	14	2676	2239	2889
gene:Solyc03g113910.2	2228.7	56.3	4401	76.9	6.3	8.4	1.09775e-146	0	0	0	60	48	61	3964	4432	4807
gene:Solyc08g074630.1	1596.7	16	3177.3	214.8	7.7	7.9	1.81366e-146	0	0	0	12	24	12	3492	3310	2730
gene:Solyc07g052530.2	1421	2835	7	0	-8.7	7.8	2.64751e-143	0	0	0	2527	2600	3378	12	5	4
gene:Solyc02g092580.2	2223.8	4411	36.7	0	-6.9	8.4	6.83694e-142	0	0	0	4696	4466	4071	23	37	50
gene:Solyc09g063130.2	2369.3	67.3	4671.3	69.2	6.1	8.5	3.67126e-141	0	0	0	54	68	80	4863	4734	4417
gene:Solyc04g015030.2	2307.5	41.7	4573.3	111.9	6.8	8.5	1.01792e-140	0	0	0	39	48	38	4737	3752	5231
gene:Solyc02g081340.2	817.5	10	1625	159	7.3	7	7.43669e-140	0	0	0	13	10	7	1660	1562	1653
gene:Solyc07g066310.2	7863.2	181.3	15545	86.6	6.4	10.2	7.49389e-140	0	0	0	152	219	173	16750	12976	16909
gene:Solyc03g005780.1	1310.5	8.3	2612.7	271.3	8.1	7.7	1.62393e-139	0	0	0	10	2	13	2372	2370	3096
gene:Solyc02g081980.2	2137.3	38	4236.7	113.2	6.8	8.4	4.13798e-139	0	0	0	42	43	29	4547	3530	4633
gene:Solyc05g046020.2	1758.2	3489	27.3	0	-6.9	8.1	4.46216e-139	0	0	0	3551	3257	3659	15	33	34
gene:Solyc06g075630.2	1351.3	2678.7	24	0	-6.7	7.7	5.2169e-138	0	0	0	2681	2415	2940	21	29	22
gene:Solyc06g005560.2	1969.7	41.3	3898	95.2	6.6	8.2	1.08593e-137	0	0	0	47	43	34	3766	3435	4493
gene:Solyc01g105050.2	1504	32.3	2975.7	91.8	6.5	7.9	1.1145e-137	0	0	0	32	32	33	3056	3324	2547
gene:Solyc06g060340.2	2794.2	27.7	5560.7	192.1	7.6	8.7	1.85863e-137	0	0	0	43	19	21	6332	5410	4940
gene:Solyc05g052240.2	1055.8	10.7	2101	203.3	7.7	7.3	2.74956e-136	0	0	0	7	14	11	2144	1785	2374
gene:Solyc01g105030.2	1252	37.7	2466.3	64.9	6	7.6	1.64373e-135	0	0	0	38	37	38	2356	2649	2394
gene:Solyc09g010200.2	912.3	1813	11.7	0	-7.2	7.1	2.16064e-134	0	0	0	1749	1718	1972	10	14	11
gene:Solyc09g091210.2	1133.8	2259.7	8	0	-8	7.5	1.8183e-133	0	0	0	1935	2179	2665	10	10	4
gene:Solyc07g008180.2	533.2	4.3	1062	265.8	8.1	6.4	3.17714e-131	0	0	0	4	5	4	1062	1080	1044
gene:Solyc10g086580.1	900	3.3	1796.7	487.7	8.9	7.1	5.44905e-131	0	0	0	1	3	6	2204	1511	1675
gene:Solyc01g108860.2	1652.5	3280.3	24.7	0	-7	8	1.40884e-130	0	0	0	3276	2709	3856	19	27	28
gene:Solyc05g046000.2	1300.5	2585.7	15.3	0	-7.3	7.7	2.11329e-130	0	0	0	2396	2253	3108	13	18	15
gene:Solyc03g115980.1	1609.2	49	3169.3	66	6	8	4.02264e-130	0	0	0	53	58	36	3075	3249	3184
gene:Solyc03g005200.2	633.3	1263.7	3	0	-8.6	6.6	6.43284e-130	0	0	0	1179	1303	1309	2	3	4
gene:Solyc06g064820.2	522.7	4.7	1040.7	227.1	7.8	6.3	2.95575e-129	0	0	0	4	5	5	1045	1035	1042
gene:Solyc02g062340.2	743	6.7	1479.3	200.1	7.6	6.8	2.70397e-128	0	0	0	12	2	6	1654	1406	1378
gene:Solyc08g008050.2	2849.3	5590.7	108	0	-5.7	8.8	4.42044e-128	0	0	0	5948	4874	5950	96	123	105
gene:Solyc09g082660.2	880	6	1754	276.8	8.1	7.1	4.71859e-128	0	0	0	7	5	6	1897	1387	1978
gene:Solyc01g073800.2	637.2	1269.3	5	0	-8	6.6	5.92821e-128	0	0	0	1340	1255	1213	6	5	4
gene:Solyc03g112100.2	2912	5790.7	33.3	0	-7.3	8.8	2.04148e-127	0	0	0	5130	4832	7410	27	43	30
gene:Solyc08g076220.2	726.2	10.3	1442	125.7	7	6.8	4.35889e-127	0	0	0	12	5	14	1558	1330	1438
gene:Solyc03g005770.1	1031.3	5.7	2057	315.3	8.3	7.3	7.09925e-127	0	0	0	7	2	8	1787	1803	2581
gene:Solyc02g071010.1	1422	17.7	2826.3	177.7	7.5	7.8	7.81221e-127	0	0	0	17	27	9	2796	2488	3195
gene:Solyc06g083680.2	1142.2	39.3	2245	57.8	5.9	7.5	7.05291e-126	0	0	0	32	44	42	2306	2203	2226
gene:Solyc04g078470.2	1989	106	3872	36.3	5.2	8.3	1.77633e-125	0	0	0	107	99	112	3721	3792	4103
gene:Solyc09g075410.2	1481.2	2950	12.3	0	-7.9	7.8	2.01467e-125	0	0	0	2515	2595	3740	15	13	9
gene:Solyc03g114940.2	3197.2	46.7	6347.7	132.5	7	8.9	2.76645e-125	0	0	0	56	36	48	5164	8116	5763
gene:Solyc12g011280.1	575.2	4.3	1146	251.3	8	6.5	3.38969e-125	0	0	0	7	3	3	1292	1070	1076
gene:Solyc05g015300.2	985.2	1958.7	11.7	0	-7.2	7.3	3.51094e-125	0	0	0	2047	1701	2128	8	18	9
gene:Solyc04g077490.2	1029.2	19.3	2039	102.6	6.7	7.3	1.20481e-124	0	0	0	26	17	15	1996	1824	2297
gene:Solyc10g055190.1	806.3	1604	8.7	0	-7.6	7	7.69013e-123	0	0	0	1605	1459	1748	15	5	6
gene:Solyc07g052540.2	1024.8	2038.7	11	0	-7.5	7.3	1.97957e-122	0	0	0	1770	1915	2431	6	12	15
gene:Solyc11g006090.1	593	1181.7	4.3	0	-7.7	6.5	7.26556e-122	0	0	0	1160	1209	1176	6	7	0
gene:Solyc09g090570.2	959.2	8.7	1909.7	213.1	7.7	7.2	9.17248e-121	0	0	0	10	7	9	2375	1535	1819
gene:Solyc02g083860.2	2345.3	138.7	4552	32.6	5	8.5	1.39294e-120	0	0	0	153	129	134	4647	4269	4740
gene:Solyc09g089530.2	584	6	1162	183.8	7.5	6.5	1.85359e-120	0	0	0	4	5	9	1317	1134	1035
gene:Solyc08g080640.1	1349.3	2677.3	21.3	0	-7	7.7	2.28793e-120	0	0	0	3294	2257	2481	21	19	24
gene:Solyc07g017780.2	3089.7	6042	137.3	0	-5.4	8.9	4.03837e-120	0	0	0	6430	5121	6575	131	154	127
gene:Solyc02g071020.2	852.5	10	1695	162.8	7.3	7	4.18989e-120	0	0	0	10	9	11	1494	2082	1509
gene:Solyc10g075160.1	1398.5	27.7	2769.3	99.6	6.6	7.7	5.3427e-120	0	0	0	26	26	31	3345	2739	2224
gene:Solyc01g067870.2	754.2	1501.3	7	0	-7.6	6.9	2.63368e-119	0	0	0	1432	1340	1732	10	9	2
gene:Solyc07g053540.1	1619.3	3187.3	51.3	0	-6	8	2.79297e-119	0	0	0	3668	2752	3142	54	44	56
gene:Solyc01g066910.2	970.3	12.7	1928	145	7.2	7.2	5.43679e-119	0	0	0	10	10	18	1944	2269	1571
gene:Solyc02g083870.2	933.8	1858.7	9	0	-7.5	7.2	1.40947e-118	0	0	0	2236	1719	1621	4	12	11
gene:Solyc10g083440.1	542.7	8.3	1077	132.4	7	6.4	1.64765e-118	0	0	0	7	9	9	1078	1161	992
gene:Solyc03g025190.2	693.3	4.7	1382	300.7	8.2	6.7	1.73566e-118	0	0	0	6	5	3	1375	1116	1655
gene:Solyc02g085020.2	843	16.3	1669.7	100.8	6.7	7	3.45476e-118	0	0	0	22	14	13	1467	1897	1645
gene:Solyc04g010270.1	514.3	1025.7	3	0	-8.3	6.3	1.31819e-117	0	0	0	1106	961	1010	4	3	2
gene:Solyc04g015750.2	1635	45.3	3224.7	69.2	6.1	8	5.61379e-117	0	0	0	63	34	39	3482	3053	3139
gene:Solyc03g121180.2	634.5	6	1263	184.3	7.5	6.6	1.15995e-115	0	0	0	12	3	3	1167	1429	1193
gene:Solyc01g091010.2	1144.5	12.7	2276.3	166.3	7.4	7.5	2.17152e-115	0	0	0	18	7	13	1834	2827	2168
gene:Solyc01g111630.2	806.5	9.3	1603.7	175.5	7.5	6.9	2.56769e-115	0	0	0	7	12	9	1793	1251	1767
gene:Solyc05g054780.1	656	1303.3	8.7	0	-7.3	6.7	3.8371e-115	0	0	0	1459	1172	1279	6	7	13
gene:Solyc06g082950.2	504.5	4	1005	220.2	7.8	6.3	4.79123e-115	0	0	0	4	3	5	1105	849	1061
gene:Solyc02g089080.2	795.5	33	1558	48.1	5.6	6.9	6.91413e-115	0	0	0	32	36	31	1579	1601	1494
gene:Solyc10g075100.1	1066.3	8.3	2124.3	238.1	7.9	7.4	7.74057e-115	0	0	0	7	7	11	2113	2671	1589
gene:Solyc08g075830.2	1803.3	3587.7	19	0	-7.5	8.1	1.39526e-114	0	0	0	2634	3526	4603	21	21	15
gene:Solyc12g044280.1	563.2	4	1122.3	262.7	8	6.4	2.974e-114	0	0	0	7	3	2	1332	954	1081
gene:Solyc02g082090.2	665.2	1325.3	5	0	-7.9	6.7	1.00971e-113	0	0	0	1422	1073	1481	4	7	4
gene:Solyc12g096620.1	1959.5	3908.7	10.3	0	-8.5	8.2	1.32209e-113	0	0	0	5353	2956	3417	6	12	13
gene:Solyc01g106610.2	2603.5	5177.7	29.3	0	-7.4	8.7	1.70441e-113	0	0	0	6626	3633	5274	29	35	24
gene:Solyc03g096550.2	664.2	1321.7	6.7	0	-7.6	6.7	1.74898e-113	0	0	0	1225	1177	1563	8	6	6
gene:Solyc03g121600.2	1685	57	3313	56.5	5.8	8	4.44909e-113	0	0	0	65	43	63	3120	3868	2951
gene:Solyc09g010840.1	377	3	751	222.9	7.8	5.8	7.12539e-113	0	0	0	2	2	5	744	723	786
gene:Solyc09g062970.1	2829.8	24.7	5635	228.4	7.8	8.8	9.60438e-113	0	0	0	29	24	21	5046	7788	4071
gene:Solyc03g007030.2	494.2	6.3	982	161.3	7.3	6.2	3.50668e-112	0	0	0	8	7	4	1006	868	1072
gene:Solyc06g054260.1	1556.7	76.3	3037	40.1	5.3	7.9	2.40714e-111	0	0	0	86	85	58	3016	2967	3128
gene:Solyc06g035980.2	910	1812.3	7.7	0	-7.5	7.1	4.07178e-111	0	0	0	1695	1543	2199	4	15	4
gene:Solyc08g078930.1	1580.7	3148	13.3	0	-7.7	7.9	1.00852e-110	0	0	0	3887	2330	3227	6	19	15
gene:Solyc05g016060.2	1317.8	2591.3	44.3	0	-5.9	7.7	1.27721e-110	0	0	0	2123	2845	2806	42	41	50
gene:Solyc03g007050.2	399.5	5.3	793.7	145.2	7.2	5.9	1.77474e-110	0	0	0	7	5	4	818	747	816
gene:Solyc07g047740.2	1246.5	2462.7	30.3	0	-6.4	7.6	2.60407e-110	0	0	0	2307	2083	2998	27	27	37
gene:Solyc06g073290.1	350	2.7	697.3	226.8	7.8	5.7	6.04216e-110	0	0	0	2	2	4	704	693	695
gene:Solyc11g020960.1	9772.3	816.7	18728	22.9	4.5	10.6	2.56213e-109	0	0	0	871	784	795	20747	16752	18685
gene:Solyc06g070910.2	640.2	1274	6.3	0	-7.5	6.6	5.62989e-109	0	0	0	1179	1122	1521	2	8	9
gene:Solyc06g074260.2	2185.2	54.3	4316	79	6.3	8.4	6.36466e-109	0	0	0	62	54	47	4219	5420	3309
gene:Solyc08g078870.1	1466.7	2892.3	41	0	-6.1	7.8	9.26637e-109	0	0	0	3590	2515	2572	40	46	37
gene:Solyc07g008140.2	587.8	1168.7	7	0	-7.5	6.5	1.06093e-108	0	0	0	1196	990	1320	6	6	9
gene:Solyc07g054210.2	671.8	29	1314.7	44.8	5.5	6.7	1.62349e-108	0	0	0	33	27	27	1323	1347	1274
gene:Solyc06g076220.2	1125	68	2182	32	5	7.4	2.44061e-108	0	0	0	72	71	61	2065	2203	2278
gene:Solyc06g051040.2	1341.5	2663.3	19.7	0	-7.1	7.7	3.1131e-108	0	0	0	3295	1971	2724	23	19	17
gene:Solyc04g081860.2	637.8	1267.3	8.3	0	-7.1	6.6	3.91672e-108	0	0	0	1111	1201	1490	10	11	4
gene:Solyc08g080630.2	1523.5	3026.7	20.3	0	-7.1	7.9	5.47881e-108	0	0	0	2161	3187	3732	21	23	17
gene:Solyc01g091470.2	737.5	1460.3	14.7	0	-6.6	6.8	5.54258e-108	0	0	0	1209	1605	1567	17	14	13
gene:Solyc05g006750.2	591.8	1178	5.7	0	-7.7	6.5	7.87101e-108	0	0	0	1114	1031	1389	2	6	9
gene:Solyc02g083810.2	803.7	20	1587.3	76.1	6.2	6.9	2.15254e-107	0	0	0	24	15	21	1809	1300	1653
gene:Solyc01g100760.2	545.3	10.3	1080.3	100.9	6.7	6.4	5.03197e-107	0	0	0	14	9	8	1010	1230	1001
gene:Solyc10g009150.2	784.3	1558	10.7	0	-7	6.9	6.40964e-107	0	0	0	1386	1393	1895	6	15	11
gene:Solyc11g007990.1	502.3	5	999.7	182.7	7.5	6.3	8.43321e-107	0	0	0	4	5	6	1095	808	1096
gene:Solyc09g084470.2	493	4.3	981.7	192.9	7.6	6.2	9.5909e-107	0	0	0	5	2	6	1118	1037	790
gene:Solyc01g005860.2	2285.8	4525.7	46	0	-6.6	8.5	1.17248e-106	0	0	0	5626	3345	4606	52	52	34
gene:Solyc09g083440.2	888.3	6.7	1770	229.9	7.8	7.1	1.35235e-106	0	0	0	10	3	7	2316	1375	1619
gene:Solyc12g006140.1	492.3	7	977.7	152.4	7.3	6.2	1.52989e-106	0	0	0	7	9	5	1153	880	900
gene:Solyc07g009280.2	468	931	5	0	-7.3	6.2	1.94394e-106	0	0	0	1012	940	841	4	7	4
gene:Solyc01g095530.2	616.3	6.7	1226	164.6	7.4	6.6	3.20531e-106	0	0	0	4	5	11	1084	1500	1094
gene:Solyc12g011010.1	1856	20.7	3691.3	184.7	7.5	8.2	4.16777e-106	0	0	0	19	24	19	3328	5059	2687
gene:Solyc09g015080.2	1635.2	114	3156.3	27.9	4.8	8	5.83826e-106	0	0	0	118	124	100	3091	3375	3003
gene:Solyc08g065420.2	507.5	7	1008	149.1	7.2	6.3	5.19338e-105	0	0	0	7	10	4	1066	841	1117
gene:Solyc02g070950.1	355.3	2	708.7	371.1	8.5	5.8	1.39694e-104	0	0	0	4	2	0	758	610	758
gene:Solyc01g110360.2	601.7	7.7	1195.7	156.8	7.3	6.5	3.24811e-104	0	0	0	9	10	4	1436	1176	975
gene:Solyc12g005630.1	424.3	5	843.7	148.5	7.2	6	9.92628e-104	0	0	0	4	2	9	956	742	833
gene:Solyc06g011350.2	1451	2814.3	87.7	0	-5	7.8	2.28669e-103	0	0	0	2972	2485	2986	83	98	82
gene:Solyc03g098780.1	1455.5	17	2894	171.6	7.4	7.8	3.37253e-103	0	0	0	21	19	11	3133	3553	1996
gene:Solyc02g091560.2	765.7	18.7	1512.7	77	6.3	6.9	7.32754e-103	0	0	0	16	14	26	1681	1258	1599
gene:Solyc08g080670.1	623.7	1243	4.3	0	-8.1	6.6	1.30419e-102	0	0	0	1491	961	1277	2	5	6
gene:Solyc02g080330.2	776.3	10	1542.7	145.5	7.2	6.9	1.33592e-102	0	0	0	9	7	14	1369	1989	1270
gene:Solyc02g070970.1	313.2	2.7	623.7	202.7	7.7	5.6	1.35558e-102	0	0	0	5	2	1	642	624	605
gene:Solyc02g092050.2	425.8	8	843.7	107.2	6.7	6	1.36986e-102	0	0	0	8	9	7	931	737	863
gene:Solyc09g090600.2	1397	2774.3	19.7	0	-7	7.8	1.78471e-102	0	0	0	2806	2003	3514	19	25	15
gene:Solyc01g079960.2	429.7	855	4.3	0	-7.3	6.1	2.13474e-102	0	0	0	920	889	756	4	7	2
gene:Solyc04g008470.2	503	997	9	0	-6.8	6.3	3.36173e-102	0	0	0	882	1015	1094	12	9	6
gene:Solyc05g013510.2	422.5	4.3	840.7	185.3	7.5	6	4.35507e-102	0	0	0	7	2	4	906	688	928
gene:Solyc04g007030.2	682.2	1353	11.3	0	-6.9	6.7	5.20159e-102	0	0	0	1267	1134	1658	12	11	11
gene:Solyc04g080490.2	279.5	1	558	428.4	8.7	5.4	9.52896e-102	0	0	0	3	0	0	509	603	562
gene:Solyc06g071060.1	403.8	802	5.7	0	-7	6	2.84223e-101	0	0	0	831	820	755	4	7	6
gene:Solyc05g056550.2	713.7	1412	15.3	0	-6.5	6.8	4.75449e-101	0	0	0	1237	1349	1650	8	16	22
gene:Solyc03g121900.1	413.3	3.7	823	209.1	7.7	6	6.73335e-101	0	0	0	7	2	2	883	917	669
gene:Solyc12g049170.1	546.8	1089.7	4	0	-8.2	6.4	9.13376e-101	0	0	0	1269	867	1133	8	2	2
gene:Solyc11g011330.1	380.7	757.3	4	0	-7.3	5.9	1.83069e-100	0	0	0	714	752	806	4	6	2
gene:Solyc06g066640.2	821.5	34.7	1608.3	46.8	5.5	7	1.87344e-100	0	0	0	29	36	39	1743	1358	1724
gene:Solyc08g074620.1	1541.8	12.7	3071	256.5	8	7.9	2.49235e-100	0	0	0	10	17	11	2572	4340	2301
gene:Solyc04g080760.2	507.7	1006.7	8.7	0	-6.9	6.3	2.79953e-100	0	0	0	963	915	1142	4	9	13
gene:Solyc08g006860.2	3844.8	7636	53.7	0	-7.1	9.2	2.98196e-100	0	0	0	5471	9318	8119	40	78	43
gene:Solyc07g008420.2	538.3	1071	5.7	0	-7.4	6.4	3.75321e-100	0	0	0	963	946	1304	4	7	6
gene:Solyc04g082000.2	2258.3	118.3	4398.3	37.6	5.2	8.4	2.41701e-99	0	0	0	88	138	129	4226	4939	4030
gene:Solyc09g065910.1	1775.8	46.3	3505.3	75.5	6.2	8.1	2.66886e-99	0	0	0	30	49	60	3588	2819	4109
gene:Solyc02g085950.2	3772	48	7496	162.1	7.3	9.2	2.95111e-99	0	0	0	43	71	30	9367	5604	7517
gene:Solyc02g014300.1	455.7	909	2.3	0	-8.4	6.2	3.9198e-99	0	0	0	972	728	1027	4	3	0
gene:Solyc07g055990.2	770	1531.3	8.7	0	-7.4	6.9	4.16066e-99	0	0	0	1688	1126	1780	12	10	4
gene:Solyc07g054290.1	375.5	8.7	742.3	87.9	6.5	5.8	7.42007e-99	0	0	0	11	9	6	791	719	717
gene:Solyc06g075650.2	1655	3241.3	68.7	0	-5.5	8	8.58619e-99	0	0	0	3502	2847	3375	50	91	65
gene:Solyc01g108680.2	1007.3	2003.3	11.3	0	-7.4	7.3	1.06171e-98	0	0	0	1417	2483	2110	8	15	11
gene:Solyc07g006230.1	682	1351.7	12.3	0	-6.9	6.7	3.59393e-98	0	0	0	1362	1085	1608	15	9	13
gene:Solyc06g069170.2	495.2	21	969.3	46.1	5.5	6.2	3.87614e-98	0	0	0	25	19	19	941	1013	954
gene:Solyc02g090220.2	295	2	588	268.4	8.1	5.5	4.87846e-98	0	0	0	1	2	3	609	641	514
gene:Solyc08g080660.1	861.8	1713	10.7	0	-7.3	7.1	5.20046e-98	0	0	0	1901	1213	2025	12	11	9
gene:Solyc11g006250.1	325	4.3	645.7	150.2	7.2	5.6	1.03128e-97	0	0	0	6	5	2	708	613	616
gene:Solyc03g098710.1	409.8	5.3	814.3	156.8	7.3	6	2.66662e-97	0	0	0	5	7	4	902	887	654
gene:Solyc01g100750.2	455.8	5	906.7	169.1	7.4	6.1	3.1417e-97	0	0	0	9	2	4	846	1105	769
gene:Solyc05g005480.2	650.5	31	1270	42.4	5.4	6.6	6.68232e-97	0	0	0	30	39	24	1336	1187	1287
gene:Solyc01g107220.2	1121.8	2233.3	10.3	0	-7.7	7.4	2.47709e-96	0	0	0	2752	1468	2480	8	12	11
gene:Solyc08g068780.1	420.7	837.3	4	0	-7.2	6	2.54999e-96	0	0	0	868	713	931	2	8	2
gene:Solyc03g096540.2	605.8	1205	6.7	0	-7.4	6.6	5.29189e-96	0	0	0	1395	913	1307	2	9	9
gene:Solyc12g005370.1	1143.7	2267.7	19.7	0	-6.9	7.5	5.73435e-96	0	0	0	2808	1662	2333	13	18	28
gene:Solyc05g055320.2	986.3	1959.7	13	0	-7.1	7.3	6.64043e-96	0	0	0	2201	1367	2311	10	18	11
gene:Solyc05g010320.2	930.3	51.3	1809.3	33.8	5.1	7.2	1.11017e-95	0	0	0	64	37	53	1739	1922	1767
gene:Solyc07g049290.2	508.5	17.3	999.7	58.9	5.9	6.3	1.4537e-95	0	0	0	19	20	13	1113	889	997
gene:Solyc09g011630.2	678.7	1341	16.3	0	-6.3	6.7	2.79284e-95	0	0	0	1227	1145	1651	13	19	17
gene:Solyc02g093270.2	771.8	1517.7	26	0	-5.8	6.9	3.07635e-95	0	0	0	1512	1282	1759	21	33	24
gene:Solyc09g084480.2	567.5	3.7	1131.3	265.1	8.1	6.4	4.64051e-95	0	0	0	2	3	6	1469	857	1068
gene:Solyc06g061070.2	1329.8	79.7	2580	31.8	5	7.7	5.11102e-95	0	0	0	76	65	98	2709	2280	2751
gene:Solyc09g084490.2	635.5	6	1265	199.7	7.6	6.6	8.37353e-95	0	0	0	7	5	6	1606	895	1294
gene:Solyc12g098590.1	290.7	3.7	577.7	145.2	7.2	5.5	1.14131e-94	0	0	0	6	3	2	607	543	583
gene:Solyc02g093250.2	960	1883	37	0	-5.6	7.2	1.36802e-94	0	0	0	1892	1645	2112	39	48	24
gene:Solyc06g073920.2	262	2.7	521.3	187.7	7.6	5.3	2.37973e-94	0	0	0	2	2	4	492	562	510
gene:Solyc01g108700.2	449.8	884	15.7	0	-5.8	6.1	4.52638e-94	0	0	0	857	903	892	15	15	17
gene:Solyc09g007520.2	1456.3	2878	34.7	0	-6.2	7.8	6.26668e-94	0	0	0	2284	2908	3442	25	51	28
gene:Solyc01g067330.2	425.2	846.7	3.7	0	-7.4	6.1	6.35957e-94	0	0	0	698	966	876	4	7	0
gene:Solyc09g059170.1	401	5.3	796.7	134.4	7.1	5.9	1.02117e-93	0	0	0	7	2	7	673	968	749
gene:Solyc07g055180.2	1019.3	52.3	1986.3	38.7	5.3	7.3	1.17181e-93	0	0	0	53	60	44	1772	2379	1808
gene:Solyc03g113240.2	412.7	14	811.3	54.3	5.8	6	2.04594e-93	0	0	0	16	9	17	760	856	818
gene:Solyc08g014610.2	3932	7809.7	54.3	0	-7.1	9.2	2.39417e-93	0	0	0	5312	8990	9127	56	75	32
gene:Solyc08g080650.1	1447	2872.3	21.7	0	-7	7.8	1.03146e-92	0	0	0	3945	2092	2580	17	26	22
gene:Solyc11g021060.1	308.8	2	615.7	281.5	8.1	5.6	1.48625e-92	0	0	0	2	2	2	544	750	553
gene:Solyc01g087850.2	682.2	1326	38.3	0	-5.1	6.7	1.56296e-92	0	0	0	1392	1386	1200	37	44	34
gene:Solyc06g071790.2	1079.3	74.3	2084.3	27.7	4.8	7.4	1.59525e-92	0	0	0	91	66	66	1999	2269	1985
gene:Solyc04g005620.2	623.5	1239	8	0	-7.4	6.6	2.35673e-92	0	0	0	931	1253	1533	6	7	11
gene:Solyc06g065970.1	1071.7	48	2095.3	44.1	5.5	7.4	5.5525e-92	0	0	0	40	54	50	2578	1762	1946
gene:Solyc02g062460.2	555.5	31.7	1079.3	33.8	5.1	6.4	6.56806e-92	0	0	0	33	32	30	1032	1026	1180
gene:Solyc08g079190.1	648.8	1289.7	8	0	-7.4	6.7	6.63603e-92	0	0	0	1641	981	1247	12	6	6
gene:Solyc06g082020.2	378.8	756.3	1.3	0	-8.6	5.9	1.51278e-91	0	0	0	661	679	929	2	2	0
gene:Solyc10g083300.1	702.2	1384	20.3	0	-6.1	6.8	1.68914e-91	0	0	0	1071	1595	1486	17	22	22
gene:Solyc03g033710.2	321.7	642.7	0.7	0	-9	5.7	2.6638e-91	0	0	0	534	726	668	0	2	0
gene:Solyc10g007670.2	289.3	2.7	576	186.6	7.5	5.5	3.84667e-91	0	0	0	4	2	2	623	485	620
gene:Solyc03g114450.2	494.2	22.7	965.7	42.9	5.4	6.2	7.07273e-91	0	0	0	27	24	17	1047	905	945
gene:Solyc11g010960.1	226	0.3	451.7	1072	10.1	5.1	1.84522e-90	0	0	0	1	0	0	503	428	424
gene:Solyc07g043640.2	321.5	641	2	0	-8.3	5.7	3.76924e-90	0	0	0	722	561	640	0	2	4
gene:Solyc08g080060.2	401.2	796	6.3	0	-7	6	4.79724e-90	0	0	0	725	719	944	4	6	9
gene:Solyc02g084800.2	543.5	1068	19	0	-5.7	6.4	5.17306e-90	0	0	0	931	1085	1188	17	25	15
gene:Solyc05g005490.2	1436.3	2793.3	79.3	0	-5.1	7.8	8.75624e-90	0	0	0	2482	2560	3338	98	73	67
gene:Solyc07g061790.2	604.5	16.3	1192.7	64.4	6	6.5	1.02363e-89	0	0	0	25	5	19	1190	1307	1081
gene:Solyc06g073260.2	663.8	15.3	1312.3	89.6	6.5	6.7	1.13227e-89	0	0	0	13	19	14	1531	953	1453
gene:Solyc02g014220.2	393.2	783	3.3	0	-7.4	5.9	1.25101e-89	0	0	0	761	648	940	2	6	2
gene:Solyc01g109040.2	386.8	7	766.7	90.7	6.5	5.9	2.25102e-89	0	0	0	13	0	8	802	691	807
gene:Solyc06g067860.2	495.2	985	5.3	0	-7.7	6.3	2.3146e-89	0	0	0	977	762	1216	8	4	4
gene:Solyc05g052600.2	648	17.7	1278.3	69.2	6.1	6.6	2.36808e-89	0	0	0	9	14	30	1273	1221	1341
gene:Solyc03g096850.2	451	8.3	893.7	106.3	6.7	6.1	5.92927e-89	0	0	0	12	7	6	1062	702	917
gene:Solyc09g011810.2	288.7	2.7	574.7	256.4	8	5.5	9.86464e-89	0	0	0	2	5	1	592	480	652
gene:Solyc07g052660.1	906.5	1805.3	7.7	0	-8.1	7.1	1.32113e-88	0	0	0	2296	1184	1936	8	4	11
gene:Solyc02g093590.2	254.3	4	504.7	118.5	6.9	5.3	3.58484e-88	0	0	0	5	3	4	461	534	519
gene:Solyc01g102290.2	2806.5	5485	128	0	-5.5	8.8	4.04413e-88	0	0	0	5050	5418	5987	145	82	157
gene:Solyc01g107910.2	924.5	1801.3	47.7	0	-5.3	7.2	5.24353e-88	0	0	0	1718	1599	2087	62	44	37
gene:Solyc06g067910.2	635.2	1239.3	31	0	-5.3	6.6	7.88465e-88	0	0	0	1429	1204	1085	27	36	30
gene:Solyc01g073820.2	462.8	919.7	6	0	-7.2	6.2	1.24461e-87	0	0	0	925	711	1123	6	6	6
gene:Solyc01g009410.2	296.3	592	0.7	0	-10.2	5.5	2.03572e-87	0	0	0	544	534	698	2	0	0
gene:Solyc05g046010.2	434.2	859.7	8.7	0	-6.5	6.1	2.19646e-87	0	0	0	866	706	1007	8	12	6
gene:Solyc08g081780.1	420	836.7	3.3	0	-7.8	6	4.84926e-87	0	0	0	879	633	998	2	4	4
gene:Solyc04g081970.2	301	7	595	92.8	6.5	5.5	4.95706e-87	0	0	0	3	9	9	580	557	648
gene:Solyc12g098290.1	357.3	712.3	2.3	0	-8.4	5.8	1.0037e-86	0	0	0	862	578	697	4	1	2
gene:Solyc11g067320.1	319.3	637.3	1.3	0	-8.3	5.7	2.26513e-86	0	0	0	733	512	667	2	2	0
gene:Solyc05g009570.2	318.7	1.3	636	477.2	8.9	5.6	3.3093e-86	0	0	0	1	3	0	742	477	689
gene:Solyc02g080200.2	927	1781	73	0	-4.6	7.2	3.43379e-86	0	0	0	2040	1691	1612	73	73	73
gene:Solyc10g084120.1	481.5	961	2	0	-8.3	6.2	3.61973e-86	0	0	0	744	867	1272	0	4	2
gene:Solyc09g074890.1	327.8	650.7	5	0	-6.8	5.7	3.7813e-86	0	0	0	678	566	708	2	7	6
gene:Solyc10g077040.1	1039.5	84.3	1994.7	23.3	4.5	7.3	4.33013e-86	0	0	0	101	70	82	2088	2077	1819
gene:Solyc07g009410.2	418.2	827.3	9	0	-6.3	6	4.51998e-86	0	0	0	688	932	862	10	13	4
gene:Solyc03g025320.2	1029.8	68.3	1991.3	29.5	4.9	7.3	1.77941e-85	0	0	0	59	78	68	1730	2375	1869
gene:Solyc01g006390.2	1300.5	16.3	2584.7	154	7.3	7.6	1.86425e-85	0	0	0	24	14	11	2204	3643	1907
gene:Solyc12g088170.1	214.5	0.7	428.3	423.4	8.7	5	3.90455e-85	0	0	0	1	0	1	492	395	398
gene:Solyc03g091000.1	282.5	563.7	1.3	0	-7.9	5.5	7.56665e-85	0	0	0	627	471	593	0	4	0
gene:Solyc10g085830.1	310.2	4.3	616	127.7	7	5.6	1.03431e-84	0	0	0	7	2	4	681	491	676
gene:Solyc10g018300.1	247.2	4.3	490	114.5	6.8	5.2	1.15995e-84	0	0	0	3	5	5	488	536	446
gene:Solyc06g051320.2	243.2	0.7	485.7	374.6	8.5	5.2	1.92389e-84	0	0	0	1	0	1	401	585	471
gene:Solyc04g054740.2	544.7	28.3	1061	37	5.2	6.4	3.08197e-84	0	0	0	25	26	34	1101	892	1190
gene:Solyc02g080260.2	276	3.7	548.3	149.4	7.2	5.4	3.69518e-84	0	0	0	4	3	4	442	626	577
gene:Solyc02g071610.2	329.2	3	655.3	211.1	7.7	5.6	7.89223e-84	0	0	0	4	3	2	845	551	570
gene:Solyc07g062840.2	288	9	567	61.1	5.9	5.5	1.12083e-83	0	0	0	7	9	11	590	590	521
gene:Solyc04g050730.2	219.5	2.7	436.3	155.5	7.3	5.1	1.98987e-83	0	0	0	4	3	1	413	431	465
gene:Solyc06g076790.1	301.3	8.3	594.3	61.3	5.9	5.5	3.98416e-83	0	0	0	12	3	10	644	556	583
gene:Solyc07g042440.2	334.7	14	655.3	44.4	5.5	5.7	4.495e-83	0	0	0	17	10	15	690	604	672
gene:Solyc05g053960.2	1243.7	2382.3	105	0	-4.5	7.6	4.85147e-83	0	0	0	2399	2143	2605	85	105	125
gene:Solyc03g006040.2	320.8	7	634.7	97.9	6.6	5.6	1.06284e-82	0	0	0	5	10	6	679	517	708
gene:Solyc04g081240.2	1094.7	99	2090.3	21	4.4	7.4	1.15844e-82	0	0	0	84	97	116	2206	1880	2185
gene:Solyc07g063850.2	1132.8	115	2150.7	18.8	4.2	7.4	1.33443e-82	0	0	0	123	121	101	2030	2041	2381
gene:Solyc01g097680.2	414.2	826.7	1.7	0	-9.3	6	2.48126e-82	0	0	0	1033	583	864	2	1	2
gene:Solyc10g086730.1	230.3	2.7	458	164	7.4	5.1	2.59183e-82	0	0	0	4	2	2	513	392	469
gene:Solyc06g072290.2	216.8	3	430.7	138.9	7.1	5	3.08646e-82	0	0	0	2	3	4	451	410	431
gene:Solyc06g007610.2	5180.3	391.7	9969	25.4	4.7	9.6	3.21913e-82	0	0	0	484	347	344	9521	11926	8460
gene:Solyc02g078100.2	2709.2	5394.7	23.7	0	-7.7	8.7	4.04561e-82	0	0	0	8084	3742	4358	19	35	17
gene:Solyc11g010390.1	1529.2	2951	107.3	0	-4.8	7.9	7.64119e-82	0	0	0	3532	2298	3023	104	115	103
gene:Solyc05g013220.2	491.2	22.7	959.7	42.3	5.4	6.2	8.47811e-82	0	0	0	13	24	31	939	995	945
gene:Solyc02g093230.2	460.8	900	21.7	0	-5.3	6.2	1.56356e-81	0	0	0	862	827	1011	15	24	26
gene:Solyc02g078040.2	6084	345	11823	34.1	5.1	9.9	1.58248e-81	0	0	0	475	272	288	11648	13073	10748
gene:Solyc01g005320.2	352.3	693	11.7	0	-6.1	5.8	2.17402e-81	0	0	0	734	639	706	15	7	13
gene:Solyc01g107590.2	1138	2206.3	69.7	0	-5	7.5	6.27175e-81	0	0	0	2160	1747	2712	66	66	77
gene:Solyc09g097780.2	651.8	13	1290.7	107.2	6.7	6.7	1.37785e-80	0	0	0	12	19	8	1145	1730	997
gene:Solyc09g008590.2	255.8	510.3	1.3	0	-8	5.3	1.40604e-80	0	0	0	528	432	571	0	2	2
gene:Solyc01g067370.2	291.3	579	3.7	0	-6.9	5.5	1.63072e-80	0	0	0	520	554	663	0	7	4
gene:Solyc01g107730.2	695.5	46.3	1344.7	28.3	4.8	6.7	1.85614e-80	0	0	0	64	37	38	1352	1324	1358
gene:Solyc03g116730.2	578.7	23	1134.3	46.3	5.5	6.5	2.30896e-80	0	0	0	31	14	24	1330	1147	926
gene:Solyc08g067260.2	322.3	4.3	640.3	149.8	7.2	5.6	3.0709e-80	0	0	0	4	5	4	526	820	575
gene:Solyc02g069450.2	437.5	7.7	867.3	110.8	6.8	6.1	4.63455e-80	0	0	0	7	7	9	1008	604	990
gene:Solyc01g098640.2	312.5	14	611	44.2	5.5	5.6	5.11223e-80	0	0	0	14	15	13	632	652	549
gene:Solyc01g007220.2	898.7	1774.3	23	0	-6.1	7.1	7.01759e-80	0	0	0	2127	1510	1686	10	37	22
gene:Solyc09g008860.2	274.3	9	539.7	59.9	5.9	5.4	1.28575e-79	0	0	0	13	9	5	530	553	536
gene:Solyc02g076890.1	252	502.7	1.3	0	-8.3	5.3	1.45192e-79	0	0	0	522	418	568	2	2	0
gene:Solyc02g055370.2	245	4	486	122	6.9	5.2	1.48077e-79	0	0	0	4	5	3	442	573	443
gene:Solyc06g066830.2	511.5	1017.3	5.7	0	-7.4	6.3	1.53263e-79	0	0	0	962	748	1342	10	5	2
gene:Solyc07g006380.2	2388	20.7	4755.3	221.8	7.8	8.5	2.55106e-79	0	0	0	29	15	18	3885	7283	3098
gene:Solyc01g059900.2	369.3	737	1.7	0	-7.9	5.9	2.61716e-79	0	0	0	893	534	784	0	5	0
gene:Solyc09g092040.2	905.3	82	1728.7	20.7	4.4	7.1	3.41538e-79	0	0	0	99	65	82	1724	1613	1849
gene:Solyc08g061560.2	920.2	39.3	1801	48.6	5.6	7.1	5.05482e-79	0	0	0	21	58	39	1957	1730	1716
gene:Solyc12g010980.1	732.7	11.3	1454	118.7	6.9	6.8	7.30133e-79	0	0	0	15	7	12	1911	1506	945
gene:Solyc09g092270.2	220.7	4	437.3	126.9	7	5.1	7.79591e-79	0	0	0	2	7	3	469	402	441
gene:Solyc06g069730.2	335.5	2	669	300.4	8.2	5.7	1.25975e-78	0	0	0	1	3	2	852	477	678
gene:Solyc12g013900.1	963.3	89	1837.7	20.3	4.3	7.2	1.31574e-78	0	0	0	111	71	85	1797	1776	1940
gene:Solyc06g074230.2	380.7	758	3.3	0	-8.1	5.9	1.83507e-78	0	0	0	546	811	917	4	2	4
gene:Solyc11g012420.1	255.8	507	4.7	0	-6.9	5.3	3.06017e-78	0	0	0	456	544	521	6	4	4
gene:Solyc08g013930.2	499.7	991.7	7.7	0	-6.9	6.3	4.47868e-78	0	0	0	981	730	1264	12	9	2
gene:Solyc08g076890.2	776.3	1536.7	16	0	-6.4	6.9	5.23369e-78	0	0	0	1597	1046	1967	15	22	11
gene:Solyc10g050160.1	482	945.7	18.3	0	-5.7	6.2	1.31127e-77	0	0	0	867	820	1150	25	15	15
gene:Solyc08g061490.2	1081.3	2142	20.7	0	-6.6	7.4	1.45047e-77	0	0	0	1637	2918	1871	29	24	9
gene:Solyc08g078910.1	981.8	1913.7	50	0	-5.2	7.3	3.76943e-77	0	0	0	2022	1488	2231	39	66	45
gene:Solyc08g013730.2	2276.5	4292	261	0.1	-4.1	8.5	6.26935e-77	0	0	0	4041	3908	4927	256	232	295
gene:Solyc08g006730.1	242	481.7	2.3	0	-7.1	5.3	6.41415e-77	0	0	0	462	429	554	2	5	0
gene:Solyc03g097410.1	252.5	502.7	2.3	0	-7.9	5.3	7.80561e-77	0	0	0	564	425	519	6	1	0
gene:Solyc03g053110.2	297.3	3.3	591.3	161.2	7.3	5.5	8.0835e-77	0	0	0	7	2	1	667	450	657
gene:Solyc12g100090.1	278.7	553.3	4	0	-7.4	5.5	8.51948e-77	0	0	0	634	464	562	8	2	2
gene:Solyc01g090610.2	622.3	1230.7	14	0	-6.4	6.6	1.76596e-76	0	0	0	1006	1014	1672	17	16	9
gene:Solyc10g077120.1	2395.2	287	4503.3	15.7	4	8.5	1.99841e-76	0	0	0	245	299	317	4435	5037	4038
gene:Solyc07g041900.2	449.5	870.3	28.7	0	-4.9	6.1	2.19881e-76	0	0	0	850	803	958	23	29	34
gene:Solyc03g115020.2	502.3	30	974.7	34.3	5.1	6.3	2.91118e-76	0	0	0	19	41	30	1030	992	902
gene:Solyc02g070980.1	189.5	1.3	377.7	288	8.2	4.9	1.37016e-75	0	0	0	0	2	2	418	388	327
gene:Solyc08g076820.2	315.2	2.3	628	251.3	8	5.6	2.0957e-75	0	0	0	2	2	3	609	446	829
gene:Solyc02g062510.2	279.3	551.7	7	0	-6.2	5.5	3.78778e-75	0	0	0	475	612	568	10	7	4
gene:Solyc12g049150.1	222.2	443	1.3	0	-7.8	5.1	4.42446e-75	0	0	0	504	381	444	2	2	0
gene:Solyc07g052210.2	278.2	2	554.3	293.2	8.2	5.4	5.03841e-75	0	0	0	1	2	3	443	744	476
gene:Solyc10g008520.2	320.2	4	636.3	139.5	7.1	5.6	5.06464e-75	0	0	0	5	3	4	841	500	568
gene:Solyc03g119310.2	277.3	15.3	539.3	34.9	5.1	5.4	1.21389e-74	0	0	0	14	14	18	559	534	525
gene:Solyc03g007240.2	2071	254.7	3887.3	15.2	3.9	8.3	2.38271e-74	0	0	0	263	242	259	4620	3477	3565
gene:Solyc03g026040.2	249.7	10.7	488.7	44.5	5.5	5.3	2.61984e-74	0	0	0	13	9	10	447	511	508
gene:Solyc05g054760.2	1457.7	199.7	2715.7	13.6	3.8	7.8	2.68129e-74	0	0	0	203	190	206	2736	2983	2428
gene:Solyc07g049460.2	431.7	857	6.3	0	-6.7	6.1	2.91738e-74	0	0	0	813	668	1090	8	11	0
gene:Solyc12g006110.1	246.8	489.7	4	0	-7	5.3	3.10654e-74	0	0	0	414	507	548	6	4	2
gene:Solyc09g059970.2	988.3	121	1855.7	15.4	3.9	7.2	4.84623e-74	0	0	0	132	131	100	1853	1899	1815
gene:Solyc02g082870.2	318.8	629	8.7	0	-6	5.6	5.55928e-74	0	0	0	746	605	536	8	12	6
gene:Solyc02g093670.2	266.3	530	2.7	0	-7.3	5.4	8.67573e-74	0	0	0	463	469	658	2	4	2
gene:Solyc04g078540.2	5872.7	11088.7	656.7	0.1	-4.1	9.8	1.00599e-73	0	0	0	9786	12902	10578	715	723	532
gene:Solyc09g064500.2	396	31.7	760.3	23.8	4.6	5.9	1.91334e-73	0	0	0	38	29	28	785	712	784
gene:Solyc12g100080.1	276	550.7	1.3	0	-7.9	5.5	1.94751e-73	0	0	0	664	406	582	0	4	0
gene:Solyc01g073810.2	228.3	454.7	2	0	-7.6	5.2	2.05801e-73	0	0	0	484	378	502	0	2	4
gene:Solyc05g009990.2	250.8	12	489.7	42.5	5.4	5.3	4.78717e-73	0	0	0	12	15	9	474	513	482
gene:Solyc06g059880.2	245.2	484.3	6	0	-6.4	5.3	7.15301e-73	0	0	0	436	486	531	8	4	6
gene:Solyc08g007040.2	285.5	0.3	570.7	793.3	9.6	5.4	1.06282e-72	0	0	0	1	0	0	648	364	700
gene:Solyc03g120640.2	2217.2	217.7	4216.7	19.3	4.3	8.4	1.30093e-72	0	0	0	169	204	280	4440	4176	4034
gene:Solyc03g079880.2	771.5	1538.3	4.7	0	-7.9	6.9	1.34561e-72	0	0	0	1001	1383	2231	2	10	2
gene:Solyc05g056050.2	299.5	13	586	44.2	5.5	5.5	1.7304e-72	0	0	0	14	14	11	609	486	663
gene:Solyc01g097550.2	341.8	681	2.7	0	-7.8	5.8	2.15404e-72	0	0	0	645	502	896	0	4	4
gene:Solyc10g076240.1	255.5	510.3	0.7	0	-8.7	5.3	2.32884e-72	0	0	0	491	393	647	0	2	0
gene:Solyc07g007320.1	278.7	553.7	3.7	0	-7.3	5.5	2.34451e-72	0	0	0	428	605	628	2	3	6
gene:Solyc06g050500.2	339.2	659.7	18.7	0	-5	5.7	3.41212e-72	0	0	0	598	662	719	15	22	19
gene:Solyc05g006190.1	522.8	1042.7	3	0	-8.4	6.4	6.02846e-72	0	0	0	1185	634	1309	0	3	6
gene:Solyc03g096670.2	239.7	7.3	472	65.3	6	5.2	6.31905e-72	0	0	0	6	7	9	559	450	407
gene:Solyc03g114000.2	325.8	638	13.7	0	-5.6	5.7	1.02488e-71	0	0	0	594	575	745	15	11	15
gene:Solyc02g078500.2	3864.3	7602.3	126.3	0	-5.9	9.2	2.03013e-71	0	0	0	5365	11397	6045	135	130	114
gene:Solyc05g007640.2	213.2	424	2.3	0	-6.8	5.1	2.03959e-71	0	0	0	426	378	468	0	5	2
gene:Solyc02g084990.2	505.7	53.7	957.7	18	4.2	6.3	3.47289e-71	0	0	0	48	58	55	1022	955	896
gene:Solyc03g020010.1	637.2	1263.7	10.7	0	-6.8	6.6	1.37022e-70	0	0	0	784	1429	1578	8	15	9
gene:Solyc02g080540.1	181.3	2.7	360	142.1	7.2	4.8	1.39253e-70	0	0	0	1	5	2	391	340	349
gene:Solyc06g009290.2	278.8	552.3	5.3	0	-6.6	5.5	3.69136e-70	0	0	0	465	502	690	6	6	4
gene:Solyc01g066760.2	413.2	38.3	788	20.8	4.4	6	5.31288e-70	0	0	0	35	41	39	719	866	779
gene:Solyc01g091690.2	323	637	9	0	-6.1	5.7	1.15385e-69	0	0	0	682	529	700	17	8	2
gene:Solyc08g029090.2	376.3	18	734.7	42.7	5.4	5.8	1.26763e-69	0	0	0	11	24	19	791	595	818
gene:Solyc04g040160.2	306.7	3.7	609.7	163.4	7.4	5.5	1.67849e-69	0	0	0	1	5	5	756	419	654
gene:Solyc07g055740.1	199.2	1.3	397	211.9	7.7	4.9	1.93712e-69	0	0	0	3	0	1	332	502	357
gene:Solyc08g080040.2	197.5	6.3	388.7	64.2	6	4.9	3.48558e-69	0	0	0	7	7	5	366	419	381
gene:Solyc06g053140.2	245.2	5	485.3	104.3	6.7	5.2	3.55036e-69	0	0	0	4	7	4	528	364	564
gene:Solyc01g104110.2	623.2	1237.3	9	0	-7	6.6	5.04641e-69	0	0	0	1087	852	1773	4	12	11
gene:Solyc04g078140.2	396.3	24	768.7	32.7	5	5.9	5.56972e-69	0	0	0	22	26	24	835	599	872
gene:Solyc05g052870.2	194.2	385.7	2.7	0	-7.1	4.9	6.4056e-69	0	0	0	380	379	398	6	2	0
gene:Solyc06g068500.2	888.7	1737.3	40	0	-5.5	7.1	6.61807e-69	0	0	0	1212	2094	1906	48	29	43
gene:Solyc01g079920.2	209.8	416.3	3.3	0	-7	5.1	6.95275e-69	0	0	0	467	367	415	6	2	2
gene:Solyc05g009380.2	148.7	0.7	296.7	293	8.2	4.5	7.55603e-69	0	0	0	1	0	1	282	285	323
gene:Solyc07g047840.2	217.8	5.7	430	74.4	6.2	5	1.09248e-68	0	0	0	6	5	6	457	351	482
gene:Solyc02g077330.2	193.3	5	381.7	67.5	6.1	4.9	1.37146e-68	0	0	0	9	2	4	364	398	383
gene:Solyc01g006580.2	320	638.3	1.7	0	-8.1	5.7	1.80536e-68	0	0	0	510	522	883	0	3	2
gene:Solyc03g118240.2	356.5	28.3	684.7	24.8	4.6	5.8	1.94641e-68	0	0	0	29	34	22	632	744	678
gene:Solyc03g120470.2	7945.8	14749.7	1142	0.1	-3.7	10.3	1.97266e-68	0	0	0	15386	13118	15745	997	1071	1358
gene:Solyc08g044510.2	751.2	1411	91.3	0.1	-3.9	6.9	2.09299e-68	0	0	0	1426	1252	1555	83	94	97
gene:Solyc07g006630.2	242	12.7	471.3	35.5	5.1	5.2	2.25341e-68	0	0	0	17	9	12	497	433	484
gene:Solyc09g065590.2	382.2	33	731.3	21.7	4.4	5.9	2.81526e-68	0	0	0	36	32	31	752	643	799
gene:Solyc12g017870.1	248.5	496	1	0	-8.6	5.3	4.06562e-68	0	0	0	519	355	614	2	1	0
gene:Solyc12g005710.1	390	777.3	2.7	0	-8.1	5.9	7.22002e-68	0	0	0	960	481	891	2	2	4
gene:Solyc11g013110.1	283.7	10.3	557	53.4	5.7	5.4	9.06179e-68	0	0	0	12	10	9	528	695	448
gene:Solyc08g082630.2	229.5	10.7	448.3	40.5	5.3	5.1	1.11734e-67	0	0	0	15	10	7	426	460	459
gene:Solyc08g080680.2	1298.2	2391	205.3	0.1	-3.5	7.7	1.26101e-67	0	0	0	2322	2289	2562	224	198	194
gene:Solyc01g008030.2	379	754.3	3.7	0	-7.7	5.9	1.49727e-67	0	0	0	478	861	924	4	3	4
gene:Solyc06g007180.2	655.3	1279.7	31	0	-5.3	6.7	2.6921e-67	0	0	0	1025	1651	1163	19	33	41
gene:Solyc02g071710.2	377	7	747	124.8	7	5.8	3.37314e-67	0	0	0	3	12	6	981	528	732
gene:Solyc04g080250.2	269	535.7	2.3	0	-7.3	5.4	5.28519e-67	0	0	0	427	473	707	2	5	0
gene:Solyc07g041720.1	144.3	1	287.7	398.9	8.6	4.5	1.13833e-66	0	0	0	0	2	1	297	295	271
gene:Solyc06g061030.2	391.7	15	768.3	50.5	5.7	5.9	1.19491e-66	0	0	0	17	14	14	823	539	943
gene:Solyc02g070180.1	185.2	367.7	2.7	0	-6.7	4.9	1.31337e-66	0	0	0	358	396	349	4	4	0
gene:Solyc01g095670.2	303.7	7.7	599.7	76.7	6.3	5.5	1.66933e-66	0	0	0	2	7	14	669	469	661
gene:Solyc01g009370.1	242.3	481.7	3	0	-7.3	5.3	1.89436e-66	0	0	0	517	357	571	2	3	4
gene:Solyc11g069430.1	1926.8	3596	257.7	0.1	-3.8	8.2	1.91678e-66	0	0	0	2983	3583	4222	276	243	254
gene:Solyc04g015210.2	689	1336	42	0	-4.9	6.7	2.84087e-66	0	0	0	1146	1150	1712	44	52	30
gene:Solyc03g083870.2	230.8	458.3	3.3	0	-6.9	5.2	7.52453e-66	0	0	0	483	349	543	4	4	2
gene:Solyc03g090990.1	208.8	416.3	1.3	0	-7.7	5.1	7.71817e-66	0	0	0	523	354	372	0	2	2
gene:Solyc07g032380.2	181.2	4.7	357.7	73.1	6.2	4.8	8.39913e-66	0	0	0	4	5	5	386	319	368
gene:Solyc08g067030.2	556.2	40.7	1071.7	26.5	4.7	6.4	8.42502e-66	0	0	0	54	43	25	979	1078	1158
gene:Solyc06g065010.2	253.7	500.7	6.7	0	-6	5.3	1.07083e-65	0	0	0	502	403	597	4	10	6
gene:Solyc02g020940.2	176	2	350	181.8	7.5	4.7	1.10636e-65	0	0	0	1	3	2	422	314	314
gene:Solyc03g096030.2	228.5	451.7	5.3	0	-6.5	5.2	1.25635e-65	0	0	0	447	372	536	6	4	6
gene:Solyc06g074340.2	222.8	441.3	4.3	0	-6.5	5.1	1.40711e-65	0	0	0	502	349	473	4	5	4
gene:Solyc03g118130.2	338.3	32	644.7	19.6	4.3	5.7	2.00509e-65	0	0	0	39	27	30	659	631	644
gene:Solyc12g100110.1	236.5	471.3	1.7	0	-7.7	5.2	2.2119e-65	0	0	0	570	338	506	2	3	0
gene:Solyc12g019550.1	490.8	15.3	966.3	62.1	6	6.2	2.30964e-65	0	0	0	7	15	24	1138	734	1027
gene:Solyc11g068890.1	382.2	3.7	760.7	172.1	7.4	5.9	3.30548e-65	0	0	0	8	0	3	640	1089	553
gene:Solyc10g055810.1	1148.3	2240	56.7	0	-5.2	7.5	3.52728e-65	0	0	0	2740	1857	2123	52	84	34
gene:Solyc10g009380.2	169.8	2	337.7	153.1	7.3	4.7	3.86273e-65	0	0	0	2	2	2	395	286	332
gene:Solyc06g076140.2	2220.3	332.7	4108	12.3	3.6	8.4	5.8302e-65	0	0	0	344	287	367	3748	3834	4742
gene:Solyc09g011660.2	1054.8	2046	63.7	0	-5.1	7.4	1.63904e-64	0	0	0	1817	2129	2192	58	38	95
gene:Solyc04g074400.1	229.7	454.7	4.7	0	-6.8	5.2	2.0385e-64	0	0	0	365	468	531	6	2	6
gene:Solyc09g083290.2	1800.3	3446.7	154	0	-4.5	8.1	2.63355e-64	0	0	0	3300	3548	3492	147	104	211
gene:Solyc01g094460.2	362.7	22	703.3	34.5	5.1	5.8	4.06282e-64	0	0	0	13	34	19	733	624	753
gene:Solyc07g049240.2	181.2	360.3	2	0	-7.5	4.9	4.67538e-64	0	0	0	347	315	419	2	2	2
gene:Solyc01g104400.2	840.3	118	1562.7	13.1	3.7	7	5.63852e-64	0	0	0	122	102	130	1409	1755	1524
gene:Solyc03g098720.2	270	5	535	99.9	6.6	5.4	5.74084e-64	0	0	0	7	2	6	710	512	383
gene:Solyc04g007060.2	837.3	1542	132.7	0.1	-3.5	7	6.99911e-64	0	0	0	1618	1420	1588	131	138	129
gene:Solyc01g095430.2	1016.7	113	1920.3	17	4.1	7.3	8.41856e-64	0	0	0	101	112	126	2171	1491	2099
gene:Solyc06g005710.2	190.5	5.3	375.7	76.1	6.3	4.8	9.70956e-64	0	0	0	4	7	5	426	316	385
gene:Solyc05g012600.2	181.3	1.3	361.3	272.9	8.1	4.8	1.05476e-63	0	0	0	1	2	1	442	272	370
gene:Solyc05g043360.1	160.3	320.3	0.3	0	-8.5	4.7	1.07098e-63	0	0	0	309	286	366	0	1	0
gene:Solyc04g011750.2	454.3	906.3	2.3	0	-8.4	6.2	1.10728e-63	0	0	0	529	896	1294	2	3	2
gene:Solyc09g011010.2	212.8	2	423.7	191.9	7.6	5	1.31612e-63	0	0	0	2	2	2	497	292	482
gene:Solyc03g070380.2	394.2	774.7	13.7	0	-5.7	5.9	1.4074e-63	0	0	0	591	764	969	6	18	17
gene:Solyc07g008430.1	173.3	1.3	345.3	182.4	7.5	4.7	2.21803e-63	0	0	0	1	0	3	418	269	349
gene:Solyc01g109140.2	198.8	396.3	1.3	0	-7.9	5	2.35311e-63	0	0	0	350	335	504	2	2	0
gene:Solyc06g061200.1	791.8	1526	57.7	0	-4.8	6.9	5.31532e-63	0	0	0	1809	1146	1623	56	44	73
gene:Solyc09g075870.1	282.8	550.3	15.3	0	-5.2	5.5	6.31558e-63	0	0	0	552	471	628	21	14	11
gene:Solyc04g063240.2	184.2	4.3	364	96.9	6.6	4.8	6.3284e-63	0	0	0	4	7	2	432	316	344
gene:Solyc01g087750.2	155	2.3	307.7	122	6.9	4.5	7.05799e-63	0	0	0	3	3	1	318	273	332
gene:Solyc10g008900.2	292	582.7	1.3	0	-8.2	5.5	9.14651e-63	0	0	0	575	381	792	2	2	0
gene:Solyc08g005620.2	221	440.7	1.3	0	-8.1	5.1	1.64444e-62	0	0	0	374	362	586	0	2	2
gene:Solyc11g022590.1	152.3	1.3	303.3	191.9	7.6	4.5	1.72193e-62	0	0	0	1	0	3	268	369	273
gene:Solyc03g096460.2	3987.2	7430.7	543.7	0.1	-3.8	9.3	2.62308e-62	0	0	0	9141	6186	6965	488	616	527
gene:Solyc11g006230.1	571.8	80	1063.7	13.4	3.7	6.5	2.97798e-62	0	0	0	69	88	83	1134	1073	984
gene:Solyc08g006560.2	191.2	377.3	5	0	-6	4.9	3.2148e-62	0	0	0	342	367	423	4	7	4
gene:Solyc03g121170.2	165.5	4.7	326.3	75.7	6.2	4.7	3.64589e-62	0	0	0	2	7	5	316	355	308
gene:Solyc04g015610.2	588.5	1171	6	0	-7.6	6.5	4.08067e-62	0	0	0	1490	629	1394	2	7	9
gene:Solyc02g080210.2	296.5	570	23	0	-4.8	5.5	1.14616e-61	0	0	0	581	561	568	25	16	28
gene:Solyc10g005050.2	950.7	138	1763.3	12.7	3.7	7.2	1.17401e-61	0	0	0	154	131	129	1945	1489	1856
gene:Solyc02g072190.2	298.3	576.7	20	0	-4.9	5.6	1.4075e-61	0	0	0	520	595	615	29	18	13
gene:Solyc01g079790.2	270.3	8.7	532	62.7	6	5.4	1.51826e-61	0	0	0	8	9	9	617	368	611
gene:Solyc10g074830.1	1209.3	2406.7	12	0	-7.5	7.6	1.56174e-61	0	0	0	2759	1167	3294	8	17	11
gene:Solyc01g102980.2	152.2	2.3	302	156.2	7.3	4.5	1.77712e-61	0	0	0	0	5	2	318	319	269
gene:Solyc05g050120.2	2788.8	5248.7	329	0.1	-4	8.8	1.78542e-61	0	0	0	4384	5704	5658	291	274	422
gene:Solyc01g080960.2	163	324	2	0	-7.1	4.7	1.86874e-61	0	0	0	309	304	359	2	2	2
gene:Solyc01g081060.2	382	740.7	23.3	0	-4.9	5.9	2.44689e-61	0	0	0	600	762	860	13	29	28
gene:Solyc09g010120.2	178	2.7	353.3	125	7	4.7	5.54691e-61	0	0	0	3	3	2	384	271	405
gene:Solyc06g007760.2	633.3	92.7	1174	12.7	3.7	6.6	5.61859e-61	0	0	0	95	97	86	1219	1024	1279
gene:Solyc01g110700.2	232.8	452.7	13	0	-5.1	5.2	6.40962e-61	0	0	0	483	391	484	15	13	11
gene:Solyc03g005190.2	306.5	20.7	592.3	27.9	4.8	5.5	6.98675e-61	0	0	0	17	20	25	663	473	641
gene:Solyc02g077000.2	191.5	380.3	2.7	0	-6.9	4.9	8.48654e-61	0	0	0	298	446	397	2	4	2
gene:Solyc02g088100.2	164.5	3	326	90.2	6.5	4.6	9.54438e-61	0	0	0	3	0	6	276	332	370
gene:Solyc03g020050.2	264.8	525.3	4.3	0	-6.7	5.4	1.20365e-60	0	0	0	379	539	658	8	5	0
gene:Solyc01g099840.2	3950.5	7554.3	346.7	0	-4.4	9.3	1.27914e-60	0	0	0	5885	9854	6924	364	413	263
gene:Solyc03g114850.2	267	20.3	513.7	26.9	4.7	5.4	1.42122e-60	0	0	0	18	29	14	490	552	499
gene:Solyc07g006710.1	335	652	18	0	-5.2	5.7	1.52596e-60	0	0	0	581	541	834	19	18	17
gene:Solyc03g006590.2	179.8	5.3	354.3	80.1	6.3	4.8	1.77342e-60	0	0	0	2	10	4	388	313	362
gene:Solyc12g098260.1	170.2	339.7	0.7	0	-9.4	4.8	2.71416e-60	0	0	0	405	270	344	0	0	2
gene:Solyc02g086650.2	425.5	8.7	842.3	85.3	6.4	6	3.97876e-60	0	0	0	10	3	13	1020	512	995
gene:Solyc03g098060.1	251.7	13.7	489.7	33.8	5.1	5.3	5.25505e-60	0	0	0	22	10	9	534	429	506
gene:Solyc02g086460.2	325.3	635	15.7	0	-5.3	5.7	5.6119e-60	0	0	0	492	617	796	19	15	13
gene:Solyc03g034110.2	634	1261	7	0	-7.4	6.6	5.76677e-60	0	0	0	698	1867	1218	8	9	4
gene:Solyc03g083840.2	166.2	331.3	1	0	-8.5	4.7	5.92721e-60	0	0	0	400	286	308	0	1	2
gene:Solyc02g032030.1	237.3	473	1.7	0	-8.5	5.2	7.20163e-60	0	0	0	575	311	533	0	1	4
gene:Solyc02g038760.2	163.8	5	322.7	74.8	6.2	4.6	8.74968e-60	0	0	0	4	7	4	305	366	297
gene:Solyc02g064640.2	204.8	7.7	402	51.2	5.7	5	9.06752e-60	0	0	0	7	7	9	403	323	480
gene:Solyc01g109900.2	516.5	1027.3	5.7	0	-7.3	6.3	1.18758e-59	0	0	0	575	1041	1466	6	7	4
gene:Solyc02g014150.2	275.8	27	524.7	19.4	4.3	5.4	1.42423e-59	0	0	0	28	26	27	557	464	553
gene:Solyc09g090180.1	168	2.7	333.3	120.8	6.9	4.7	1.42723e-59	0	0	0	4	2	2	272	418	310
gene:Solyc01g091230.2	706.5	112.3	1300.7	11.6	3.5	6.8	1.50547e-59	0	0	0	125	114	98	1328	1384	1190
gene:Solyc08g079080.2	302	600.7	3.3	0	-7.7	5.6	1.52184e-59	0	0	0	577	398	827	4	2	4
gene:Solyc01g097270.2	1593.3	2972	214.7	0.1	-3.8	7.9	2.00424e-59	0	0	0	2859	2937	3120	154	255	235
gene:Solyc02g030460.2	179.3	3.7	355	103.3	6.7	4.8	2.13143e-59	0	0	0	2	5	4	440	289	336
gene:Solyc10g084320.1	272.8	11.3	534.3	44.4	5.5	5.4	2.5487e-59	0	0	0	13	7	14	702	466	435
gene:Solyc05g005200.2	648.5	1194.7	102.3	0.1	-3.6	6.7	2.92608e-59	0	0	0	1088	1247	1249	100	95	112
gene:Solyc11g007370.1	130.5	260.7	0.3	0	-9	4.4	3.24779e-59	0	0	0	259	260	263	0	1	0
gene:Solyc02g071070.2	231.5	461.7	1.3	0	-8.2	5.2	4.9919e-59	0	0	0	434	321	630	2	2	0
gene:Solyc04g080630.2	994.5	187.7	1801.3	9.7	3.3	7.3	5.6411e-59	0	0	0	176	209	178	1733	1826	1845
gene:Solyc06g072220.1	464.8	870.7	59	0.1	-3.9	6.2	6.10159e-59	0	0	0	871	835	906	71	59	47
gene:Solyc10g005100.2	2368.2	4635	101.3	0	-5.5	8.5	8.02417e-59	0	0	0	4085	3941	5879	66	77	161
gene:Solyc06g074390.2	169.2	6.3	332	52.2	5.7	4.7	9.81147e-59	0	0	0	5	7	7	289	345	362
gene:Solyc06g066620.2	399.2	40	758.3	18.9	4.2	5.9	1.01456e-58	0	0	0	38	39	43	900	617	758
gene:Solyc12g005020.1	220.2	3.7	436.7	103.1	6.7	5.1	1.03401e-58	0	0	0	2	2	7	480	303	527
gene:Solyc01g094700.2	522.5	35.3	1009.7	27.8	4.8	6.3	1.13288e-58	0	0	0	46	24	36	924	1302	803
gene:Solyc12g096780.1	289.5	5.7	573.3	121.9	6.9	5.5	1.1672e-58	0	0	0	4	9	4	819	470	431
gene:Solyc08g069040.2	212.7	421	4.3	0	-6.5	5.1	1.35275e-58	0	0	0	494	308	461	6	5	2
gene:Solyc09g065430.2	128.8	257.3	0.3	0	-9	4.4	1.89816e-58	0	0	0	253	264	255	0	1	0
gene:Solyc12g015920.1	153	305	1	0	-8.4	4.6	2.98882e-58	0	0	0	274	282	359	0	1	2
gene:Solyc09g083190.2	124.3	0.3	248.3	345.1	8.4	4.2	3.01504e-58	0	0	0	0	0	1	270	208	267
gene:Solyc06g073180.2	1405.5	234	2577	11.1	3.5	7.8	4.01641e-58	0	0	0	245	259	198	2624	2864	2243
gene:Solyc02g030220.1	316.8	630.3	3.3	0	-7.8	5.6	5.3003e-58	0	0	0	847	381	663	4	2	4
gene:Solyc03g118160.1	132.8	1.7	264	122	6.9	4.3	6.79794e-58	0	0	0	1	0	4	268	292	232
gene:Solyc06g060760.2	6482	12666.3	297.7	0	-5.4	10	7.48167e-58	0	0	0	11532	10752	15715	222	460	211
gene:Solyc11g066580.1	149.5	2	297	120.8	6.9	4.5	8.8205e-58	0	0	0	2	0	4	355	299	237
gene:Solyc03g046270.2	265.2	521.3	9	0	-5.8	5.4	1.21546e-57	0	0	0	371	590	603	6	12	9
gene:Solyc12g010670.1	144.8	289	0.7	0	-7.9	4.5	1.77805e-57	0	0	0	282	335	250	0	2	0
gene:Solyc07g063960.2	1176.8	224.3	2129.3	9.5	3.2	7.5	1.82927e-57	0	0	0	227	231	215	2158	1890	2340
gene:Solyc10g037880.1	568.5	1055.7	81.3	0.1	-3.7	6.5	2.70685e-57	0	0	0	976	1014	1177	77	72	95
gene:Solyc05g005850.2	201.7	399	4.3	0	-6.9	5	2.74461e-57	0	0	0	319	395	483	2	2	9
gene:Solyc12g044840.1	141.5	3	280	90	6.5	4.4	2.84442e-57	0	0	0	3	3	3	282	244	314
gene:Solyc06g066590.2	205.7	408.3	3	0	-7	5	2.88287e-57	0	0	0	337	347	541	2	3	4
gene:Solyc05g056020.2	1355.5	2467.7	243.3	0.1	-3.4	7.7	2.99785e-57	0	0	0	2671	2194	2538	260	212	258
gene:Solyc03g006700.2	199.8	395	4.7	0	-6.4	5	4.06046e-57	0	0	0	355	350	480	10	4	0
gene:Solyc08g043180.2	172.7	10	335.3	32.8	5	4.7	6.45915e-57	0	0	0	9	10	11	326	333	347
gene:Solyc08g075540.2	181.8	356	7.7	0	-5.3	4.9	6.68613e-57	0	0	0	357	354	357	10	11	2
gene:Solyc01g009080.2	152.8	0.3	305.3	720.9	9.5	4.5	6.99135e-57	0	0	0	0	0	1	364	214	338
gene:Solyc01g090790.2	140	0.3	279.7	659.5	9.4	4.4	7.87348e-57	0	0	0	0	0	1	324	207	308
gene:Solyc01g007200.2	307.5	25	590	23	4.5	5.6	1.22751e-56	0	0	0	29	20	26	538	730	502
gene:Solyc03g113080.2	226.5	444.3	8.7	0	-5.7	5.2	1.47593e-56	0	0	0	356	440	537	4	9	13
gene:Solyc12g057060.1	415	810.3	19.7	0	-5.4	6	1.97418e-56	0	0	0	555	830	1046	25	19	15
gene:Solyc03g120050.2	348	683.3	12.7	0	-5.5	5.8	2.37329e-56	0	0	0	879	578	593	12	22	4
gene:Solyc03g119110.2	620.8	96.3	1145.3	11.8	3.6	6.6	2.80486e-56	0	0	0	114	90	85	1089	1269	1078
gene:Solyc12g089360.1	144.2	286.7	1.7	0	-7.8	4.5	3.698e-56	0	0	0	267	313	280	0	1	4
gene:Solyc04g008850.1	148.3	4.3	292.3	68.1	6.1	4.5	3.81221e-56	0	0	0	7	5	1	272	308	297
gene:Solyc05g015490.2	543.2	42	1044.3	24.9	4.6	6.4	4.11741e-56	0	0	0	42	41	43	858	1431	844
gene:Solyc06g069400.2	819.8	1527.3	112.3	0.1	-3.7	7	4.42059e-56	0	0	0	1406	1388	1788	91	134	112
gene:Solyc02g063420.2	619	1184.7	53.3	0	-4.4	6.6	4.49737e-56	0	0	0	984	1196	1374	31	62	67
gene:Solyc10g006900.2	374.7	22.7	726.7	33.3	5.1	5.8	4.75155e-56	0	0	0	17	32	19	683	565	932
gene:Solyc06g060900.1	171.7	342.3	1	0	-8.1	4.8	4.91227e-56	0	0	0	408	250	369	0	1	2
gene:Solyc09g011080.2	137.2	0.3	274	647.7	9.3	4.4	4.94436e-56	0	0	0	0	0	1	345	212	265
gene:Solyc07g042390.1	300.7	35	566.3	15.7	4	5.5	6.21685e-56	0	0	0	38	27	40	532	612	555
gene:Solyc09g090410.2	843.8	153	1534.7	10	3.3	7	6.79339e-56	0	0	0	155	151	153	1596	1327	1681
gene:Solyc01g108320.2	253.7	496.7	10.7	0	-5.7	5.3	6.85732e-56	0	0	0	575	364	551	12	7	13
gene:Solyc04g074080.2	121	0.7	241.3	340.7	8.4	4.2	7.14206e-56	0	0	0	1	0	1	229	293	202
gene:Solyc03g098450.2	169.7	4.3	335	63.4	6	4.7	7.18486e-56	0	0	0	9	0	4	314	400	291
gene:Solyc03g019760.2	143	2	284	116.3	6.9	4.5	7.92928e-56	0	0	0	4	0	2	258	353	241
gene:Solyc09g007830.2	222.3	22	422.7	18.8	4.2	5.1	7.96291e-56	0	0	0	23	20	23	420	405	443
gene:Solyc05g008110.2	402	786	18	0	-5.2	6	1.05946e-55	0	0	0	852	702	804	6	33	15
gene:Solyc09g084450.2	125	0.7	249.3	191.1	7.6	4.2	1.11904e-55	0	0	0	1	0	1	301	219	228
gene:Solyc06g068230.2	196.2	7.7	384.7	46.1	5.5	4.9	1.15477e-55	0	0	0	7	5	11	403	299	452
gene:Solyc04g074890.2	169.7	335	4.3	0	-6.4	4.8	1.22456e-55	0	0	0	363	362	280	6	3	4
gene:Solyc03g034070.1	118.3	1	235.7	182.2	7.5	4.2	1.62116e-55	0	0	0	2	0	1	226	272	209
gene:Solyc09g082530.1	156	310	2	0	-6.8	4.6	2.75134e-55	0	0	0	361	252	317	0	4	2
gene:Solyc12g098300.1	150.3	300.7	0	0	-11.2	4.6	2.87126e-55	0	0	0	383	238	281	0	0	0
gene:Solyc03g005530.1	192	383.3	0.7	0	-7.9	4.9	2.99595e-55	0	0	0	390	260	500	0	2	0
gene:Solyc02g063480.2	197.7	390.3	5	0	-6.5	5	4.69238e-55	0	0	0	494	320	357	8	3	4
gene:Solyc05g008300.1	379.2	30.3	728	23.6	4.6	5.9	5.17196e-55	0	0	0	42	27	22	661	890	633
gene:Solyc02g081990.2	216.7	430	3.3	0	-6.8	5.1	6.43712e-55	0	0	0	489	291	510	6	4	0
gene:Solyc04g064880.2	208.2	411.3	5	0	-6.2	5.1	1.15046e-54	0	0	0	331	359	544	4	7	4
gene:Solyc04g050570.2	149.2	5	293.3	51.8	5.7	4.5	1.222e-54	0	0	0	4	2	9	314	271	295
gene:Solyc01g079370.2	253.3	491.7	15	0	-5	5.3	1.26888e-54	0	0	0	399	468	608	17	15	13
gene:Solyc03g026120.2	161	315.7	6.3	0	-5.7	4.7	1.37977e-54	0	0	0	319	304	324	8	5	6
gene:Solyc01g073720.2	241.2	482.3	0	0	-11.9	5.3	1.52601e-54	0	0	0	290	469	688	0	0	0
gene:Solyc02g093180.2	153.5	1.7	305.3	158.5	7.3	4.5	1.64675e-54	0	0	0	1	3	1	391	288	237
gene:Solyc08g077230.2	189.2	12	366.3	29.3	4.9	4.8	2.59069e-54	0	0	0	12	10	14	403	309	387
gene:Solyc03g113450.2	548.2	97.3	999	10.2	3.4	6.4	3.01634e-54	0	0	0	109	90	93	1030	1035	932
gene:Solyc08g074980.2	155	308.7	1.3	0	-7.3	4.6	3.94893e-54	0	0	0	257	287	382	0	2	2
gene:Solyc09g018170.2	307.8	602	13.7	0	-5.6	5.6	4.31386e-54	0	0	0	453	561	792	12	10	19
gene:Solyc02g093960.2	180.8	358.3	3.3	0	-6.5	4.8	4.5067e-54	0	0	0	277	444	354	2	4	4
gene:Solyc03g032210.2	616.3	1165.3	67.3	0.1	-4.1	6.6	5.0575e-54	0	0	0	1303	1267	926	67	85	50
gene:Solyc07g005510.2	609.7	106.3	1113	10.5	3.4	6.5	6.41441e-54	0	0	0	99	104	116	1255	1079	1005
gene:Solyc12g044710.1	133.3	266	0.7	0	-9	4.4	6.83393e-54	0	0	0	304	219	275	2	0	0
gene:Solyc03g025230.2	413	53.7	772.3	13.9	3.8	6	7.91841e-54	0	0	0	58	37	66	819	727	771
gene:Solyc02g065290.1	200.8	12.3	389.3	33.2	5.1	4.9	1.10583e-53	0	0	0	12	14	11	328	472	368
gene:Solyc01g009340.2	213.7	12	415.3	38	5.2	5	1.24597e-53	0	0	0	8	19	9	415	347	484
gene:Solyc02g079440.1	167.8	333	2.7	0	-6.4	4.8	1.64463e-53	0	0	0	395	262	342	2	6	0
gene:Solyc04g011760.2	267.8	532.7	3	0	-6.9	5.4	2.04525e-53	0	0	0	397	423	778	2	7	0
gene:Solyc09g082270.2	305.7	601.3	10	0	-5.5	5.6	2.39528e-53	0	0	0	523	505	776	6	20	4
gene:Solyc01g102380.2	1128.8	2247.3	10.3	0	-7.6	7.5	2.65882e-53	0	0	0	1720	1335	3687	12	17	2
gene:Solyc12g100220.1	175.2	348	2.3	0	-7	4.8	2.72766e-53	0	0	0	443	257	344	2	3	2
gene:Solyc04g055250.2	474.3	77	871.7	11.3	3.5	6.2	3.02684e-53	0	0	0	75	78	78	875	767	973
gene:Solyc08g082590.2	156.8	6.3	307.3	52.6	5.7	4.6	4.00781e-53	0	0	0	9	9	1	312	315	295
gene:Solyc05g006020.2	469.2	48.3	890	17.9	4.2	6.2	4.06726e-53	0	0	0	49	39	57	997	666	1007
gene:Solyc01g087020.2	1205.7	2255	156.3	0.1	-3.8	7.5	4.97788e-53	0	0	0	2570	1670	2525	129	172	168
gene:Solyc07g043700.1	162.8	321.7	4	0	-6.5	4.7	5.05189e-53	0	0	0	377	267	321	4	2	6
gene:Solyc08g080050.2	218.7	8.7	428.7	50.5	5.7	5	5.99636e-53	0	0	0	9	9	8	509	293	484
gene:Solyc11g031950.1	219	431	7	0	-5.9	5.1	6.86534e-53	0	0	0	475	298	520	8	7	6
gene:Solyc03g116260.2	139.2	276.7	1.7	0	-7.8	4.5	7.39765e-53	0	0	0	273	242	315	0	1	4
gene:Solyc08g075240.2	115.2	1.7	228.7	172.9	7.4	4.1	7.69125e-53	0	0	0	1	3	1	210	256	220
gene:Solyc06g074190.2	127	4	250	55	5.8	4.3	8.08266e-53	0	0	0	4	3	5	235	252	263
gene:Solyc02g067410.1	160.2	319.3	1	0	-8.5	4.7	8.50721e-53	0	0	0	252	289	417	2	1	0
gene:Solyc01g103390.2	617.3	1200.3	34.3	0	-5.2	6.6	8.95605e-53	0	0	0	1068	886	1647	39	21	43
gene:Solyc01g100770.2	158.5	2.7	314.3	112.9	6.8	4.6	1.09386e-52	0	0	0	4	3	1	282	413	248
gene:Solyc01g056780.2	1111.7	224.3	1999	9	3.2	7.4	1.14274e-52	0	0	0	210	255	208	2032	1806	2159
gene:Solyc07g017570.2	1222.8	2431	14.7	0	-7.3	7.6	1.16163e-52	0	0	0	1256	2116	3921	19	19	6
gene:Solyc02g079170.2	175.5	343.7	7.3	0	-5.4	4.8	1.39375e-52	0	0	0	321	304	406	8	10	4
gene:Solyc08g066360.2	168.8	11.7	326	27.8	4.8	4.7	1.81489e-52	0	0	0	12	12	11	355	302	321
gene:Solyc01g079940.2	1689.7	3245.7	133.7	0	-4.6	8	1.89797e-52	0	0	0	1970	4034	3733	139	116	146
gene:Solyc02g064770.2	147.2	5	289.3	51.1	5.7	4.5	1.90313e-52	0	0	0	6	3	6	255	342	271
gene:Solyc01g087780.2	152.5	1.7	303.3	190.2	7.6	4.6	2.55964e-52	0	0	0	2	2	1	229	408	273
gene:Solyc07g064990.2	288.8	16	561.7	31.5	5	5.5	2.74248e-52	0	0	0	14	5	29	625	520	540
gene:Solyc04g050620.2	339.8	653.3	26.3	0	-4.7	5.7	3.04594e-52	0	0	0	488	742	730	23	22	34
gene:Solyc12g013710.1	155.8	0.7	311	306.6	8.3	4.5	3.41808e-52	0	0	0	0	0	2	282	225	426
gene:Solyc05g008100.1	231.8	446	17.7	0	-4.6	5.2	4.24687e-52	0	0	0	528	379	431	15	21	17
gene:Solyc02g081120.2	112.8	2.7	223	80.3	6.3	4.1	4.26426e-52	0	0	0	3	2	3	220	227	222
gene:Solyc01g108390.2	132.2	1.7	262.7	120.2	6.9	4.3	5.4636e-52	0	0	0	1	0	4	285	204	299
gene:Solyc06g082750.2	849.8	171	1528.7	9	3.2	7	5.73997e-52	0	0	0	184	184	145	1610	1448	1528
gene:Solyc10g005330.2	121.8	1.3	242.3	182.9	7.5	4.2	6.00053e-52	0	0	0	0	2	2	278	193	256
gene:Solyc06g067870.2	215	426.7	3.3	0	-7	5.1	6.44079e-52	0	0	0	407	293	580	6	2	2
gene:Solyc10g080870.2	113.3	2.7	224	80.4	6.3	4.1	9.20616e-52	0	0	0	3	2	3	224	213	235
gene:Solyc01g068420.2	151.5	302	1	0	-8.4	4.6	9.44415e-52	0	0	0	255	257	394	0	1	2
gene:Solyc06g009630.1	1025.7	216.7	1834.7	8.5	3.1	7.3	1.16506e-51	0	0	0	194	243	213	1739	1785	1980
gene:Solyc12g100100.1	142.2	284	0.3	0	-9.2	4.5	1.34051e-51	0	0	0	354	206	292	0	1	0
gene:Solyc07g062190.2	1034.8	225.7	1844	8.2	3	7.3	1.34516e-51	0	0	0	219	248	210	1911	1697	1924
gene:Solyc02g094190.2	529.3	980.3	78.3	0.1	-3.6	6.4	1.39215e-51	0	0	0	1049	818	1074	75	91	69
gene:Solyc10g007830.1	114	1	227	141.8	7.1	4.1	1.54309e-51	0	0	0	2	0	1	216	198	267
gene:Solyc06g060570.2	99.2	0.3	198	275.9	8.1	3.9	1.98336e-51	0	0	0	0	0	1	220	174	200
gene:Solyc10g011770.2	900.2	172.3	1628	9.4	3.2	7.1	2.05535e-51	0	0	0	200	177	140	1639	1544	1701
gene:Solyc09g063150.2	153.3	304.7	2	0	-6.8	4.6	2.87548e-51	0	0	0	292	242	380	0	4	2
gene:Solyc01g105590.2	108.3	216.3	0.3	0	-8	4.1	3.24562e-51	0	0	0	228	211	210	0	1	0
gene:Solyc08g078670.2	710.5	1321.7	99.3	0.1	-3.8	6.8	3.59113e-51	0	0	0	1230	1468	1267	77	88	133
gene:Solyc09g011670.2	1073.5	2028.3	118.7	0.1	-4.1	7.4	4.19014e-51	0	0	0	1543	1849	2693	141	103	112
gene:Solyc01g096420.2	238.3	461	15.7	0	-4.9	5.2	4.35041e-51	0	0	0	372	434	577	15	15	17
gene:Solyc02g080910.2	259.8	499.3	20.3	0	-4.6	5.4	4.57426e-51	0	0	0	455	420	623	23	19	19
gene:Solyc05g046030.2	225.2	439.7	10.7	0	-5.6	5.2	7.96073e-51	0	0	0	360	423	536	6	7	19
gene:Solyc08g082570.2	209.8	18	401.7	23.4	4.5	5	7.97883e-51	0	0	0	11	24	19	432	375	398
gene:Solyc07g055060.2	1704	314.7	3093.3	9.8	3.3	8	8.65081e-51	0	0	0	390	259	295	3083	3338	2859
gene:Solyc04g071500.2	474	64	884	13.6	3.8	6.2	1.00467e-50	0	0	0	78	53	61	841	1053	758
gene:Solyc03g120630.2	2288	578.7	3997.3	6.9	2.8	8.5	1.16102e-50	0	0	0	580	629	527	3982	3913	4097
gene:Solyc03g113620.2	2065.5	3782	349	0.1	-3.4	8.3	1.17121e-50	0	0	0	2841	4391	4114	314	361	372
gene:Solyc11g069280.1	336.7	667.7	5.7	0	-7	5.7	1.18589e-50	0	0	0	869	374	760	2	4	11
gene:Solyc02g079460.1	195.2	388.3	2	0	-7.3	4.9	2.17573e-50	0	0	0	326	551	288	2	2	2
gene:Solyc08g068190.2	353	652.3	53.7	0.1	-3.6	5.8	2.58037e-50	0	0	0	698	580	679	52	55	54
gene:Solyc08g079510.2	173.2	12.3	334	27.8	4.8	4.7	2.70705e-50	0	0	0	13	14	10	285	373	344
gene:Solyc02g071490.2	119.5	238.3	0.7	0	-7.6	4.3	2.78026e-50	0	0	0	203	240	272	0	2	0
gene:Solyc01g080220.2	294.3	565.3	23.3	0	-4.7	5.5	2.89368e-50	0	0	0	482	561	653	17	16	37
gene:Solyc06g066560.1	142.7	282.7	2.7	0	-6.4	4.5	3.77329e-50	0	0	0	337	240	271	4	4	0
gene:Solyc01g096660.2	453.3	65.3	841.3	13	3.7	6.1	3.84085e-50	0	0	0	63	77	56	910	688	926
gene:Solyc08g079600.2	194.3	5.7	383	58.8	5.9	4.9	3.85939e-50	0	0	0	10	2	5	401	272	476
gene:Solyc03g044080.2	1611.3	391	2831.7	7.3	2.9	8	4.64599e-50	0	0	0	406	398	369	2582	3110	2803
gene:Solyc06g071230.2	2272.5	4115.7	429.3	0.1	-3.3	8.5	4.66053e-50	0	0	0	4038	4961	3348	386	465	437
gene:Solyc01g081610.2	141.7	8.3	275	33	5	4.4	4.79273e-50	0	0	0	9	7	9	270	299	256
gene:Solyc05g051570.2	383.8	712.3	55.3	0.1	-3.7	5.9	5.02596e-50	0	0	0	599	759	779	56	60	50
gene:Solyc05g011890.1	138	2	274	124.4	7	4.4	5.1634e-50	0	0	0	3	2	1	361	239	222
gene:Solyc09g014350.2	109.8	2.3	217.3	86.6	6.4	4.1	5.8884e-50	0	0	0	3	3	1	199	229	224
gene:Solyc10g008120.2	460.8	894.3	27.3	0	-5.1	6.2	6.23601e-50	0	0	0	612	871	1200	25	20	37
gene:Solyc03g111140.2	1502.5	2925.3	79.7	0	-5.2	7.9	8.76621e-50	0	0	0	1624	3602	3550	71	103	65
gene:Solyc05g007470.2	252.7	488	17.3	0	-4.8	5.3	8.81833e-50	0	0	0	532	379	553	10	16	26
gene:Solyc06g082260.2	126.3	251	1.7	0	-7.2	4.3	9.46375e-50	0	0	0	219	276	258	0	1	4
gene:Solyc08g067530.1	106	1	211	163.5	7.4	4	1.02988e-49	0	0	0	2	0	1	179	254	200
gene:Solyc02g090100.1	210.7	23.3	398	17.4	4.1	5	1.06544e-49	0	0	0	25	26	19	430	381	383
gene:Solyc03g083500.2	190.3	364.3	16.3	0	-4.5	4.9	1.11885e-49	0	0	0	344	388	361	17	15	17
gene:Solyc02g062960.2	294.5	581	8	0	-6.3	5.5	1.29978e-49	0	0	0	515	842	386	6	7	11
gene:Solyc02g070800.2	575.2	48.7	1101.7	22.4	4.5	6.5	1.4859e-49	0	0	0	46	44	56	991	786	1528
gene:Solyc09g064230.1	208.3	17	399.7	22.1	4.5	5	1.6707e-49	0	0	0	22	12	17	457	408	334
gene:Solyc05g052100.2	106.7	2.3	211	85.2	6.4	4	1.71763e-49	0	0	0	3	2	2	201	236	196
gene:Solyc10g078550.1	277.8	531.7	24	0	-4.4	5.4	2.07246e-49	0	0	0	464	583	548	33	28	11
gene:Solyc09g074640.2	195.5	20	371	19.1	4.3	4.9	2.78225e-49	0	0	0	19	24	17	395	343	375
gene:Solyc08g067320.1	337.5	30	645	23.1	4.5	5.7	2.84021e-49	0	0	0	20	48	22	688	562	685
gene:Solyc05g054590.2	424.3	802.3	46.3	0.1	-4.2	6.1	4.15001e-49	0	0	0	733	723	951	48	31	60
gene:Solyc12g006470.1	915.2	76.3	1754	22.7	4.5	7.1	4.4402e-49	0	0	0	73	68	88	2291	1085	1886
gene:Solyc03g124020.1	133.7	266.3	1	0	-7.7	4.4	5.71429e-49	0	0	0	338	216	245	2	1	0
gene:Solyc04g014770.1	194.8	387.3	2.3	0	-6.6	5	7.75022e-49	0	0	0	391	260	511	0	7	0
gene:Solyc01g073780.2	108.8	216.7	1	0	-7.9	4.1	8.95398e-49	0	0	0	206	209	235	0	1	2
gene:Solyc01g090760.2	1262.3	2374	150.7	0.1	-4	7.6	1.09151e-48	0	0	0	2386	3015	1721	174	162	116
gene:Solyc02g071000.1	93.7	0.3	187	444.8	8.8	3.8	1.10912e-48	0	0	0	0	0	1	218	184	159
gene:Solyc09g008500.1	106.7	213	0.3	0	-8.7	4.1	1.47656e-48	0	0	0	193	242	204	0	1	0
gene:Solyc10g055230.1	254.7	501	8.3	0	-5.9	5.3	2.00756e-48	0	0	0	612	315	576	4	8	13
gene:Solyc12g009580.1	131.8	0.7	263	364.6	8.5	4.3	2.24498e-48	0	0	0	1	0	1	299	169	321
gene:Solyc02g070990.1	108.8	1.7	216	131.9	7	4	2.40052e-48	0	0	0	1	3	1	241	187	220
gene:Solyc09g007760.2	1709.3	3144.7	274	0.1	-3.5	8	2.96524e-48	0	0	0	3482	2975	2977	359	207	256
gene:Solyc01g091520.2	211.7	10.3	413	40.8	5.4	5	2.96809e-48	0	0	0	7	10	14	347	556	336
gene:Solyc06g062930.1	122	242	2	0	-6.3	4.3	3.24386e-48	0	0	0	276	218	232	0	4	2
gene:Solyc10g006370.2	387	64.3	709.7	11.3	3.5	5.9	3.88251e-48	0	0	0	54	77	62	686	659	784
gene:Solyc01g100530.2	1148.2	279	2017.3	7.3	2.9	7.5	3.91584e-48	0	0	0	258	310	269	2040	2092	1920
gene:Solyc04g077210.2	150.5	2.7	298.3	105.5	6.7	4.5	4.09288e-48	0	0	0	3	3	2	243	243	409
gene:Solyc10g085850.1	10543.2	3053	18033.3	5.9	2.6	10.7	4.3032e-48	0	0	0	3064	3060	3035	17070	18618	18412
gene:Solyc10g008980.2	935	170.7	1699.3	9.9	3.3	7.2	4.78734e-48	0	0	0	144	160	208	1633	1513	1952
gene:Solyc03g065250.2	164.3	7.7	321	39.5	5.3	4.6	5.03896e-48	0	0	0	5	7	11	357	253	353
gene:Solyc02g065600.2	123.8	245.7	2	0	-6.9	4.3	5.5281e-48	0	0	0	203	277	257	2	2	2
gene:Solyc06g069040.2	241.7	468.7	14.7	0	-5.2	5.3	6.89941e-48	0	0	0	473	379	554	19	6	19
gene:Solyc03g007220.2	141.3	4	278.7	57.9	5.9	4.4	7.27955e-48	0	0	0	4	2	6	326	211	299
gene:Solyc01g094720.2	295.8	48.7	543	11	3.5	5.5	9.03341e-48	0	0	0	56	44	46	517	572	540
gene:Solyc07g043670.1	175	348.3	1.7	0	-6.7	4.8	1.18359e-47	0	0	0	454	231	360	0	5	0
gene:Solyc02g086300.2	1213.5	2401.7	25.3	0	-6.5	7.5	1.30226e-47	0	0	0	1508	4174	1523	21	27	28
gene:Solyc04g079790.2	833.5	156.7	1510.3	9.6	3.3	7	1.64225e-47	0	0	0	147	150	173	1554	1227	1750
gene:Solyc09g075890.2	2520.8	4830.7	211	0	-4.5	8.6	1.71062e-47	0	0	0	3108	6032	5352	283	163	187
gene:Solyc09g082620.2	171.5	6.3	336.7	47.1	5.6	4.7	1.73239e-47	0	0	0	9	3	7	411	240	359
gene:Solyc08g074690.2	194	386	2	0	-7.2	5	1.79306e-47	0	0	0	358	252	548	0	4	2
gene:Solyc02g091520.2	168.7	331	6.3	0	-5.6	4.7	2.22706e-47	0	0	0	249	350	394	6	7	6
gene:Solyc10g005080.2	935.8	169.7	1702	10.1	3.3	7.2	2.61824e-47	0	0	0	174	179	156	2123	1541	1442
gene:Solyc08g079180.2	441.8	84.3	799.3	9.6	3.3	6.1	2.71654e-47	0	0	0	90	94	69	779	838	781
gene:Solyc10g008930.1	100.2	0.3	200	478.1	8.9	3.9	2.78253e-47	0	0	0	0	0	1	235	216	149
gene:Solyc06g007440.2	666.2	1267.3	65	0.1	-4.3	6.7	3.0619e-47	0	0	0	951	1685	1166	54	55	86
gene:Solyc01g105070.2	134.3	267	1.7	0	-6.8	4.4	3.34122e-47	0	0	0	258	209	334	0	3	2
gene:Solyc12g005940.1	274.5	531.3	17.7	0	-4.8	5.4	3.40193e-47	0	0	0	422	469	703	15	25	13
gene:Solyc10g085010.1	126	249.7	2.3	0	-6.5	4.4	3.93924e-47	0	0	0	228	223	298	4	3	0
gene:Solyc06g051200.2	976.3	198	1754.7	8.8	3.1	7.2	4.37639e-47	0	0	0	243	190	161	1751	1698	1815
gene:Solyc04g079050.1	130.3	2.3	258.3	95	6.6	4.3	4.79412e-47	0	0	0	3	0	4	191	334	250
gene:Solyc05g006440.2	128	1.7	254.3	132.5	7	4.3	4.94221e-47	0	0	0	2	2	1	320	180	263
gene:Solyc03g115690.1	104.8	209.3	0.3	0	-7.9	4.1	5.49509e-47	0	0	0	243	180	205	0	1	0
gene:Solyc01g106640.2	137.8	275.7	0	0	-11.1	4.5	5.49656e-47	0	0	0	363	182	282	0	0	0
gene:Solyc01g080680.2	236.8	469.3	4.3	0	-6.6	5.2	5.61772e-47	0	0	0	276	643	489	6	5	2
gene:Solyc02g080610.2	194.5	21	368	17	4.1	4.9	5.67728e-47	0	0	0	27	17	19	376	390	338
gene:Solyc05g056300.2	1231.2	225.7	2236.7	10	3.3	7.6	5.92244e-47	0	0	0	170	286	221	2333	2127	2250
gene:Solyc02g092530.2	143	1.7	284.3	130.4	7	4.4	6.22628e-47	0	0	0	2	0	3	364	188	301
gene:Solyc01g010080.2	248.2	490	6.3	0	-6.3	5.3	6.403e-47	0	0	0	296	526	648	10	5	4
gene:Solyc02g082070.2	599.2	1061.3	137	0.1	-3	6.5	8.59236e-47	0	0	0	1047	1066	1071	141	128	142
gene:Solyc03g120620.2	89	1.3	176.7	133.9	7.1	3.7	8.96524e-47	0	0	0	1	2	1	185	166	179
gene:Solyc02g093860.2	283.7	526.3	41	0.1	-3.7	5.5	9.46412e-47	0	0	0	466	526	587	39	45	39
gene:Solyc01g097690.2	109	217	1	0	-7.9	4.2	9.54077e-47	0	0	0	242	177	232	2	1	0
gene:Solyc09g091810.1	85.5	0.3	170.7	409	8.7	3.7	1.03253e-46	0	0	0	0	0	1	170	196	146
gene:Solyc12g005670.1	185	366.3	3.7	0	-7	4.9	1.14795e-46	0	0	0	453	238	408	6	1	4
gene:Solyc09g091010.2	113	4.7	221.3	46	5.5	4.1	1.28182e-46	0	0	0	7	3	4	208	239	217
gene:Solyc04g079930.2	457	89.3	824.7	9.3	3.2	6.1	1.28746e-46	0	0	0	74	100	94	862	800	812
gene:Solyc02g078130.2	132	3.3	260.7	62.1	6	4.3	1.39369e-46	0	0	0	5	0	5	299	199	284
gene:Solyc07g065530.1	847.7	141	1554.3	10.9	3.4	7	1.43921e-46	0	0	0	183	104	136	1469	1713	1481
gene:Solyc11g010990.1	127	252	2	0	-6.7	4.4	1.92112e-46	0	0	0	204	262	290	0	2	4
gene:Solyc10g055800.1	464.3	883.7	45	0.1	-4.3	6.2	1.99221e-46	0	0	0	981	604	1066	35	53	47
gene:Solyc02g087330.2	2145.7	3724	567.3	0.2	-2.7	8.4	2.01758e-46	0	0	0	3966	3495	3711	517	563	622
gene:Solyc07g008560.2	183.7	357	10.3	0	-5.4	4.9	2.8048e-46	0	0	0	346	303	422	12	4	15
gene:Solyc02g079750.2	1312	2289.3	334.7	0.1	-2.8	7.7	2.98319e-46	0	0	0	2172	2165	2531	332	340	332
gene:Solyc01g090730.2	95.7	1.7	189.7	99	6.6	3.9	3.1203e-46	0	0	0	1	3	1	185	207	177
gene:Solyc11g010570.1	185.3	15.7	355	24.9	4.6	4.8	3.64811e-46	0	0	0	10	24	13	359	390	316
gene:Solyc08g005960.1	218.3	428.7	8	0	-5.6	5.1	4.04519e-46	0	0	0	471	276	539	4	11	9
gene:Solyc01g109860.2	149.3	296	2.7	0	-6.4	4.6	4.36455e-46	0	0	0	215	301	372	2	4	2
gene:Solyc06g084820.1	260.5	502.3	18.7	0	-4.7	5.4	5.15428e-46	0	0	0	593	383	531	8	24	24
gene:Solyc04g007050.2	251.5	496.7	6.3	0	-6.3	5.3	5.63427e-46	0	0	0	491	298	701	4	6	9
gene:Solyc07g022900.2	167.5	7	328	43.7	5.5	4.6	6.41619e-46	0	0	0	8	5	8	355	231	398
gene:Solyc02g084950.2	225.8	6.7	445	58.8	5.9	5.1	6.6103e-46	0	0	0	5	2	13	476	291	568
gene:Solyc02g092460.2	1152.2	2265.7	38.7	0	-5.9	7.5	7.57129e-46	0	0	0	1148	3577	2072	44	33	39
gene:Solyc05g044630.2	120.7	3.3	238	69.8	6.1	4.2	9.30626e-46	0	0	0	4	3	3	297	195	222
gene:Solyc12g098890.1	599.2	126	1072.3	8.6	3.1	6.5	9.71123e-46	0	0	0	119	141	118	1111	937	1169
gene:Solyc04g058100.2	851.3	1694.3	8.3	0	-7.3	7	9.93019e-46	0	0	0	1002	1364	2717	8	17	0
gene:Solyc09g011380.2	181.3	12	350.7	34.4	5.1	4.8	1.04088e-45	0	0	0	7	22	7	322	371	359
gene:Solyc12g010590.1	80.5	0.7	160.3	158.5	7.3	3.6	1.15433e-45	0	0	0	1	0	1	145	155	181
gene:Solyc06g073190.2	3904.5	7271.3	537.7	0.1	-3.8	9.2	1.20539e-45	0	0	0	4703	8114	8997	501	600	512
gene:Solyc01g010520.2	157.8	10.7	305	28.8	4.8	4.6	1.30236e-45	0	0	0	10	12	10	372	270	273
gene:Solyc07g056040.2	206.3	26.7	386	14.8	3.9	5	1.57807e-45	0	0	0	25	32	23	361	410	387
gene:Solyc05g024430.2	142.8	4	281.7	65.6	6	4.4	2.10427e-45	0	0	0	3	3	6	328	198	319
gene:Solyc02g088560.2	186.5	17.3	355.7	20.1	4.3	4.8	2.15715e-45	0	0	0	23	17	12	361	316	390
gene:Solyc09g097800.2	301.5	7.3	595.7	75.1	6.2	5.5	2.23286e-45	0	0	0	12	5	5	442	923	422
gene:Solyc07g063610.2	143.5	3	284	109.2	6.8	4.4	2.47246e-45	0	0	0	1	7	1	316	198	338
gene:Solyc09g061280.2	619.2	126.3	1112	8.8	3.1	6.6	2.61336e-45	0	0	0	152	122	105	1064	1204	1068
gene:Solyc08g077900.2	301.5	598.3	4.7	0	-7.1	5.6	2.81876e-45	0	0	0	338	532	925	6	4	4
gene:Solyc06g064620.2	106.2	211	1.3	0	-7	4.1	3.14015e-45	0	0	0	200	184	249	2	2	0
gene:Solyc11g040140.1	175.7	348.7	2.7	0	-6.7	4.8	4.04459e-45	0	0	0	344	223	479	2	4	2
gene:Solyc12g099190.1	95.7	190.3	1	0	-7.2	4	4.33857e-45	0	0	0	191	187	193	2	1	0
gene:Solyc07g056440.2	176.2	336.7	15.7	0.1	-4.3	4.8	4.36615e-45	0	0	0	330	308	372	12	20	15
gene:Solyc05g052420.1	117.2	232.3	2	0	-6.6	4.3	4.75765e-45	0	0	0	246	187	264	4	2	0
gene:Solyc11g072490.1	215	30.7	399.3	12.8	3.7	5	5.78297e-45	0	0	0	34	27	31	418	418	362
gene:Solyc04g081320.2	344	55.3	632.7	11.6	3.5	5.7	7.13619e-45	0	0	0	47	66	53	679	534	685
gene:Solyc05g050880.2	116.5	232	1	0	-7.5	4.3	7.52811e-45	0	0	0	279	175	242	2	1	0
gene:Solyc09g059460.2	214.3	418.3	10.3	0	-5.3	5.1	7.66628e-45	0	0	0	397	298	560	6	12	13
gene:Solyc09g010510.2	97.5	1	194	121.1	6.9	3.9	8.78386e-45	0	0	0	1	0	2	214	153	215
gene:Solyc01g101240.2	784.5	93.3	1475.7	15.7	4	6.9	8.9192e-45	0	0	0	67	87	126	1722	1123	1582
gene:Solyc06g068970.2	238	30	446	14.7	3.9	5.2	1.11429e-44	0	0	0	32	29	29	546	398	394
gene:Solyc02g071690.1	104.8	208.3	1.3	0	-7	4.1	1.1729e-44	0	0	0	186	199	240	0	2	2
gene:Solyc06g051550.2	120.8	240.3	1.3	0	-8	4.3	1.23945e-44	0	0	0	208	206	307	2	0	2
gene:Solyc09g011650.2	136.8	269	4.7	0	-5.5	4.5	1.32189e-44	0	0	0	217	282	308	2	8	4
gene:Solyc02g066960.2	113.3	225.3	1.3	0	-6.8	4.2	1.66616e-44	0	0	0	232	177	267	0	2	2
gene:Solyc02g085870.2	98.5	3	194	57.5	5.8	3.9	2.05752e-44	0	0	0	2	3	4	177	207	198
gene:Solyc02g065400.2	3161	507.3	5814.7	11.5	3.5	8.9	2.30442e-44	0	0	0	346	682	494	5809	5722	5913
gene:Solyc11g071810.1	89	0.3	177.7	246.8	7.9	3.7	2.52508e-44	0	0	0	1	0	0	218	141	174
gene:Solyc01g094270.2	138.8	276.3	1.3	0	-7.4	4.5	3.2099e-44	0	0	0	319	179	331	2	2	0
gene:Solyc08g078520.2	106	1.3	210.7	204.5	7.7	4	3.25287e-44	0	0	0	1	2	1	212	157	263
gene:Solyc08g083350.2	1243.3	348.7	2138	6.1	2.6	7.6	3.80386e-44	0	0	0	368	354	324	2185	2186	2043
gene:Solyc10g074840.1	571.7	1139.3	4	0	-7.8	6.5	4.15379e-44	0	0	0	1434	454	1530	4	8	0
gene:Solyc01g107370.2	259.5	29.7	489.3	16.6	4.1	5.3	4.28056e-44	0	0	0	20	34	35	438	434	596
gene:Solyc12g056250.1	433.5	810	57	0.1	-3.9	6.1	4.92275e-44	0	0	0	786	706	938	66	36	69
gene:Solyc09g042710.2	496.2	114.3	878	7.7	2.9	6.3	5.14093e-44	0	0	0	124	117	102	845	891	898
gene:Solyc02g090960.1	99.2	3.3	195	53	5.7	3.9	5.1802e-44	0	0	0	5	3	2	189	204	192
gene:Solyc07g038160.2	95.3	2	188.7	85.4	6.4	3.9	5.58806e-44	0	0	0	1	3	2	206	199	161
gene:Solyc01g057830.2	791.7	142	1441.3	10.2	3.4	6.9	6.37084e-44	0	0	0	125	168	133	1541	1119	1664
gene:Solyc08g067940.2	125.8	1	250.7	342.9	8.4	4.2	6.68838e-44	0	0	0	1	2	0	345	164	243
gene:Solyc04g078590.2	465.2	68	862.3	12.3	3.6	6.2	7.153e-44	0	0	0	92	46	66	814	972	801
gene:Solyc08g007450.1	90.8	181	0.7	0	-8.5	3.9	8.52093e-44	0	0	0	174	192	177	0	0	2
gene:Solyc04g054800.2	80.7	1	160.3	222.5	7.8	3.6	8.95504e-44	0	0	0	0	2	1	137	174	170
gene:Solyc02g070770.2	212.3	28	396.7	14.7	3.9	5	9.96734e-44	0	0	0	28	36	20	397	418	375
gene:Solyc12g042930.1	168	329.7	6.3	0	-5.7	4.8	1.03514e-43	0	0	0	419	235	335	10	5	4
gene:Solyc04g071620.2	212.8	26.7	399	15.3	3.9	5	1.10158e-43	0	0	0	20	34	26	451	380	366
gene:Solyc01g109680.2	384.2	688	80.3	0.1	-3.1	5.9	1.18693e-43	0	0	0	741	658	665	79	80	82
gene:Solyc09g090960.2	367.8	41	694.7	17.7	4.1	5.8	1.26485e-43	0	0	0	25	61	37	754	585	745
gene:Solyc03g091020.1	108	215.7	0.3	0	-8.8	4.1	1.41654e-43	0	0	0	279	167	201	0	1	0
gene:Solyc10g086270.1	71.8	0.7	143	141.9	7.1	3.4	1.47693e-43	0	0	0	2	0	0	135	145	149
gene:Solyc01g097770.2	100.2	1.3	199	104.9	6.7	3.9	1.69298e-43	0	0	0	2	0	2	241	151	205
gene:Solyc11g006270.1	1165.8	2185.7	146	0.1	-3.9	7.5	1.73883e-43	0	0	0	1447	2784	2326	172	145	121
gene:Solyc07g065420.1	111	218.7	3.3	0	-6.1	4.2	2.03548e-43	0	0	0	242	197	217	6	2	2
gene:Solyc01g103580.2	172.8	327	18.7	0.1	-4.1	4.8	2.51554e-43	0	0	0	311	335	335	23	18	15
gene:Solyc07g055350.2	96.5	192.3	0.7	0	-6.9	4	2.96465e-43	0	0	0	183	170	224	0	2	0
gene:Solyc04g074640.2	214.2	7.7	420.7	49	5.6	5	3.5856e-43	0	0	0	7	5	11	497	251	514
gene:Solyc05g043330.2	72	0.3	143.7	344.3	8.4	3.5	3.70557e-43	0	0	0	1	0	0	139	161	131
gene:Solyc09g008200.2	427.8	788	67.7	0.1	-3.5	6.1	4.21734e-43	0	0	0	621	871	872	62	81	60
gene:Solyc01g108710.2	141.3	274	8.7	0	-5.1	4.5	4.8849e-43	0	0	0	258	311	253	6	7	13
gene:Solyc05g012510.2	128.2	2.7	253.7	89.6	6.5	4.3	5.77752e-43	0	0	0	1	3	4	243	182	336
gene:Solyc06g074710.1	98.2	195	1.3	0	-6.9	4	6.95046e-43	0	0	0	207	162	216	2	2	0
gene:Solyc07g056650.2	1000	232.7	1767.3	7.6	2.9	7.3	7.6257e-43	0	0	0	242	252	204	1770	2021	1511
gene:Solyc07g065090.1	581.5	118.7	1044.3	8.7	3.1	6.5	8.69232e-43	0	0	0	141	104	111	1118	1132	883
gene:Solyc05g011970.2	371	721	21	0	-5.2	5.9	1.11884e-42	0	0	0	602	556	1005	33	11	19
gene:Solyc01g066450.2	245.3	473.3	17.3	0	-4.7	5.3	1.15254e-42	0	0	0	313	583	524	15	20	17
gene:Solyc10g008740.2	772	130	1414	11.1	3.5	6.9	1.22441e-42	0	0	0	122	177	91	1460	1340	1442
gene:Solyc08g006790.2	864	240	1488	6.2	2.6	7.1	1.22593e-42	0	0	0	234	247	239	1543	1427	1494
gene:Solyc05g050790.1	79.7	159	0.3	0	-8.3	3.7	1.33359e-42	0	0	0	164	155	158	0	1	0
gene:Solyc07g007260.2	114.7	1.7	227.7	141.7	7.1	4.1	1.4218e-42	0	0	0	1	2	2	295	235	153
gene:Solyc08g077060.2	204	25.3	382.7	15.2	3.9	5	1.52103e-42	0	0	0	22	29	25	409	317	422
gene:Solyc04g014260.1	89.7	1.3	178	134.8	7.1	3.8	1.63759e-42	0	0	0	1	2	1	222	159	153
gene:Solyc04g053130.2	171.7	11.3	332	28.7	4.8	4.7	1.6907e-42	0	0	0	16	10	8	395	356	245
gene:Solyc09g074050.2	293.7	536	51.3	0.1	-3.4	5.5	1.90585e-42	0	0	0	510	493	605	46	56	52
gene:Solyc08g082710.2	192.3	19	365.7	18.1	4.2	4.9	1.97453e-42	0	0	0	17	14	26	411	301	385
gene:Solyc08g080960.2	349.3	77.7	621	8	3	5.7	2.02721e-42	0	0	0	75	77	81	621	644	598
gene:Solyc09g065560.2	86.7	0.7	172.7	131.6	7	3.7	2.08704e-42	0	0	0	1	0	1	191	133	194
gene:Solyc04g051800.2	483.7	93	874.3	9.4	3.2	6.2	2.28756e-42	0	0	0	76	97	106	1006	756	861
gene:Solyc09g010930.2	853	201.3	1504.7	7.5	2.9	7	2.48233e-42	0	0	0	216	228	160	1490	1468	1556
gene:Solyc06g073540.2	1209.3	332.7	2086	6.3	2.7	7.5	2.51436e-42	0	0	0	307	364	327	2204	2123	1931
gene:Solyc01g091660.2	178.3	341.3	15.3	0	-4.4	4.8	2.62284e-42	0	0	0	343	274	407	17	16	13
gene:Solyc04g078270.2	143.8	281.3	6.3	0	-5.5	4.5	3.48037e-42	0	0	0	313	207	324	4	6	9
gene:Solyc06g082860.2	142.7	279	6.3	0	-5.5	4.5	3.85702e-42	0	0	0	267	231	339	2	6	11
gene:Solyc03g111700.2	122	3.7	240.3	56.8	5.8	4.2	3.861e-42	0	0	0	4	2	5	318	198	205
gene:Solyc09g008380.2	196	20.3	371.7	18.5	4.2	4.9	3.97345e-42	0	0	0	16	24	21	430	295	390
gene:Solyc01g073860.2	78.8	157.7	0	0	-10.3	3.7	4.05916e-42	0	0	0	151	158	164	0	0	0
gene:Solyc08g081710.2	215.5	25.3	405.7	16.7	4.1	5.1	4.15524e-42	0	0	0	21	34	21	405	476	336
gene:Solyc06g050700.2	7868.7	14512	1225.3	0.1	-3.6	10.2	5.18534e-42	0	0	0	10540	19290	13706	1471	1187	1018
gene:Solyc09g082830.2	772.3	109.7	1435	13.2	3.7	6.9	5.63981e-42	0	0	0	82	136	111	1575	1038	1692
gene:Solyc10g007640.2	80	159.7	0.3	0	-8.3	3.7	7.2595e-42	0	0	0	145	165	169	0	1	0
gene:Solyc01g091150.2	302.5	565.7	39.3	0.1	-3.9	5.6	7.39038e-42	0	0	0	456	714	527	37	36	45
gene:Solyc03g096290.2	770.5	154	1387	8.9	3.2	6.9	7.58924e-42	0	0	0	190	128	144	1625	1225	1311
gene:Solyc04g079520.2	137.3	268.7	6	0	-5.5	4.5	7.68884e-42	0	0	0	269	211	326	4	5	9
gene:Solyc11g071470.1	226.2	32.7	419.7	12.7	3.7	5.1	7.75149e-42	0	0	0	32	32	34	484	433	342
gene:Solyc09g074230.2	1023.8	1876.7	171	0.1	-3.5	7.3	7.82069e-42	0	0	0	1476	1941	2213	185	126	202
gene:Solyc09g008250.2	245	467.7	22.3	0.1	-4.3	5.3	8.21475e-42	0	0	0	340	571	492	15	26	26
gene:Solyc06g083860.2	82.5	2	163	86	6.4	3.6	1.0004e-41	0	0	0	3	2	1	179	170	140
gene:Solyc03g116510.1	329	620	38	0.1	-4	5.7	1.16372e-41	0	0	0	462	696	702	50	38	26
gene:Solyc12g007030.1	286	553.3	18.7	0	-5	5.5	1.18685e-41	0	0	0	380	534	746	13	15	28
gene:Solyc05g008370.1	246.5	23.3	469.7	20.2	4.3	5.2	1.20515e-41	0	0	0	25	24	21	605	483	321
gene:Solyc01g080920.2	83.3	166.7	0	0	-10.4	3.8	1.27037e-41	0	0	0	143	160	197	0	0	0
gene:Solyc06g083030.2	626.3	1088.7	164	0.2	-2.7	6.6	1.30446e-41	0	0	0	1049	1104	1113	158	160	174
gene:Solyc04g057980.2	108	3.3	212.7	62.9	6	4	1.51914e-41	0	0	0	4	2	4	206	165	267
gene:Solyc03g031530.2	148.7	292.3	5	0	-5.6	4.6	1.74119e-41	0	0	0	211	299	367	2	9	4
gene:Solyc10g084190.1	105.7	209.7	1.7	0	-6.5	4.1	1.82021e-41	0	0	0	223	160	246	2	3	0
gene:Solyc08g078020.1	375.2	61	689.3	11.1	3.5	5.8	1.9876e-41	0	0	0	84	48	51	733	633	702
gene:Solyc11g010780.1	226.5	430.7	22.3	0.1	-4.2	5.2	2.13394e-41	0	0	0	499	347	446	31	25	11
gene:Solyc07g018360.2	630.3	147.3	1113.3	7.6	2.9	6.6	2.36453e-41	0	0	0	125	163	154	1176	980	1184
gene:Solyc06g068620.2	167.7	10.7	324.7	26.4	4.7	4.7	2.9087e-41	0	0	0	13	3	16	258	326	390
gene:Solyc12g100230.1	174.3	347	1.7	0	-7.2	4.8	3.00355e-41	0	0	0	525	209	307	2	3	0
gene:Solyc06g072480.1	81.5	1	162	223.2	7.8	3.6	3.50201e-41	0	0	0	0	2	1	202	144	140
gene:Solyc12g005000.1	90.7	180.7	0.7	0	-7.2	3.9	3.7225e-41	0	0	0	183	146	213	0	2	0
gene:Solyc01g067890.2	644.5	150	1139	7.6	2.9	6.6	4.01741e-41	0	0	0	122	150	178	1192	1136	1089
gene:Solyc05g053020.2	84.8	168.7	1	0	-7.6	3.8	4.12085e-41	0	0	0	167	185	154	0	1	2
gene:Solyc02g036350.2	310.2	47	573.3	11.9	3.6	5.6	4.34687e-41	0	0	0	42	37	62	474	626	620
gene:Solyc01g090240.2	232.8	42.3	423.3	10	3.3	5.2	5.19887e-41	0	0	0	47	41	39	440	440	390
gene:Solyc08g007780.2	157.7	309.7	5.7	0	-5.6	4.7	5.21722e-41	0	0	0	222	293	414	4	7	6
gene:Solyc02g068600.2	76	1.3	150.7	93.2	6.5	3.5	6.51359e-41	0	0	0	1	2	1	158	139	155
gene:Solyc02g077990.2	1448.5	414.7	2482.3	6	2.6	7.8	6.71208e-41	0	0	0	373	457	414	2441	2330	2676
gene:Solyc11g008200.1	107.2	213	1.3	0	-6.7	4.1	7.41341e-41	0	0	0	161	213	265	2	2	0
gene:Solyc03g121720.2	403.2	78.3	728	9.3	3.2	5.9	7.65087e-41	0	0	0	70	80	85	746	596	842
gene:Solyc02g067320.1	143	5.7	280.3	54.2	5.8	4.5	7.65105e-41	0	0	0	6	7	4	256	383	202
gene:Solyc02g065240.2	161.3	17.3	305.3	17.3	4.1	4.6	8.24845e-41	0	0	0	12	17	23	297	290	329
gene:Solyc04g007250.1	115.3	229	1.7	0	-7.1	4.2	8.31675e-41	0	0	0	224	293	170	4	1	0
gene:Solyc06g083080.2	562.3	136.7	988	7.2	2.9	6.4	8.87524e-41	0	0	0	135	128	147	875	1103	986
gene:Solyc10g050890.1	463.8	868	59.7	0.1	-3.8	6.2	8.94259e-41	0	0	0	903	626	1075	44	73	62
gene:Solyc04g049450.2	1878.5	3189.3	567.7	0.2	-2.5	8.2	9.83989e-41	0	0	0	3351	2884	3333	582	563	558
gene:Solyc01g006660.1	239.3	454.7	24	0	-4.4	5.2	1.01694e-40	0	0	0	534	400	430	37	13	22
gene:Solyc08g083060.2	228.3	450	6.7	0	-6.2	5.2	1.02714e-40	0	0	0	248	594	508	10	4	6
gene:Solyc11g010400.1	90.5	180.7	0.3	0	-8.5	3.9	1.13436e-40	0	0	0	188	138	216	0	1	0
gene:Solyc10g009080.2	221	28	414	15.3	3.9	5.1	1.16877e-40	0	0	0	24	37	23	474	340	428
gene:Solyc02g086130.2	389	86.7	691.3	7.9	3	5.9	1.30737e-40	0	0	0	96	71	93	671	738	665
gene:Solyc02g064970.2	118.7	235	2.3	0	-6.4	4.3	1.58214e-40	0	0	0	282	167	256	0	3	4
gene:Solyc06g060360.2	1103.2	293.7	1912.7	6.6	2.7	7.4	1.91423e-40	0	0	0	266	350	265	1907	1924	1907
gene:Solyc04g051500.2	712.2	1229	195.3	0.2	-2.7	6.8	1.97976e-40	0	0	0	1309	1151	1227	197	197	192
gene:Solyc08g069230.2	102.3	5.3	199.3	45.6	5.5	4	2.11388e-40	0	0	0	3	9	4	208	209	181
gene:Solyc09g011500.2	116.5	230.3	2.7	0	-6.6	4.2	2.4762e-40	0	0	0	184	209	298	2	2	4
gene:Solyc06g051260.2	77.8	0.7	155	118.3	6.9	3.5	2.83453e-40	0	0	0	1	0	1	175	122	168
gene:Solyc03g118310.2	74.3	1.3	147.3	111.4	6.8	3.5	2.95406e-40	0	0	0	0	2	2	162	129	151
gene:Solyc09g007560.2	898.2	258.3	1538	6	2.6	7.1	3.22992e-40	0	0	0	254	267	254	1575	1412	1627
gene:Solyc02g087400.1	214	23.7	404.3	18.3	4.2	5	3.32703e-40	0	0	0	23	36	12	393	387	433
gene:Solyc02g071470.2	106.8	212.7	1	0	-7.4	4.1	3.74205e-40	0	0	0	198	163	277	0	1	2
gene:Solyc01g009570.2	150.7	1.7	299.7	185	7.5	4.5	3.91076e-40	0	0	0	1	2	2	459	182	258
gene:Solyc03g006540.2	68.3	0.3	136.3	322.2	8.3	3.3	3.92552e-40	0	0	0	0	0	1	133	117	159
gene:Solyc03g031890.2	1120.5	2178.7	62.3	0	-5.2	7.4	4.3339e-40	0	0	0	1239	3488	1809	73	49	65
gene:Solyc07g052460.2	133.5	262	5	0	-5.4	4.4	4.89447e-40	0	0	0	219	228	339	4	9	2
gene:Solyc01g091170.2	204.3	3	405.7	119.1	6.9	4.9	4.91717e-40	0	0	0	2	3	4	609	210	398
gene:Solyc01g111330.2	704.2	155.7	1252.7	8	3	6.8	4.96574e-40	0	0	0	200	126	141	1257	1291	1210
gene:Solyc04g074470.1	145.2	280	10.3	0	-4.8	4.5	5.17203e-40	0	0	0	316	219	305	8	10	13
gene:Solyc04g074180.2	299.7	59.7	539.7	9.3	3.2	5.5	6.75072e-40	0	0	0	53	75	51	544	541	534
gene:Solyc03g119960.2	94	3.3	184.7	50.2	5.7	3.8	7.06802e-40	0	0	0	4	2	4	199	150	205
gene:Solyc02g086740.1	381	81.7	680.3	8.4	3.1	5.9	7.17444e-40	0	0	0	86	95	64	652	683	706
gene:Solyc12g009600.1	106.7	2	211.3	95.3	6.6	4	8.24133e-40	0	0	0	3	2	1	224	145	265
gene:Solyc02g078950.2	140	10.3	269.7	24.8	4.6	4.4	8.41395e-40	0	0	0	9	10	12	303	209	297
gene:Solyc03g119660.1	93.8	186.3	1.3	0	-6.8	3.9	8.83277e-40	0	0	0	172	158	229	2	2	0
gene:Solyc02g079240.1	105.2	210.3	0	0	-10.7	4.1	9.12986e-40	0	0	0	173	294	164	0	0	0
gene:Solyc06g063060.2	189.2	376.3	2	0	-7.5	4.9	9.18167e-40	0	0	0	195	548	386	2	2	2
gene:Solyc09g075070.2	400.2	733.3	67	0.1	-3.5	6	1.0345e-39	0	0	0	586	723	891	75	55	71
gene:Solyc08g007680.1	89.3	178.3	0.3	0	-7.7	3.9	1.06501e-39	0	0	0	222	138	175	0	1	0
gene:Solyc02g068090.2	1192.5	288.7	2096.3	7.3	2.9	7.5	1.21517e-39	0	0	0	274	355	237	2136	1914	2239
gene:Solyc07g007930.2	1465.3	2759.3	171.3	0.1	-4	7.8	1.26914e-39	0	0	0	2456	3941	1881	131	196	187
gene:Solyc03g113720.2	193.3	28	358.7	12.7	3.7	4.9	1.30516e-39	0	0	0	21	27	36	370	340	366
gene:Solyc04g009020.2	155	6	304	59.5	5.9	4.5	1.43141e-39	0	0	0	4	10	4	339	198	375
gene:Solyc09g090210.2	125.3	248.7	2	0	-6.7	4.3	1.85773e-39	0	0	0	203	201	342	0	2	4
gene:Solyc03g117490.2	574.3	1013.3	135.3	0.1	-2.9	6.5	1.89508e-39	0	0	0	928	1007	1105	110	147	149
gene:Solyc01g067290.2	272	40.3	503.7	13.3	3.7	5.4	1.92189e-39	0	0	0	32	60	29	478	531	502
gene:Solyc06g083390.2	776.8	1386	167.7	0.1	-3	6.9	1.97963e-39	0	0	0	1103	1383	1672	175	177	151
gene:Solyc08g079200.1	203	392	14	0	-4.9	5	1.98447e-39	0	0	0	476	262	438	17	10	15
gene:Solyc03g005670.2	76.3	152	0.7	0	-6.6	3.7	2.02203e-39	0	0	0	148	143	165	0	2	0
gene:Solyc03g019660.2	89.7	4.3	175	36.5	5.2	3.8	2.13349e-39	0	0	0	6	2	5	191	168	166
gene:Solyc03g113490.2	270	493.3	46.7	0.1	-3.4	5.4	2.39566e-39	0	0	0	464	440	576	46	53	41
gene:Solyc03g082430.1	71.5	0.7	142.3	196.9	7.6	3.4	2.67032e-39	0	0	0	1	0	1	145	112	170
gene:Solyc08g007770.2	96.8	1.3	192.3	183.7	7.5	3.8	2.72275e-39	0	0	0	1	3	0	202	138	237
gene:Solyc03g119080.2	412.7	103	722.3	7	2.8	6	2.90139e-39	0	0	0	97	99	113	713	690	764
gene:Solyc08g083360.2	147.8	2	293.7	175	7.5	4.5	3.00235e-39	0	0	0	0	5	1	418	177	286
gene:Solyc05g007510.2	190.8	28.3	353.3	12.2	3.6	4.9	3.06655e-39	0	0	0	25	24	36	351	386	323
gene:Solyc06g050920.2	101.3	198.7	4	0	-5.7	4	3.13318e-39	0	0	0	179	192	225	6	4	2
gene:Solyc12g014500.1	96.3	3.7	189	47.3	5.6	3.8	3.17702e-39	0	0	0	2	3	6	197	155	215
gene:Solyc01g102390.2	587.8	1045.3	130.3	0.1	-3	6.5	3.4183e-39	0	0	0	1202	849	1085	121	143	127
gene:Solyc07g065860.2	229.3	432	26.7	0.1	-4.2	5.2	3.82818e-39	0	0	0	426	427	443	37	13	30
gene:Solyc06g073320.2	2254.5	637.7	3871.3	6.1	2.6	8.4	3.92198e-39	0	0	0	623	612	678	4577	3507	3530
gene:Solyc10g005400.2	82.3	1	163.7	223.5	7.8	3.6	4.09548e-39	0	0	0	1	2	0	152	128	211
gene:Solyc01g094080.2	126.8	9.7	244	23.5	4.6	4.3	4.34209e-39	0	0	0	11	7	11	260	201	271
gene:Solyc04g076770.2	84.3	167.3	1.3	0	-6.7	3.8	4.42503e-39	0	0	0	179	180	143	0	2	2
gene:Solyc03g114320.2	408	723.3	92.7	0.1	-3	6	4.51344e-39	0	0	0	643	718	809	87	98	93
gene:Solyc04g011490.2	119.7	238.3	1	0	-8.1	4.3	4.5736e-39	0	0	0	163	216	336	2	1	0
gene:Solyc10g007870.2	64.2	0.3	128	303.3	8.2	3.3	5.33579e-39	0	0	0	1	0	0	150	116	118
gene:Solyc03g119150.2	109.3	6.7	212	34.7	5.1	4.1	5.44685e-39	0	0	0	2	9	9	214	230	192
gene:Solyc02g078660.2	88.3	175.7	1	0	-7.1	3.8	5.70858e-39	0	0	0	166	214	147	2	1	0
gene:Solyc12g096400.1	97.5	194.7	0.3	0	-7.8	4	5.81845e-39	0	0	0	263	165	156	0	1	0
gene:Solyc07g063120.2	154.5	10	299	30.5	4.9	4.5	5.92405e-39	0	0	0	9	12	9	376	213	308
gene:Solyc11g007220.1	86.5	172.7	0.3	0	-8.4	3.8	7.08614e-39	0	0	0	204	128	186	0	1	0
gene:Solyc02g094180.2	128.7	255.3	2	0	-6.4	4.4	7.41067e-39	0	0	0	174	247	345	0	4	2
gene:Solyc02g077420.2	84.3	168	0.7	0	-7.1	3.8	8.18268e-39	0	0	0	133	185	186	0	2	0
gene:Solyc12g089370.1	97.5	194	1	0	-7.3	4	9.40401e-39	0	0	0	141	233	208	2	1	0
gene:Solyc12g007250.1	112.5	224	1	0	-8	4.2	9.96682e-39	0	0	0	233	146	293	2	1	0
gene:Solyc02g089350.2	169	24.7	313.3	12.3	3.6	4.7	1.04123e-38	0	0	0	23	22	29	320	295	325
gene:Solyc01g007100.2	188.8	24.7	353	14.3	3.8	4.8	1.05086e-38	0	0	0	25	27	22	432	323	304
gene:Solyc10g007800.2	112.7	2.3	223	91.1	6.5	4.1	1.09025e-38	0	0	0	1	2	4	202	308	159
gene:Solyc03g113040.2	157	301	13	0	-4.6	4.6	1.11138e-38	0	0	0	255	316	332	21	9	9
gene:Solyc02g068740.2	1636.7	2750.3	523	0.2	-2.4	8	1.15146e-38	0	0	0	2766	2893	2592	524	543	502
gene:Solyc04g009540.1	291.5	58	525	9.1	3.2	5.5	1.21576e-38	0	0	0	62	63	49	553	454	568
gene:Solyc02g065740.2	104.3	208.3	0.3	0	-7.9	4.1	1.30332e-38	0	0	0	231	133	261	0	1	0
gene:Solyc01g079470.2	58	0.7	115.3	161.8	7.3	3.1	1.3186e-38	0	0	0	1	0	1	110	120	116
gene:Solyc12g056830.1	645.7	150.3	1141	7.7	2.9	6.6	1.33144e-38	0	0	0	140	190	121	1159	1091	1173
gene:Solyc03g083710.1	181.8	361.3	2.3	0	-7	4.9	1.46118e-38	0	0	0	559	216	309	0	3	4
gene:Solyc08g029000.2	182.5	364	1	0	-8.7	4.9	1.65159e-38	0	0	0	233	255	604	0	1	2
gene:Solyc02g088240.2	144.5	281.3	7.7	0	-5.4	4.5	1.65247e-38	0	0	0	244	233	367	10	4	9
gene:Solyc03g123670.2	257.3	469.7	45	0.1	-3.4	5.3	1.95171e-38	0	0	0	510	490	409	35	50	50
gene:Solyc01g087740.1	264.2	493	35.3	0.1	-3.8	5.4	2.15539e-38	0	0	0	643	432	404	35	32	39
gene:Solyc01g068630.2	135.7	266.3	5	0	-5.9	4.5	2.19218e-38	0	0	0	219	221	359	8	3	4
gene:Solyc08g078950.2	538.7	990.3	87	0.1	-3.5	6.4	2.21933e-38	0	0	0	883	789	1299	81	75	105
gene:Solyc07g056240.2	79.7	3.3	156	49.8	5.6	3.6	2.23691e-38	0	0	0	3	5	2	164	155	149
gene:Solyc12g009200.1	98.3	1	195.7	149.3	7.2	3.9	2.40564e-38	0	0	0	1	0	2	229	123	235
gene:Solyc05g012580.1	835.7	223.7	1447.7	6.5	2.7	7	2.59074e-38	0	0	0	216	238	217	1255	1672	1416
gene:Solyc10g005470.2	81.8	0.3	163.3	388	8.6	3.6	2.78166e-38	0	0	0	0	0	1	224	148	118
gene:Solyc03g122320.1	123	244	2	0	-6.7	4.3	2.81768e-38	0	0	0	300	155	277	0	2	4
gene:Solyc04g081020.2	89	175.3	2.7	0	-6	3.9	3.39286e-38	0	0	0	159	184	183	2	2	4
gene:Solyc09g092760.2	219.5	3.7	435.3	103.5	6.7	5.1	3.58712e-38	0	0	0	4	3	4	341	726	239
gene:Solyc01g006450.2	431	76	786	10.4	3.4	6	3.70453e-38	0	0	0	73	87	68	852	578	928
gene:Solyc01g010250.2	80.8	2.7	159	56.3	5.8	3.6	4.91085e-38	0	0	0	3	3	2	177	136	164
gene:Solyc04g071140.2	1451.7	2579.3	324	0.1	-3	7.8	5.50754e-38	0	0	0	1937	3099	2702	337	347	288
gene:Solyc08g083190.2	62.7	1	124.3	171.8	7.4	3.2	5.60431e-38	0	0	0	1	2	0	139	120	114
gene:Solyc03g005550.2	83.5	166.7	0.3	0	-8.4	3.8	6.00933e-38	0	0	0	164	128	208	0	1	0
gene:Solyc01g080910.2	380.2	57.3	703	12.1	3.6	5.9	6.22829e-38	0	0	0	71	46	55	873	722	514
gene:Solyc12g094460.1	85.7	171	0.3	0	-7.6	3.8	6.52494e-38	0	0	0	208	124	181	0	1	0
gene:Solyc04g049920.2	716.8	1262	171.7	0.1	-2.9	6.8	6.66637e-38	0	0	0	1138	1184	1464	141	180	194
gene:Solyc05g051210.2	110.7	221.3	0	0	-10.8	4.2	7.38246e-38	0	0	0	310	136	218	0	0	0
gene:Solyc12g097080.1	177.7	353.7	1.7	0	-7.3	4.8	7.40974e-38	0	0	0	265	221	575	2	3	0
gene:Solyc12g056540.1	1478.3	447.3	2509.3	5.6	2.5	7.8	7.83224e-38	0	0	0	450	488	404	2408	2780	2340
gene:Solyc03g071590.2	74.2	0.3	148	204.6	7.7	3.4	7.99391e-38	0	0	0	1	0	0	164	106	174
gene:Solyc01g107720.2	152.8	303.7	2	0	-7	4.6	8.56467e-38	0	0	0	411	167	333	4	2	0
gene:Solyc02g092490.2	122.7	7.3	238	32	5	4.2	9.3037e-38	0	0	0	6	7	9	226	303	185
gene:Solyc06g083490.2	156.5	15.7	297.3	20	4.3	4.6	9.44431e-38	0	0	0	14	20	13	260	372	260
gene:Solyc01g111740.2	302.7	60.3	545	9.1	3.2	5.5	9.61512e-38	0	0	0	59	63	59	542	643	450
gene:Solyc03g005960.2	168.8	1.7	336	175.2	7.5	4.6	1.02071e-37	0	0	0	2	2	1	370	160	478
gene:Solyc02g067310.2	72	1	143	199.9	7.6	3.5	1.1251e-37	0	0	0	1	2	0	120	182	127
gene:Solyc01g005230.2	111.5	222.7	0.3	0	-8.8	4.2	1.19992e-37	0	0	0	151	190	327	0	1	0
gene:Solyc11g007200.1	421.5	788.7	54.3	0.1	-4	6	1.22184e-37	0	0	0	760	672	934	54	32	77
gene:Solyc02g081970.2	152.7	297	8.3	0	-5.3	4.6	1.41487e-37	0	0	0	227	260	404	10	6	9
gene:Solyc11g010170.1	186	14.3	357.7	25.1	4.6	4.8	1.57126e-37	0	0	0	11	14	18	476	354	243
gene:Solyc02g090940.2	144	284.7	3.3	0	-6.2	4.5	1.69589e-37	0	0	0	182	274	398	4	4	2
gene:Solyc05g009080.2	105.3	1.3	209.3	131	7	4	1.72587e-37	0	0	0	3	0	1	293	139	196
gene:Solyc07g054870.2	93.8	185	2.7	0	-6	3.9	1.74735e-37	0	0	0	157	180	218	4	2	2
gene:Solyc08g065670.2	109	215.7	2.3	0	-6.3	4.1	1.78428e-37	0	0	0	154	216	277	2	3	2
gene:Solyc08g005950.2	131.7	259	4.3	0	-6	4.4	1.86199e-37	0	0	0	190	238	349	8	3	2
gene:Solyc06g009280.1	99.7	195.7	3.7	0	-5.3	4	1.87196e-37	0	0	0	183	173	231	2	7	2
gene:Solyc05g008350.2	286.2	59	513.3	8.7	3.1	5.5	1.97835e-37	0	0	0	46	65	66	553	473	514
gene:Solyc10g005350.2	82.3	164	0.7	0	-7.1	3.8	2.08795e-37	0	0	0	196	126	170	0	2	0
gene:Solyc02g067120.2	258.3	16.7	500	29.2	4.9	5.3	2.1434e-37	0	0	0	12	17	21	605	284	611
gene:Solyc11g051060.1	125.8	248	3.7	0	-5.9	4.4	2.21957e-37	0	0	0	299	165	280	6	5	0
gene:Solyc06g062380.2	134.8	265	4.7	0	-6.5	4.4	2.22184e-37	0	0	0	224	214	357	4	1	9
gene:Solyc05g051380.2	277	511	43	0.1	-3.5	5.4	2.27966e-37	0	0	0	395	605	533	46	49	34
gene:Solyc06g069030.2	111	6.3	215.7	30.1	4.9	4.1	2.40908e-37	0	0	0	8	3	8	226	169	252
gene:Solyc02g086890.2	159.8	22.3	297.3	14.1	3.8	4.6	2.57448e-37	0	0	0	17	29	21	285	303	304
gene:Solyc01g005520.2	164.8	10.3	319.3	29.2	4.9	4.6	2.71966e-37	0	0	0	9	7	15	378	212	368
gene:Solyc06g068870.2	479.8	128	831.7	6.6	2.7	6.2	2.77303e-37	0	0	0	115	146	123	833	861	801
gene:Solyc03g118410.2	1776.7	221	3332.3	15.2	3.9	8.1	2.99691e-37	0	0	0	142	313	208	3505	2454	4038
gene:Solyc07g008130.2	201.5	401.7	1.3	0	-7.5	5	3.208e-37	0	0	0	238	293	674	0	4	0
gene:Solyc04g008230.2	300.2	37.7	562.7	14.2	3.8	5.5	3.58679e-37	0	0	0	46	20	47	681	570	437
gene:Solyc04g051280.2	71.8	2.3	141.3	56.2	5.8	3.4	4.09381e-37	0	0	0	1	3	3	131	138	155
gene:Solyc07g006550.2	76.2	0.7	151.7	116	6.9	3.5	4.21815e-37	0	0	0	1	0	1	201	123	131
gene:Solyc01g111250.2	111.5	221.7	1.3	0	-6.8	4.2	5.11242e-37	0	0	0	141	265	259	0	2	2
gene:Solyc04g072000.2	458.3	905.3	11.3	0	-6.2	6.2	5.13341e-37	0	0	0	471	711	1534	6	17	11
gene:Solyc05g009500.2	65.2	0.3	130	305.9	8.3	3.3	5.28668e-37	0	0	0	1	0	0	118	108	164
gene:Solyc09g090980.2	1159.5	2167.7	151.3	0.1	-3.8	7.5	5.53912e-37	0	0	0	1725	1784	2994	131	207	116
gene:Solyc06g074990.1	83.8	167.3	0.3	0	-8.4	3.8	5.56616e-37	0	0	0	153	131	218	0	1	0
gene:Solyc04g072030.1	85.7	5	166.3	35.9	5.2	3.7	6.45406e-37	0	0	0	3	7	5	179	161	159
gene:Solyc05g025810.2	81.2	3.7	158.7	42.7	5.4	3.6	6.86445e-37	0	0	0	5	5	1	158	157	161
gene:Solyc09g090730.1	302.7	563.3	42	0.1	-3.7	5.6	7.23921e-37	0	0	0	611	420	659	54	44	28
gene:Solyc06g064960.2	64.8	129.7	0	0	-10	3.4	8.21147e-37	0	0	0	113	139	137	0	0	0
gene:Solyc03g025350.2	110.2	217.3	3	0	-5.7	4.2	8.98143e-37	0	0	0	187	180	285	0	5	4
gene:Solyc06g084430.2	1013.2	323.7	1702.7	5.3	2.4	7.3	9.07384e-37	0	0	0	334	333	304	1633	1701	1774
gene:Solyc02g005290.2	190.7	35	346.3	9.8	3.3	4.9	9.89757e-37	0	0	0	37	34	34	351	320	368
gene:Solyc08g005650.2	100.2	2.7	197.7	69.7	6.1	3.9	1.01856e-36	0	0	0	2	3	3	243	135	215
gene:Solyc03g020040.2	442.3	5.7	879	147	7.2	6.1	1.15157e-36	0	0	0	7	5	5	575	1638	424
gene:Solyc03g032220.2	132	257.7	6.3	0	-5.4	4.4	1.17563e-36	0	0	0	264	204	305	0	6	13
gene:Solyc08g006530.2	936.7	247.3	1626	6.6	2.7	7.2	1.33829e-36	0	0	0	221	308	213	1541	1725	1612
gene:Solyc01g096940.2	219.8	35.3	404.3	11.2	3.5	5.1	1.3885e-36	0	0	0	35	34	37	397	325	491
gene:Solyc07g009030.2	270.8	539.7	2	0	-7.8	5.4	1.70376e-36	0	0	0	313	328	978	2	2	2
gene:Solyc08g081310.2	937.3	267	1607.7	6.1	2.6	7.2	1.72721e-36	0	0	0	219	303	279	1681	1564	1578
gene:Solyc02g080450.1	115.7	224.3	7	0	-4.9	4.2	1.86853e-36	0	0	0	239	175	259	8	9	4
gene:Solyc08g066420.1	159	25	293	12	3.6	4.6	1.86868e-36	0	0	0	25	26	24	314	302	263
gene:Solyc06g082310.2	76.3	151.7	1	0	-6.9	3.7	1.92806e-36	0	0	0	132	143	180	2	1	0
gene:Solyc12g019480.1	73.2	2.3	144	57	5.8	3.5	1.93516e-36	0	0	0	1	3	3	166	128	138
gene:Solyc03g006970.1	100	4.7	195.3	36.8	5.2	3.9	2.01326e-36	0	0	0	8	2	4	222	213	151
gene:Solyc10g007070.2	164.8	317.7	12	0	-4.8	4.7	2.09633e-36	0	0	0	266	253	434	10	11	15
gene:Solyc05g054350.2	67.8	1.3	134.3	101.5	6.7	3.3	2.13409e-36	0	0	0	1	2	1	114	125	164
gene:Solyc06g005470.2	854.3	1700.7	8	0	-7.7	7.1	2.27579e-36	0	0	0	558	1492	3052	6	9	9
gene:Solyc04g077780.2	588.5	1115	62	0.1	-4.2	6.5	2.53503e-36	0	0	0	774	1253	1318	75	34	77
gene:Solyc07g065920.2	88	1.7	174.3	109.3	6.8	3.8	2.5436e-36	0	0	0	1	2	2	116	220	187
gene:Solyc10g008330.2	107.2	213.3	1	0	-6.8	4.1	2.64573e-36	0	0	0	180	304	156	0	3	0
gene:Solyc04g050170.2	175.7	330.3	21	0.1	-4.1	4.8	2.66121e-36	0	0	0	376	281	334	29	15	19
gene:Solyc09g075330.2	91.2	181	1.3	0	-6.3	3.9	2.75024e-36	0	0	0	156	150	237	0	4	0
gene:Solyc04g073990.2	2318.2	3884	752.3	0.2	-2.4	8.5	2.9614e-36	0	0	0	3768	3901	3983	737	670	850
gene:Solyc02g089300.2	156	307.7	4.3	0	-6	4.6	3.23256e-36	0	0	0	174	389	360	6	5	2
gene:Solyc08g078460.2	663	1298.7	27.3	0	-5.6	6.7	3.29642e-36	0	0	0	565	1981	1350	31	21	30
gene:Solyc09g098490.2	98.8	5.3	192.3	39.4	5.3	3.9	3.78114e-36	0	0	0	3	7	6	158	238	181
gene:Solyc11g012930.1	117	227.7	6.3	0	-5.6	4.2	3.87894e-36	0	0	0	210	209	264	4	2	13
gene:Solyc03g025710.2	115.8	2.7	229	80.6	6.3	4.1	4.10842e-36	0	0	0	4	3	1	307	143	237
gene:Solyc07g018070.2	359.5	81	638	7.9	3	5.8	4.21848e-36	0	0	0	93	82	68	652	549	713
gene:Solyc04g011480.2	102.2	204	0.3	0	-7.9	4.1	4.48797e-36	0	0	0	180	139	293	0	1	0
gene:Solyc09g090510.2	183.8	14.7	353	23.6	4.6	4.8	4.59562e-36	0	0	0	13	14	17	413	224	422
gene:Solyc12g087940.1	381	68	694	9.9	3.3	5.9	4.86784e-36	0	0	0	97	46	61	688	709	685
gene:Solyc04g071930.2	248.3	38.7	458	11.3	3.5	5.3	4.94434e-36	0	0	0	51	22	43	499	472	403
gene:Solyc08g008630.2	101.8	1.3	202.3	152.1	7.2	3.9	5.24309e-36	0	0	0	1	2	1	256	123	228
gene:Solyc06g083900.2	152.7	2.3	303	153.3	7.3	4.5	6.07347e-36	0	0	0	0	5	2	476	252	181
gene:Solyc05g050780.2	80.2	159	1.3	0	-7.5	3.7	6.4246e-36	0	0	0	139	148	190	2	0	2
gene:Solyc01g095690.2	62.3	0.7	124	123.4	6.9	3.2	6.48218e-36	0	0	0	1	0	1	150	119	103
gene:Solyc05g008360.1	84.7	167.3	2	0	-6.4	3.8	6.74544e-36	0	0	0	169	133	200	2	2	2
gene:Solyc02g069190.2	277.3	550.3	4.3	0	-7.1	5.5	7.35557e-36	0	0	0	294	405	952	4	3	6
gene:Solyc10g044700.1	99.2	197.3	1	0	-7.3	4	7.51182e-36	0	0	0	176	143	273	0	1	2
gene:Solyc01g009040.2	603	167	1039	6.2	2.6	6.5	7.68358e-36	0	0	0	194	138	169	1053	1013	1051
gene:Solyc04g008330.1	72.3	0.7	144	202.2	7.7	3.5	7.93007e-36	0	0	0	1	0	1	191	144	97
gene:Solyc11g051160.1	206.7	386.7	26.7	0.1	-4	5	8.1485e-36	0	0	0	337	340	483	33	19	28
gene:Solyc05g055400.2	58	1	115	88.8	6.5	3.1	9.21711e-36	0	0	0	3	0	0	123	119	103
gene:Solyc02g093720.2	348.5	84	613	7.2	2.8	5.7	9.36836e-36	0	0	0	89	75	88	698	551	590
gene:Solyc11g069190.1	170.7	16	325.3	19.9	4.3	4.7	1.02288e-35	0	0	0	12	14	22	384	237	355
gene:Solyc03g112630.2	127.3	14.7	240	16.2	4	4.3	1.13138e-35	0	0	0	14	15	15	270	211	239
gene:Solyc07g008930.1	68.8	137.7	0	0	-10.1	3.5	1.14533e-35	0	0	0	109	141	163	0	0	0
gene:Solyc03g034010.2	108.3	10.7	206	20.4	4.4	4	1.25324e-35	0	0	0	9	14	9	220	200	198
gene:Solyc03g114820.2	72.2	143	1.3	0	-6.5	3.6	1.26978e-35	0	0	0	127	143	159	2	2	0
gene:Solyc01g102400.2	418.2	753.3	83	0.1	-3.2	6	1.33146e-35	0	0	0	641	745	874	64	77	108
gene:Solyc07g018240.1	76.3	0.7	152	153.7	7.3	3.6	1.35281e-35	0	0	0	1	0	1	127	211	118
gene:Solyc02g067340.2	75.5	3.3	147.7	43.2	5.4	3.5	1.41109e-35	0	0	0	4	3	3	150	127	166
gene:Solyc12g049160.1	68.3	136.7	0	0	-10.1	3.5	1.49773e-35	0	0	0	164	107	139	0	0	0
gene:Solyc08g077880.2	952.7	304.7	1600.7	5.3	2.4	7.2	1.56915e-35	0	0	0	298	327	289	1587	1719	1496
gene:Solyc02g076850.1	159.3	302.7	16	0.1	-4.2	4.7	1.57495e-35	0	0	0	350	332	226	13	18	17
gene:Solyc08g014050.1	93.3	182.3	4.3	0	-5.3	3.9	1.57959e-35	0	0	0	212	165	170	2	5	6
gene:Solyc01g096240.2	312.3	47.7	577	12.8	3.7	5.6	1.69552e-35	0	0	0	38	73	32	625	538	568
gene:Solyc09g005210.2	92	183.7	0.3	0	-7.7	3.9	1.82848e-35	0	0	0	149	143	259	0	1	0
gene:Solyc10g081170.1	4590.3	1414	7766.7	5.5	2.5	9.5	1.87221e-35	0	0	0	1405	1332	1505	9267	6957	7076
gene:Solyc09g090360.2	173.3	324.7	22	0.1	-3.9	4.8	1.9538e-35	0	0	0	270	330	374	15	23	28
gene:Solyc12g098770.1	89	178	0	0	-10.5	3.9	2.07496e-35	0	0	0	191	112	231	0	0	0
gene:Solyc06g071500.2	701	1231	171	0.1	-2.9	6.8	2.14805e-35	0	0	0	1039	1141	1513	179	153	181
gene:Solyc06g082300.2	66.7	1	132.3	84.5	6.4	3.4	2.7463e-35	0	0	0	1	0	2	133	161	103
gene:Solyc07g063970.2	135.3	17.3	253.3	14.7	3.9	4.4	3.10679e-35	0	0	0	20	20	12	258	244	258
gene:Solyc10g052880.1	581.8	1079.3	84.3	0.1	-3.6	6.5	3.2315e-35	0	0	0	884	1219	1135	73	126	54
gene:Solyc08g067500.1	91	179.7	2.3	0	-6	3.9	3.26064e-35	0	0	0	188	133	218	4	3	0
gene:Solyc03g031980.2	130.7	250.3	11	0	-4.6	4.4	3.38705e-35	0	0	0	235	206	310	10	10	13
gene:Solyc02g063020.1	94.8	186.7	3	0	-5.9	3.9	3.42813e-35	0	0	0	150	221	189	0	3	6
gene:Solyc06g053980.2	77.5	4	151	43.5	5.4	3.5	3.56007e-35	0	0	0	3	7	2	160	142	151
gene:Solyc03g080180.2	500.3	866.3	134.3	0.2	-2.7	6.3	3.61074e-35	0	0	0	802	804	993	137	126	140
gene:Solyc04g050930.2	66.7	2.3	131	59.1	5.9	3.3	3.77622e-35	0	0	0	3	3	1	120	137	136
gene:Solyc10g006030.2	823.3	250.3	1396.3	5.6	2.5	7	4.16272e-35	0	0	0	226	284	241	1485	1303	1401
gene:Solyc10g076460.1	61.3	122.3	0.3	0	-7.1	3.4	4.3491e-35	0	0	0	111	128	128	0	1	0
gene:Solyc11g012320.1	1588.8	2745	432.7	0.2	-2.7	7.9	4.62223e-35	0	0	0	2744	2685	2806	440	331	527
gene:Solyc01g095030.2	161.5	23.3	299.7	12.9	3.7	4.6	5.45997e-35	0	0	0	25	26	19	351	292	256
gene:Solyc09g074210.2	121.5	234.3	8.7	0	-4.8	4.3	6.33938e-35	0	0	0	183	240	280	10	7	9
gene:Solyc04g005160.1	323.5	574.7	72.3	0.1	-3	5.7	6.71015e-35	0	0	0	616	514	594	81	80	56
gene:Solyc04g079660.2	104.3	200	8.7	0	-4.4	4.1	6.95259e-35	0	0	0	198	207	195	8	12	6
gene:Solyc12g056960.1	176.3	345.7	7	0	-5.7	4.8	7.99235e-35	0	0	0	222	289	526	6	6	9
gene:Solyc08g083320.2	857.2	257.7	1456.7	5.7	2.5	7	8.0155e-35	0	0	0	230	301	242	1465	1374	1531
gene:Solyc07g006000.2	586	173	999	5.8	2.5	6.5	8.1766e-35	0	0	0	186	172	161	1074	898	1025
gene:Solyc07g042470.2	72	143.7	0.3	0	-8.2	3.6	8.66058e-35	0	0	0	124	119	188	0	1	0
gene:Solyc01g080230.2	70.8	140.3	1.3	0	-6.4	3.6	9.0776e-35	0	0	0	155	119	147	0	2	2
gene:Solyc02g083280.2	2367.5	4513.3	221.7	0	-4.4	8.5	9.18221e-35	0	0	0	2363	6876	4301	251	190	224
gene:Solyc07g062140.2	342.5	56	629	11.1	3.5	5.7	1.3535e-34	0	0	0	47	54	67	681	444	762
gene:Solyc06g073590.2	131.3	262.3	0.3	0	-8.3	4.4	1.37867e-34	0	0	0	157	213	417	0	1	0
gene:Solyc02g070500.1	1062.3	343.7	1781	5.2	2.4	7.4	1.54577e-34	0	0	0	376	306	349	1789	1875	1679
gene:Solyc03g116530.2	337	598	76	0.1	-3	5.7	1.55692e-34	0	0	0	590	544	660	62	71	95
gene:Solyc03g080150.2	83.8	166.7	1	0	-6.4	3.8	1.5982e-34	0	0	0	199	114	187	0	3	0
gene:Solyc01g098190.2	90.5	4	177	41.3	5.4	3.7	1.65021e-34	0	0	0	3	3	6	202	131	198
gene:Solyc12g097090.1	64.2	127.7	0.7	0	-8	3.4	1.7004e-34	0	0	0	133	129	121	0	0	2
gene:Solyc12g037950.1	117.5	233	2	0	-7.5	4.3	1.72206e-34	0	0	0	237	143	319	4	0	2
gene:Solyc09g014730.2	88	175	1	0	-7.1	3.9	1.84972e-34	0	0	0	155	133	237	0	1	2
gene:Solyc08g016080.2	143.3	11.7	275	22.6	4.5	4.4	2.09699e-34	0	0	0	9	9	17	305	201	319
gene:Solyc12g096500.1	265.5	59	472	7.9	3	5.3	2.15693e-34	0	0	0	54	53	70	536	443	437
gene:Solyc03g097950.2	778.8	201.7	1356	6.8	2.8	6.9	2.22896e-34	0	0	0	175	257	173	1344	1243	1481
gene:Solyc02g087800.2	160.8	303	18.7	0.1	-3.9	4.7	2.30159e-34	0	0	0	368	242	299	15	24	17
gene:Solyc02g092700.2	146.2	13	279.3	20.2	4.3	4.5	2.34149e-34	0	0	0	7	10	22	309	245	284
gene:Solyc05g005180.2	129.3	6	252.7	36.9	5.2	4.3	2.48666e-34	0	0	0	6	3	9	303	160	295
gene:Solyc03g120890.2	482.8	861.3	104.3	0.1	-3	6.2	2.83309e-34	0	0	0	1050	854	680	121	102	90
gene:Solyc11g069560.1	59.7	119.3	0	0	-9.9	3.3	3.00699e-34	0	0	0	126	99	133	0	0	0
gene:Solyc01g104800.2	106	211.7	0.3	0	-7.9	4.1	3.03194e-34	0	0	0	312	129	194	0	1	0
gene:Solyc05g054050.2	70.3	139.7	1	0	-7.3	3.5	3.1232e-34	0	0	0	127	124	168	2	1	0
gene:Solyc06g066000.1	493.5	131.3	855.7	6.5	2.7	6.2	3.52384e-34	0	0	0	154	128	112	895	916	756
gene:Solyc03g113810.1	108.7	217	0.3	0	-8	4.1	3.60263e-34	0	0	0	158	333	160	0	1	0
gene:Solyc02g093710.1	333.8	588.3	79.3	0.1	-2.9	5.7	3.71703e-34	0	0	0	521	558	686	79	75	84
gene:Solyc04g008570.2	56.7	0.3	113	268.5	8.1	3.1	3.83966e-34	0	0	0	0	0	1	143	106	90
gene:Solyc10g007750.1	72.3	143	1.7	0	-6.8	3.6	4.37891e-34	0	0	0	160	148	121	2	1	2
gene:Solyc07g042510.2	129.5	254.3	4.7	0	-5.9	4.4	4.92796e-34	0	0	0	208	199	356	10	4	0
gene:Solyc01g107820.2	279.3	527	31.7	0.1	-4.1	5.5	4.97039e-34	0	0	0	356	498	727	25	31	39
gene:Solyc01g015080.2	93.5	186.7	0.3	0	-8.6	4	5.06355e-34	0	0	0	175	117	268	0	1	0
gene:Solyc06g083120.1	87.3	172.3	2.3	0	-6	3.9	5.10607e-34	0	0	0	208	126	183	2	3	2
gene:Solyc02g090310.1	127.8	13.7	242	17.8	4.2	4.3	5.1493e-34	0	0	0	14	14	13	280	190	256
gene:Solyc08g079530.2	188.5	24.3	352.7	14.3	3.8	4.8	5.20976e-34	0	0	0	22	27	24	368	255	435
gene:Solyc06g072550.2	90.8	179.7	2	0	-6.2	3.9	5.35188e-34	0	0	0	138	168	233	0	2	4
gene:Solyc08g083370.2	155	295	15	0	-4.5	4.6	5.73517e-34	0	0	0	233	299	353	19	9	17
gene:Solyc06g009510.1	104	204.7	3.3	0	-5.7	4.1	5.8482e-34	0	0	0	279	170	165	2	4	4
gene:Solyc03g082780.1	74.5	148	1	0	-6.9	3.6	5.86892e-34	0	0	0	186	119	139	2	1	0
gene:Solyc06g007330.2	292.3	510.7	74	0.1	-2.8	5.5	6.07097e-34	0	0	0	531	493	508	71	69	82
gene:Solyc08g068150.2	56.2	0.7	111.7	86.9	6.4	3.1	6.27819e-34	0	0	0	1	0	1	125	122	88
gene:Solyc11g072840.1	1321.5	344.7	2298.3	6.7	2.7	7.7	6.28363e-34	0	0	0	283	420	331	2372	1897	2626
gene:Solyc09g018230.1	109.5	209.3	9.7	0	-4.3	4.2	6.48254e-34	0	0	0	190	202	236	6	12	11
gene:Solyc04g009860.2	119	232.3	5.7	0	-5.8	4.3	6.7071e-34	0	0	0	165	255	277	6	2	9
gene:Solyc08g074480.1	441.8	102.3	781.3	7.5	2.9	6.1	6.88906e-34	0	0	0	128	78	101	675	825	844
gene:Solyc03g118770.2	63	1.7	124.3	76.5	6.3	3.2	7.05324e-34	0	0	0	1	2	2	133	102	138
gene:Solyc11g072110.1	65.8	2.3	129.3	51.8	5.7	3.3	7.32509e-34	0	0	0	1	2	4	148	119	121
gene:Solyc02g064940.1	193.7	24.3	363	15.9	4	4.9	7.4233e-34	0	0	0	25	36	12	349	415	325
gene:Solyc08g006160.2	316.7	80	553.3	6.9	2.8	5.6	7.56015e-34	0	0	0	77	77	86	631	502	527
gene:Solyc10g047240.1	92.5	180	5	0	-5.4	3.9	7.64856e-34	0	0	0	171	160	209	2	4	9
gene:Solyc02g092770.2	122.3	237.3	7.3	0	-4.8	4.3	7.66643e-34	0	0	0	271	194	247	0	11	11
gene:Solyc09g018890.2	121	13.7	228.3	16.4	4	4.2	7.88427e-34	0	0	0	10	15	16	249	201	235
gene:Solyc01g089960.2	47.8	0.3	95.3	133.4	7.1	2.9	7.90458e-34	0	0	0	1	0	0	89	96	101
gene:Solyc07g061750.2	100.5	0.7	200.3	198.3	7.6	3.9	7.98355e-34	0	0	0	1	0	1	312	128	161
gene:Solyc08g075210.1	305	33.3	576.7	16.8	4.1	5.6	8.10881e-34	0	0	0	43	24	33	723	658	349
gene:Solyc03g113350.2	403.3	773.3	33.3	0	-4.7	6	8.97102e-34	0	0	0	570	702	1048	33	15	52
gene:Solyc12g011030.1	79.2	156.3	2	0	-6	3.7	1.15371e-33	0	0	0	162	122	185	4	2	0
gene:Solyc03g006360.2	187.8	35	340.7	10.1	3.3	4.8	1.17229e-33	0	0	0	30	46	29	347	356	319
gene:Solyc04g007000.1	114.7	225	4.3	0	-5.3	4.2	1.25029e-33	0	0	0	166	303	206	2	7	4
gene:Solyc01g109500.2	551.8	967	136.7	0.1	-2.8	6.4	1.35423e-33	0	0	0	1033	852	1016	156	153	101
gene:Solyc06g036260.2	456.5	65.7	847.3	12.8	3.7	6.1	1.4944e-33	0	0	0	43	60	94	1024	646	872
gene:Solyc05g009370.2	510.8	144.3	877.3	6	2.6	6.3	1.49724e-33	0	0	0	167	133	133	908	785	939
gene:Solyc12g098170.1	75.3	149.7	1	0	-7.4	3.7	1.50046e-33	0	0	0	152	109	188	2	1	0
gene:Solyc07g052610.2	53.7	0.3	107	252.9	8	3	1.55924e-33	0	0	0	1	0	0	133	95	93
gene:Solyc02g091000.2	70	139	1	0	-6.8	3.6	1.69347e-33	0	0	0	163	109	145	2	1	0
gene:Solyc09g075300.2	224.5	399.7	49.3	0.1	-3	5.1	1.70042e-33	0	0	0	423	388	388	48	57	43
gene:Solyc01g107250.2	378.8	105.3	652.3	6.2	2.6	5.9	1.78457e-33	0	0	0	108	116	92	686	604	667
gene:Solyc08g078010.2	543	116	970	8.5	3.1	6.4	1.78652e-33	0	0	0	109	145	94	1030	746	1134
gene:Solyc02g091920.2	49.5	0.7	98.3	139.1	7.1	2.9	1.8933e-33	0	0	0	1	0	1	93	116	86
gene:Solyc06g084140.2	176.7	322.3	31	0.1	-3.4	4.8	2.07874e-33	0	0	0	291	323	353	27	29	37
gene:Solyc06g053670.1	271.7	483.7	59.7	0.1	-3	5.4	2.22917e-33	0	0	0	553	408	490	52	60	67
gene:Solyc06g083910.2	156.5	302.7	10.3	0	-5	4.7	2.27297e-33	0	0	0	263	230	415	13	5	13
gene:Solyc05g026550.2	89.2	1	177.3	171.2	7.4	3.7	2.4138e-33	0	0	0	0	2	1	199	105	228
gene:Solyc01g096220.2	285	66	504	7.7	2.9	5.5	2.4326e-33	0	0	0	69	63	66	484	602	426
gene:Solyc03g098320.2	208.8	36.7	381	10.4	3.4	5	2.47412e-33	0	0	0	42	36	32	470	357	316
gene:Solyc01g097720.1	93.5	186.3	0.7	0	-7.3	4	2.75031e-33	0	0	0	229	107	223	0	2	0
gene:Solyc10g009570.2	224.8	19.3	430.3	22.8	4.5	5.1	2.76303e-33	0	0	0	16	24	18	486	247	558
gene:Solyc08g008610.2	126.2	15	237.3	16.1	4	4.3	3.03046e-33	0	0	0	10	17	18	224	273	215
gene:Solyc09g007420.2	104.2	205	3.3	0	-6	4.1	3.03734e-33	0	0	0	175	160	280	2	2	6
gene:Solyc04g082030.1	492.3	94.3	890.3	9.4	3.2	6.2	3.06664e-33	0	0	0	117	87	79	952	1080	639
gene:Solyc06g007390.2	61	121.7	0.3	0	-7.1	3.3	3.48938e-33	0	0	0	100	134	131	0	1	0
gene:Solyc09g065180.2	211.8	37.3	386.3	10.6	3.4	5	4.12391e-33	0	0	0	35	48	29	418	315	426
gene:Solyc12g098270.1	56.3	112.3	0.3	0	-7.8	3.2	4.29791e-33	0	0	0	131	104	102	0	1	0
gene:Solyc02g093740.2	120.2	230	10.3	0	-4.5	4.3	4.36575e-33	0	0	0	196	202	292	12	10	9
gene:Solyc08g008080.1	137.2	260.7	13.7	0.1	-4.2	4.4	4.3843e-33	0	0	0	257	316	209	17	15	9
gene:Solyc02g071700.2	245.2	31.7	458.7	13.9	3.8	5.2	4.72877e-33	0	0	0	25	24	46	559	335	482
gene:Solyc01g008960.2	4671.8	1670.7	7673	4.6	2.2	9.5	4.95627e-33	0	0	0	1503	1818	1691	8195	7158	7666
gene:Solyc02g024070.2	350.8	35.7	666	18.3	4.2	5.7	5.48752e-33	0	0	0	25	32	50	796	401	801
gene:Solyc08g041700.1	59	117.7	0.3	0	-7.1	3.3	5.48929e-33	0	0	0	111	104	138	0	1	0
gene:Solyc05g015840.2	558.8	36.7	1081	29.1	4.9	6.4	6.00906e-33	0	0	0	25	34	51	1487	533	1223
gene:Solyc02g089700.2	74	144.7	3.3	0	-5.4	3.6	6.23279e-33	0	0	0	154	133	147	2	4	4
gene:Solyc08g006750.2	141.5	273.7	9.3	0	-4.8	4.5	6.38045e-33	0	0	0	213	242	366	15	9	4
gene:Solyc01g081270.2	103.5	204.7	2.3	0	-6.2	4.1	7.25981e-33	0	0	0	145	179	290	2	3	2
gene:Solyc10g080190.1	341.7	93	590.3	6.3	2.7	5.7	7.4375e-33	0	0	0	89	85	105	596	637	538
gene:Solyc03g120940.2	801	268.7	1333.3	5	2.3	6.9	7.5327e-33	0	0	0	242	284	280	1390	1314	1296
gene:Solyc02g092820.2	214.3	42.7	386	8.7	3.1	5	8.39727e-33	0	0	0	51	29	48	378	412	368
gene:Solyc02g077710.1	232.5	53	412	7.7	2.9	5.2	9.59306e-33	0	0	0	54	51	54	480	381	375
gene:Solyc08g066650.2	66.5	131	2	0	-5.6	3.5	1.03552e-32	0	0	0	123	122	148	2	4	0
gene:Solyc07g048060.1	79.3	155.3	3.3	0	-5.5	3.7	1.13233e-32	0	0	0	132	153	181	2	4	4
gene:Solyc07g061900.2	734.3	181	1287.7	7.1	2.8	6.8	1.13792e-32	0	0	0	223	192	128	1182	1385	1296
gene:Solyc11g073260.1	582.7	179.7	985.7	5.5	2.5	6.5	1.15293e-32	0	0	0	198	172	169	933	1098	926
gene:Solyc09g009420.1	103.2	10.7	195.7	17.9	4.2	4	1.17127e-32	0	0	0	14	9	9	206	213	168
gene:Solyc09g014970.2	66.8	0.7	133	306.8	8.3	3.3	1.28349e-32	0	0	0	0	2	0	164	91	144
gene:Solyc03g031760.2	213.8	19	408.7	19.7	4.3	5	1.44984e-32	0	0	0	18	5	34	432	342	452
gene:Solyc04g072450.2	1856	596	3116	5.2	2.4	8.2	1.56538e-32	0	0	0	500	605	683	3091	2849	3408
gene:Solyc04g077240.2	105.2	205.3	5	0	-5.3	4.1	1.72122e-32	0	0	0	187	156	273	8	5	2
gene:Solyc01g087140.2	233	54	412	7.8	3	5.2	1.74374e-32	0	0	0	44	65	53	378	421	437
gene:Solyc02g066920.2	67	2.7	131.3	46.6	5.5	3.3	1.8985e-32	0	0	0	0	3	5	145	116	133
gene:Solyc10g083420.1	77.7	155	0.3	0	-8.3	3.7	2.01984e-32	0	0	0	98	182	185	0	1	0
gene:Solyc08g014000.2	478.3	904	52.7	0.1	-4.1	6.2	2.09791e-32	0	0	0	624	833	1255	79	36	43
gene:Solyc08g082120.2	147.2	282.7	11.7	0	-4.6	4.6	2.16188e-32	0	0	0	224	252	372	19	10	6
gene:Solyc09g072700.2	238	439.7	36.3	0.1	-3.7	5.2	2.18983e-32	0	0	0	381	415	523	35	22	52
gene:Solyc08g078730.2	98.8	194.3	3.3	0	-5.8	4	2.28839e-32	0	0	0	139	182	262	4	4	2
gene:Solyc01g066520.2	511.7	910	113.3	0.1	-3	6.3	2.5153e-32	0	0	0	723	1168	839	96	121	123
gene:Solyc12g009440.1	195.3	38.7	352	9	3.2	4.9	2.57206e-32	0	0	0	31	37	48	359	320	377
gene:Solyc05g018510.2	137.3	9.7	265	28.6	4.8	4.4	2.69943e-32	0	0	0	6	12	11	297	173	325
gene:Solyc01g005010.2	98.8	11.3	186.3	16.8	4.1	3.9	2.81313e-32	0	0	0	11	12	11	170	197	192
gene:Solyc04g058160.1	60.7	121	0.3	0	-7.1	3.3	2.81868e-32	0	0	0	98	122	143	0	1	0
gene:Solyc04g077850.2	156.2	289.3	23	0.1	-3.6	4.6	2.81886e-32	0	0	0	262	328	278	27	27	15
gene:Solyc02g088830.2	1036.5	362	1711	4.7	2.2	7.3	3.4895e-32	0	0	0	386	323	377	1654	1679	1800
gene:Solyc02g079410.2	830.7	1487	174.3	0.1	-3.1	7	3.72132e-32	0	0	0	1225	1832	1404	125	224	174
gene:Solyc02g070000.2	374.7	93	656.3	7	2.8	5.8	4.19721e-32	0	0	0	117	75	87	621	739	609
gene:Solyc07g055010.2	63.5	126	1	0	-7.1	3.4	4.71796e-32	0	0	0	108	121	149	0	1	2
gene:Solyc07g053600.2	89.5	5.3	173.7	29.6	4.9	3.8	4.81655e-32	0	0	0	10	2	4	141	191	189
gene:Solyc01g111640.2	401.8	687.7	116	0.2	-2.6	6	4.87751e-32	0	0	0	713	726	624	104	121	123
gene:Solyc01g098990.2	125.2	12.3	238	18.1	4.2	4.2	5.10388e-32	0	0	0	16	7	14	235	186	293
gene:Solyc08g006100.2	65.8	130.7	1	0	-7.2	3.5	5.42375e-32	0	0	0	148	100	144	0	1	2
gene:Solyc10g081100.1	472.5	126.7	818.3	6.5	2.7	6.2	5.53267e-32	0	0	0	119	138	123	908	656	891
gene:Solyc03g005030.2	170	33.3	306.7	9.4	3.2	4.7	5.60743e-32	0	0	0	35	39	26	291	308	321
gene:Solyc09g082510.2	1101.8	372.7	1831	4.9	2.3	7.4	6.06901e-32	0	0	0	412	391	315	1890	1810	1793
gene:Solyc04g025750.2	104.2	206	2.3	0	-6.2	4.1	6.53633e-32	0	0	0	163	153	302	4	3	0
gene:Solyc04g078910.2	160.2	29.3	291	10.1	3.3	4.6	6.90723e-32	0	0	0	22	34	32	293	285	295
gene:Solyc06g050860.2	106.7	211.7	1.7	0	-7	4.1	7.00457e-32	0	0	0	173	143	319	2	1	2
gene:Solyc02g070080.2	66.3	132.3	0.3	0	-7.3	3.5	7.40795e-32	0	0	0	96	141	160	0	1	0
gene:Solyc03g114560.2	125.8	0.3	251.3	605.8	9.2	4.3	7.56065e-32	0	0	0	1	0	0	174	449	131
gene:Solyc03g031860.2	183.5	25.7	341.3	13.7	3.8	4.8	8.18541e-32	0	0	0	19	34	24	382	255	387
gene:Solyc04g076830.2	240.7	444.3	37	0.1	-3.7	5.2	8.42666e-32	0	0	0	376	485	472	48	20	43
gene:Solyc02g072160.2	132.2	6.3	258	35	5.1	4.3	8.46434e-32	0	0	0	5	3	11	343	164	267
gene:Solyc08g076620.1	152.3	296	8.7	0	-5.1	4.6	8.84853e-32	0	0	0	425	194	269	13	7	6
gene:Solyc05g051910.1	72	142	2	0	-5.7	3.6	9.04462e-32	0	0	0	132	175	119	0	4	2
gene:Solyc06g060310.2	112.3	8.7	216	22.4	4.5	4.1	9.05792e-32	0	0	0	5	5	16	243	205	200
gene:Solyc10g080910.1	50	1.3	98.7	74.8	6.2	2.9	9.23875e-32	0	0	0	2	2	0	104	93	99
gene:Solyc12g096100.1	85.2	6.3	164	27.6	4.8	3.7	1.04273e-31	0	0	0	4	10	5	189	150	153
gene:Solyc03g093410.2	88.5	174.7	2.3	0	-6.7	3.9	1.083e-31	0	0	0	133	158	233	2	1	4
gene:Solyc09g007880.1	75.2	146.3	4	0	-5.5	3.6	1.15053e-31	0	0	0	146	153	140	4	2	6
gene:Solyc01g102310.2	753.7	1281.7	225.7	0.2	-2.5	6.9	1.16664e-31	0	0	0	1367	1048	1430	214	243	220
gene:Solyc07g055670.1	81.2	157	5.3	0	-4.6	3.7	1.45803e-31	0	0	0	148	151	172	6	8	2
gene:Solyc03g115710.1	52.5	104.7	0.3	0	-7.7	3.2	1.6027e-31	0	0	0	122	94	98	0	1	0
gene:Solyc07g009050.2	145.5	289.7	1.3	0	-7.2	4.6	1.629e-31	0	0	0	182	192	495	0	2	2
gene:Solyc09g091800.2	120.2	1.3	239	183.6	7.5	4.3	1.63247e-31	0	0	0	1	2	1	148	405	164
gene:Solyc02g085160.1	59.7	1.7	117.7	72.9	6.2	3.2	1.69589e-31	0	0	0	2	2	1	148	106	99
gene:Solyc03g123580.2	113.5	225.7	1.3	0	-6.8	4.2	1.77276e-31	0	0	0	148	177	352	0	2	2
gene:Solyc02g093310.2	258.7	470.3	47	0.1	-3.4	5.3	1.82615e-31	0	0	0	451	469	491	69	31	41
gene:Solyc07g064870.2	93.7	181	6.3	0	-5.1	3.9	1.82636e-31	0	0	0	187	156	200	12	3	4
gene:Solyc03g031990.2	131.3	252.7	10	0	-4.7	4.4	1.9392e-31	0	0	0	208	223	327	4	9	17
gene:Solyc03g034130.2	61.3	122.7	0	0	-9.9	3.3	2.03092e-31	0	0	0	130	148	90	0	0	0
gene:Solyc09g091920.2	140.8	18.3	263.3	14.3	3.8	4.4	2.04074e-31	0	0	0	22	20	13	224	247	319
gene:Solyc02g089940.2	136.3	24.3	248.3	10.3	3.4	4.4	2.10664e-31	0	0	0	25	24	24	228	263	254
gene:Solyc11g071240.1	88	8	168	20.6	4.4	3.7	2.27867e-31	0	0	0	9	7	8	164	144	196
gene:Solyc02g085630.2	103.5	199.3	7.7	0	-4.8	4.1	2.34041e-31	0	0	0	160	250	188	8	6	9
gene:Solyc06g010250.2	166.7	315.3	18	0.1	-4.1	4.7	2.60691e-31	0	0	0	358	207	381	17	18	19
gene:Solyc05g051750.2	97.2	0.3	194	457.3	8.8	3.8	2.81045e-31	0	0	0	0	0	1	243	89	250
gene:Solyc07g042520.2	74.3	147.7	1	0	-6.9	3.6	3.01703e-31	0	0	0	114	131	198	0	1	2
gene:Solyc03g113090.2	283.7	76.3	491	6.5	2.7	5.4	3.03863e-31	0	0	0	66	80	83	499	533	441
gene:Solyc09g014480.1	240	33.3	446.7	14	3.8	5.2	3.41731e-31	0	0	0	22	49	29	577	423	340
gene:Solyc01g006400.2	16803.8	4800.3	28807.3	6	2.6	11.3	3.71343e-31	0	0	0	6116	3912	4373	27376	33130	25916
gene:Solyc11g039570.1	63.2	126	0.3	0	-8	3.4	3.77426e-31	0	0	0	148	85	145	0	1	0
gene:Solyc09g006010.2	1531.3	23	3039.7	128.4	7	7.9	3.89622e-31	0	0	0	26	15	28	1687	6214	1218
gene:Solyc09g065340.2	153.2	28.3	278	9.9	3.3	4.5	4.16976e-31	0	0	0	33	31	21	283	271	280
gene:Solyc03g119740.2	101.3	11.7	191	16.6	4.1	3.9	4.19232e-31	0	0	0	14	14	7	191	197	185
gene:Solyc04g054320.2	322.3	574	70.7	0.1	-3	5.7	4.24472e-31	0	0	0	437	631	654	60	72	80
gene:Solyc04g071100.1	50.7	101.3	0	0	-9.7	3.1	4.27169e-31	0	0	0	108	85	111	0	0	0
gene:Solyc04g076220.2	299.5	61	538	8.6	3.1	5.5	4.29781e-31	0	0	0	46	49	88	521	557	536
gene:Solyc04g009200.2	841.8	284.7	1399	4.9	2.3	7	4.31136e-31	0	0	0	298	281	275	1462	1222	1513
gene:Solyc03g122340.2	572.3	51.3	1093.3	21.7	4.4	6.5	4.44403e-31	0	0	0	20	71	63	1340	1116	824
gene:Solyc11g067300.1	153.7	290.3	17	0.1	-4.3	4.6	4.47843e-31	0	0	0	245	281	345	19	8	24
gene:Solyc10g086100.1	315.5	628.3	2.7	0	-7.5	5.6	4.66059e-31	0	0	0	230	495	1160	2	4	2
gene:Solyc02g086730.1	498	139.3	856.7	6.2	2.6	6.3	4.99022e-31	0	0	0	164	143	111	804	961	805
gene:Solyc07g052950.2	150.7	293	8.3	0	-5.2	4.6	5.13857e-31	0	0	0	239	204	436	4	8	13
gene:Solyc02g077430.2	196	373	19	0.1	-4.1	5	5.31657e-31	0	0	0	266	374	479	13	31	13
gene:Solyc06g082430.1	54.8	108.7	1	0	-6.9	3.2	5.33149e-31	0	0	0	106	97	123	2	1	0
gene:Solyc01g097800.2	62.5	1.3	123.7	120.4	6.9	3.3	5.39753e-31	0	0	0	0	3	1	93	157	121
gene:Solyc12g009070.1	53.3	1	105.7	143.1	7.2	3	5.4989e-31	0	0	0	0	3	0	123	89	105
gene:Solyc09g008810.2	44.3	0	88.7	704.8	9.5	2.7	5.68377e-31	0	0	0	0	0	0	100	76	90
gene:Solyc06g054280.1	68.8	137.7	0	0	-10.1	3.5	5.71695e-31	0	0	0	157	87	169	0	0	0
gene:Solyc09g091470.2	1234	2058	410	0.2	-2.3	7.6	5.8077e-31	0	0	0	1721	2197	2256	405	386	439
gene:Solyc08g078820.2	454	804.7	103.3	0.1	-2.9	6.1	6.33865e-31	0	0	0	615	782	1017	94	117	99
gene:Solyc01g104770.2	356.7	613.3	100	0.2	-2.6	5.8	6.51494e-31	0	0	0	610	536	694	98	101	101
gene:Solyc05g011940.2	107.5	210.7	4.3	0	-5.7	4.1	7.36051e-31	0	0	0	185	151	296	8	3	2
gene:Solyc09g009690.2	1285	2396.3	173.7	0.1	-3.8	7.6	7.56743e-31	0	0	0	1309	3464	2416	195	156	170
gene:Solyc06g063280.1	53.7	0.7	106.7	251.5	8	3	7.58671e-31	0	0	0	0	2	0	131	112	77
gene:Solyc11g069750.1	70.7	140.7	0.7	0	-8.1	3.6	7.73435e-31	0	0	0	187	102	133	0	0	2
gene:Solyc06g083810.2	477.8	801.3	154.3	0.2	-2.4	6.2	7.80598e-31	0	0	0	792	770	842	143	156	164
gene:Solyc11g068820.1	272.8	78.3	467.3	5.9	2.6	5.4	7.89543e-31	0	0	0	83	71	81	470	458	474
gene:Solyc01g097340.2	1063.2	331.3	1795	5.4	2.4	7.4	8.48853e-31	0	0	0	364	294	336	2032	1883	1470
gene:Solyc06g036130.2	99.8	12	187.7	15.2	3.9	3.9	8.68268e-31	0	0	0	14	12	10	199	170	194
gene:Solyc02g061990.2	46.3	0.7	92	91.2	6.5	2.8	8.91595e-31	0	0	0	2	0	0	104	86	86
gene:Solyc11g006910.1	97.8	194.7	1	0	-7.3	4	9.26666e-31	0	0	0	221	102	261	2	1	0
gene:Solyc04g011910.2	49	97.7	0.3	0	-7.6	3.1	9.59454e-31	0	0	0	100	85	108	0	1	0
gene:Solyc02g064680.2	1164.3	359	1969.7	5.5	2.5	7.5	1.14202e-30	0	0	0	282	381	414	2073	1746	2090
gene:Solyc06g068800.2	88.5	10	167	17.1	4.1	3.7	1.28659e-30	0	0	0	9	12	9	175	152	174
gene:Solyc12g096550.1	78.3	4	152.7	33.8	5.1	3.5	1.41497e-30	0	0	0	4	2	6	199	123	136
gene:Solyc12g100160.1	564.2	117.3	1011	8.5	3.1	6.4	1.46234e-30	0	0	0	117	114	121	1163	656	1214
gene:Solyc01g110310.2	416.7	128	705.3	5.5	2.5	6	1.5359e-30	0	0	0	109	131	144	717	725	674
gene:Solyc06g076350.2	179.2	334.7	23.7	0.1	-3.8	4.8	1.59837e-30	0	0	0	241	440	323	25	24	22
gene:Solyc06g051400.2	990.7	279.7	1701.7	6.1	2.6	7.3	1.62049e-30	0	0	0	230	313	296	2094	1496	1515
gene:Solyc06g061170.2	554.5	956.7	152.3	0.2	-2.6	6.4	1.71234e-30	0	0	0	817	995	1058	168	171	118
gene:Solyc02g087960.2	52.8	1.3	104.3	56	5.8	3	1.74171e-30	0	0	0	0	0	4	87	114	112
gene:Solyc02g088180.2	113.5	222.7	4.3	0	-5.6	4.2	1.78861e-30	0	0	0	136	231	301	6	5	2
gene:Solyc07g049370.2	1506.8	508.7	2505	4.9	2.3	7.9	1.90203e-30	0	0	0	605	486	435	2578	2601	2336
gene:Solyc11g018530.1	87.5	174	1	0	-7.6	3.9	2.15545e-30	0	0	0	156	111	255	2	1	0
gene:Solyc12g098240.1	62.2	122.7	1.7	0	-5.7	3.4	2.17395e-30	0	0	0	147	117	104	2	3	0
gene:Solyc04g010190.1	171.8	33.7	310	8.9	3.2	4.7	2.22972e-30	0	0	0	35	26	40	347	312	271
gene:Solyc08g082400.1	77.3	6.7	148	20	4.3	3.5	2.29361e-30	0	0	0	7	3	10	147	142	155
gene:Solyc05g052860.2	57.2	114	0.3	0	-7.8	3.3	2.69671e-30	0	0	0	95	99	148	0	1	0
gene:Solyc10g083880.1	57.5	115	0	0	-9.8	3.3	2.98368e-30	0	0	0	85	121	139	0	0	0
gene:Solyc01g107780.2	90	176.3	3.7	0	-5.9	3.9	3.19337e-30	0	0	0	177	128	224	4	1	6
gene:Solyc05g007770.2	468.3	928.3	8.3	0	-6.7	6.2	3.57435e-30	0	0	0	280	1338	1167	4	12	9
gene:Solyc10g005180.2	249	58.3	439.7	7.8	3	5.3	3.68562e-30	0	0	0	44	77	54	422	423	474
gene:Solyc01g110130.2	820.5	293	1348	4.6	2.2	7	3.74399e-30	0	0	0	322	282	275	1280	1360	1404
gene:Solyc02g084680.2	54.7	2	107.3	55.6	5.8	3	4.02856e-30	0	0	0	3	3	0	125	100	97
gene:Solyc07g009060.2	202.7	404	1.3	0	-7.7	5	4.05891e-30	0	0	0	227	226	759	0	2	2
gene:Solyc05g010670.2	797	245.7	1348.3	5.5	2.5	6.9	4.26451e-30	0	0	0	223	301	213	1232	1319	1494
gene:Solyc02g067430.2	72.8	144	1.7	0	-6.4	3.6	4.48808e-30	0	0	0	102	177	153	4	1	0
gene:Solyc03g118120.2	332.8	93.7	572	6.1	2.6	5.7	4.66211e-30	0	0	0	104	99	78	557	526	633
gene:Solyc03g083570.2	111.3	14.7	208	14.4	3.8	4.1	5.05587e-30	0	0	0	14	19	11	197	188	239
gene:Solyc09g014530.2	57.8	2	113.7	46.2	5.5	3.1	5.0649e-30	0	0	0	5	0	1	102	108	131
gene:Solyc01g105720.2	254.7	50	459.3	9.5	3.2	5.3	5.09527e-30	0	0	0	33	70	47	523	401	454
gene:Solyc05g054190.2	506.3	132.3	880.3	6.8	2.8	6.3	5.7886e-30	0	0	0	103	172	122	812	998	831
gene:Solyc06g072710.2	178.8	30	327.7	10.9	3.5	4.8	5.84562e-30	0	0	0	24	32	34	370	247	366
gene:Solyc04g015280.2	205.7	46	365.3	7.8	3	5	5.95057e-30	0	0	0	56	36	46	403	364	329
gene:Solyc02g067190.2	95	186	4	0	-5.1	4	6.14613e-30	0	0	0	139	177	242	4	8	0
gene:Solyc06g053550.2	114.3	216.7	12	0.1	-4.1	4.2	6.37137e-30	0	0	0	174	211	265	10	15	11
gene:Solyc04g011350.2	388.8	663.3	114.3	0.2	-2.5	5.9	6.40139e-30	0	0	0	657	580	753	118	120	105
gene:Solyc07g064160.2	416	44.3	787.7	17.6	4.1	6	7.27189e-30	0	0	0	58	41	34	443	758	1162
gene:Solyc07g056020.2	262	45	479	10.8	3.4	5.3	7.28686e-30	0	0	0	26	56	53	497	387	553
gene:Solyc02g070540.2	1054.3	279.7	1829	6.5	2.7	7.3	7.55898e-30	0	0	0	371	226	242	1751	2091	1645
gene:Solyc06g061230.2	731.5	1394.7	68.3	0	-4.4	6.8	7.77867e-30	0	0	0	939	1277	1968	48	43	114
gene:Solyc02g084860.1	60	119.7	0.3	0	-7.1	3.4	7.79044e-30	0	0	0	142	83	134	0	1	0
gene:Solyc10g086170.1	93.7	11	176.3	15.2	3.9	3.8	7.90199e-30	0	0	0	14	9	10	197	166	166
gene:Solyc02g065190.2	209.2	393.7	24.7	0.1	-4.1	5	8.38841e-30	0	0	0	384	485	312	13	18	43
gene:Solyc01g111310.2	527	175.7	878.3	5	2.3	6.3	8.41769e-30	0	0	0	199	158	170	908	883	844
gene:Solyc03g114930.2	249.7	38	461.3	12.5	3.6	5.2	8.85071e-30	0	0	0	30	53	31	540	314	530
gene:Solyc01g096370.2	224.2	36.3	412	10.8	3.4	5.1	8.86101e-30	0	0	0	49	20	40	488	427	321
gene:Solyc03g111610.2	74.2	1.3	147	77.6	6.3	3.4	9.21245e-30	0	0	0	2	0	2	185	90	166
gene:Solyc01g021600.2	62	121.3	2.7	0	-5.3	3.4	9.73411e-30	0	0	0	126	109	129	0	4	4
gene:Solyc06g083330.2	62.8	124	1.7	0	-6.6	3.4	9.85973e-30	0	0	0	147	99	126	2	1	2
gene:Solyc04g050960.2	233.3	53.7	413	7.8	3	5.2	1.01027e-29	0	0	0	46	60	55	397	500	342
gene:Solyc02g032840.1	102.3	195	9.7	0	-4.4	4.1	1.05829e-29	0	0	0	190	160	235	8	8	13
gene:Solyc09g011090.1	56.5	112	1	0	-7	3.2	1.11689e-29	0	0	0	93	107	136	2	1	0
gene:Solyc07g040890.1	85.3	163.3	7.3	0	-4.4	3.8	1.13651e-29	0	0	0	145	156	189	8	8	6
gene:Solyc08g065610.2	280.5	500	61	0.1	-3.1	5.5	1.19575e-29	0	0	0	379	573	548	69	52	62
gene:Solyc03g033660.2	74.7	3	146.3	50.8	5.7	3.5	1.21106e-29	0	0	0	2	5	2	127	114	198
gene:Solyc01g107710.2	92.2	184	0.3	0	-7.8	3.9	1.36162e-29	0	0	0	264	92	196	0	1	0
gene:Solyc04g008080.1	53.2	105.3	1	0	-6.4	3.2	1.48077e-29	0	0	0	97	100	119	0	1	2
gene:Solyc02g086930.2	626.3	1068	184.7	0.2	-2.5	6.6	1.53373e-29	0	0	0	855	1173	1176	174	171	209
gene:Solyc09g072750.2	60	0	120	977.9	9.9	3.3	1.58939e-29	0	0	0	0	0	0	102	178	80
gene:Solyc09g089830.2	70	139	1	0	-7.3	3.6	1.77845e-29	0	0	0	136	94	187	2	1	0
gene:Solyc05g017950.2	1025.7	389.7	1661.7	4.3	2.1	7.3	1.83052e-29	0	0	0	382	378	409	1550	1734	1701
gene:Solyc01g097880.2	2115.7	3663.3	568	0.2	-2.7	8.4	1.84381e-29	0	0	0	2627	4354	4009	580	478	646
gene:Solyc06g006080.2	76.3	2.7	150	50.8	5.7	3.6	1.86046e-29	0	0	0	4	0	4	123	215	112
gene:Solyc03g025870.2	63.8	126.7	1	0	-7.2	3.4	1.92779e-29	0	0	0	93	124	163	0	1	2
gene:Solyc04g078990.2	72.5	144.3	0.7	0	-6.5	3.6	2.13116e-29	0	0	0	129	102	202	0	2	0
gene:Solyc11g072570.1	55	109.7	0.3	0	-7	3.2	2.15111e-29	0	0	0	99	87	143	0	1	0
gene:Solyc04g009890.1	59.5	0.3	118.7	169.5	7.4	3.2	2.21697e-29	0	0	0	1	0	0	112	171	73
gene:Solyc09g092720.2	1292.7	13	2572.3	187.2	7.5	7.6	2.37774e-29	0	0	0	16	5	18	1186	5414	1117
gene:Solyc05g007630.2	49.5	98.7	0.3	0	-6.8	3.1	2.62276e-29	0	0	0	88	87	121	0	1	0
gene:Solyc02g091590.2	55.7	111	0.3	0	-7	3.2	2.94095e-29	0	0	0	88	100	145	0	1	0
gene:Solyc09g075210.2	4896.5	9406.3	386.7	0	-4.6	9.6	2.97747e-29	0	0	0	3569	12174	12476	349	458	353
gene:Solyc09g011590.2	189.2	368	10.3	0	-5	4.9	3.19299e-29	0	0	0	215	308	581	13	12	6
gene:Solyc02g092240.2	237.8	416.3	59.3	0.1	-2.8	5.2	3.239e-29	0	0	0	457	349	443	66	60	52
gene:Solyc07g006900.1	49.7	99	0.3	0	-6.8	3.1	3.32522e-29	0	0	0	117	87	93	0	1	0
gene:Solyc05g051620.2	243.8	56	431.7	7.8	3	5.2	3.39466e-29	0	0	0	37	65	66	409	421	465
gene:Solyc06g009610.1	64.8	129	0.7	0	-8	3.5	3.4358e-29	0	0	0	174	88	125	2	0	0
gene:Solyc03g116270.2	52.5	105	0	0	-9.7	3.2	3.56996e-29	0	0	0	129	78	108	0	0	0
gene:Solyc06g070970.2	146	27	265	9.8	3.3	4.5	3.64524e-29	0	0	0	21	27	33	266	241	288
gene:Solyc04g015490.2	234.8	34	435.7	12.6	3.7	5.1	3.6928e-29	0	0	0	36	32	34	511	264	532
gene:Solyc12g098230.1	701.3	1273.7	129	0.1	-3.3	6.8	3.86351e-29	0	0	0	1432	1039	1350	110	193	84
gene:Solyc07g019650.2	119.3	14.7	224	15.6	4	4.2	3.88579e-29	0	0	0	14	17	13	249	167	256
gene:Solyc02g088230.2	87.8	5.3	170.3	29.4	4.9	3.7	3.89124e-29	0	0	0	4	5	7	162	123	226
gene:Solyc03g025410.2	192.8	24.7	361	15.3	3.9	4.9	3.93365e-29	0	0	0	18	37	19	443	253	387
gene:Solyc01g089910.2	37	0.3	73.7	103.5	6.7	2.5	4.1961e-29	0	0	0	1	0	0	71	75	75
gene:Solyc11g011210.1	80.3	158.7	2	0	-6.3	3.7	4.73183e-29	0	0	0	161	100	215	2	2	2
gene:Solyc04g080130.2	98.3	10	186.7	17.5	4.1	3.9	4.80573e-29	0	0	0	12	5	13	183	228	149
gene:Solyc02g080160.2	230.5	43.7	417.3	9.6	3.3	5.1	4.94115e-29	0	0	0	34	51	46	413	314	525
gene:Solyc09g075710.1	55	1	109	108.8	6.8	3.1	5.69251e-29	0	0	0	0	2	1	91	148	88
gene:Solyc12g057020.1	93.8	178	9.7	0.1	-4.1	3.9	5.78611e-29	0	0	0	206	172	156	6	12	11
gene:Solyc08g074680.2	3894.7	6590	1199.3	0.2	-2.5	9.2	5.8086e-29	0	0	0	8358	5340	6072	1078	1332	1188
gene:Solyc11g067290.1	48.3	96.3	0.3	0	-7.6	3.1	5.895e-29	0	0	0	106	75	108	0	1	0
gene:Solyc05g005880.2	863.5	270.7	1456.3	5.4	2.4	7.1	6.05955e-29	0	0	0	244	293	275	1498	1168	1703
gene:Solyc08g007570.2	137.3	10.3	264.3	29.5	4.9	4.4	6.07331e-29	0	0	0	7	20	4	274	198	321
gene:Solyc12g089050.1	47.7	0.3	95	226.6	7.8	2.9	6.12694e-29	0	0	0	1	0	0	125	93	67
gene:Solyc05g009790.1	186.7	340	33.3	0.1	-3.3	4.9	6.57787e-29	0	0	0	310	425	285	25	36	39
gene:Solyc01g106330.2	89.8	0.3	179.3	249	8	3.7	6.65559e-29	0	0	0	0	0	1	226	84	228
gene:Solyc04g080380.2	59.7	3	116.3	37.5	5.2	3.2	7.76073e-29	0	0	0	2	3	4	141	113	95
gene:Solyc06g068960.1	206.7	44	369.3	8.3	3	5	7.9858e-29	0	0	0	48	36	48	401	421	286
gene:Solyc03g098020.2	104	14	194	13.7	3.8	4	8.29954e-29	0	0	0	14	14	14	228	165	189
gene:Solyc06g050430.2	62.7	122.3	3	0	-5.6	3.4	8.79749e-29	0	0	0	123	128	116	2	1	6
gene:Solyc04g081090.2	3973.3	6467	1479.7	0.2	-2.1	9.3	9.02461e-29	0	0	0	7500	5514	6387	1465	1482	1492
gene:Solyc12g010910.1	53	1	105	102.2	6.7	3	9.33092e-29	0	0	0	0	2	1	139	88	88
gene:Solyc01g107660.2	636	115	1157	10.1	3.3	6.6	9.39754e-29	0	0	0	85	148	112	1249	750	1472
gene:Solyc10g007320.2	396.3	126	666.7	5.3	2.4	5.9	9.41891e-29	0	0	0	122	139	117	683	594	723
gene:Solyc01g104710.2	253.3	51	455.7	9.2	3.2	5.3	1.02967e-28	0	0	0	43	71	39	550	440	377
gene:Solyc06g061240.2	377.5	660.3	94.7	0.1	-2.8	5.9	1.1093e-28	0	0	0	491	791	699	94	97	93
gene:Solyc03g115220.2	96.8	13.7	180	13	3.7	3.9	1.17438e-28	0	0	0	12	15	14	195	179	166
gene:Solyc02g075620.2	50.7	2.3	99	39.8	5.3	2.9	1.23436e-28	0	0	0	2	2	3	87	100	110
gene:Solyc05g054620.2	575	1024.3	125.7	0.1	-3	6.5	1.25341e-28	0	0	0	682	1303	1088	143	122	112
gene:Solyc06g074790.1	5245	1932	8558	4.4	2.1	9.7	1.27374e-28	0	0	0	2228	1975	1593	8721	8469	8484
gene:Solyc05g006700.2	75.7	144.7	6.7	0	-4.4	3.6	1.30535e-28	0	0	0	151	139	144	4	7	9
gene:Solyc05g032660.2	117.7	8.7	226.7	26.3	4.7	4.1	1.32183e-28	0	0	0	7	10	9	301	142	237
gene:Solyc03g111310.2	877.3	1627	127.7	0.1	-3.7	7.1	1.3539e-28	0	0	0	876	2155	1850	147	100	136
gene:Solyc03g122330.1	49.3	98.7	0	0	-9.6	3	1.35755e-28	0	0	0	100	122	74	0	0	0
gene:Solyc03g114600.2	129.8	245	14.7	0.1	-4.1	4.4	1.37037e-28	0	0	0	202	233	300	8	12	24
gene:Solyc03g083490.2	44.5	88.7	0.3	0	-7.5	2.9	1.38343e-28	0	0	0	101	78	87	0	1	0
gene:Solyc06g005810.2	543.5	938.7	148.3	0.2	-2.7	6.4	1.4169e-28	0	0	0	967	707	1142	137	155	153
gene:Solyc12g010170.1	107.5	200	15	0.1	-3.8	4.1	1.42993e-28	0	0	0	187	196	217	19	13	13
gene:Solyc08g079690.2	119.5	20	219	10.7	3.4	4.2	1.48736e-28	0	0	0	17	19	24	216	200	241
gene:Solyc07g005300.1	602	1045	159	0.2	-2.7	6.5	1.58651e-28	0	0	0	905	1252	978	204	148	125
gene:Solyc12g042760.1	44.3	1	87.7	54.9	5.8	2.7	1.77132e-28	0	0	0	2	0	1	100	79	84
gene:Solyc05g007460.2	303	521.7	84.3	0.2	-2.6	5.6	1.77676e-28	0	0	0	514	560	491	104	78	71
gene:Solyc07g064240.2	345.2	590	100.3	0.2	-2.5	5.8	1.78968e-28	0	0	0	547	575	648	81	106	114
gene:Solyc06g065990.1	103.2	9.3	197	21.8	4.4	4	1.88164e-28	0	0	0	14	10	4	179	242	170
gene:Solyc12g088390.1	113.8	221	6.7	0	-4.8	4.2	1.8985e-28	0	0	0	161	192	310	6	12	2
gene:Solyc09g075360.2	1526.2	535	2517.3	4.7	2.2	7.9	2.22854e-28	0	0	0	554	583	468	2566	2851	2135
gene:Solyc04g064610.2	49.7	1.3	98	96.3	6.6	2.9	2.27842e-28	0	0	0	1	2	1	123	98	73
gene:Solyc03g062720.2	74.7	7	142.3	20.3	4.3	3.5	2.33262e-28	0	0	0	5	7	9	154	118	155
gene:Solyc07g006040.2	45.2	0.3	90	210.8	7.7	2.7	2.39561e-28	0	0	0	0	0	1	108	65	97
gene:Solyc03g098790.1	51.2	0.3	102	141.5	7.1	2.9	2.61138e-28	0	0	0	1	0	0	145	77	84
gene:Solyc08g076490.2	174.5	318.3	30.7	0.1	-3.3	4.8	2.62167e-28	0	0	0	250	313	392	25	35	32
gene:Solyc07g053430.2	767.5	229.7	1305.3	5.7	2.5	6.9	2.62723e-28	0	0	0	295	206	188	1253	1438	1225
gene:Solyc04g040190.1	242.3	67.3	417.3	6.2	2.6	5.2	2.80338e-28	0	0	0	68	66	68	476	417	359
gene:Solyc07g006800.1	47.8	94.7	1	0	-6.7	3	2.83113e-28	0	0	0	86	104	94	0	1	2
gene:Solyc10g007280.2	89.8	175.3	4.3	0	-5.4	3.9	2.93282e-28	0	0	0	123	168	235	4	3	6
gene:Solyc02g087840.2	114.7	217.3	12	0	-4.3	4.2	2.9349e-28	0	0	0	255	160	237	10	9	17
gene:Solyc06g007540.2	3260.8	5187	1334.7	0.3	-2	9	3.93689e-28	0	0	0	5400	4890	5271	1251	1418	1335
gene:Solyc03g117740.2	450	132.7	767.3	5.8	2.5	6.1	3.97134e-28	0	0	0	124	156	118	899	652	751
gene:Solyc05g051850.2	1285.5	2108.3	462.7	0.2	-2.2	7.6	4.03874e-28	0	0	0	2039	2111	2175	461	540	387
gene:Solyc06g075450.1	50.7	100.3	1	0	-6.8	3.1	4.11294e-28	0	0	0	101	82	118	2	1	0
gene:Solyc08g007460.2	172.8	338.7	7	0	-5.8	4.8	4.18381e-28	0	0	0	176	296	544	8	4	9
gene:Solyc03g096660.1	38.3	0.3	76.3	185.7	7.5	2.6	4.19086e-28	0	0	0	0	0	1	75	92	62
gene:Solyc12g088650.1	165.5	40.3	290.7	7.1	2.8	4.7	4.19416e-28	0	0	0	40	37	44	299	291	282
gene:Solyc06g050350.2	140.3	29.7	251	8.2	3	4.4	4.28291e-28	0	0	0	30	27	32	268	235	250
gene:Solyc03g123590.2	188.2	29	347.3	11.7	3.5	4.8	4.69452e-28	0	0	0	21	27	39	347	258	437
gene:Solyc07g065660.2	107	210.3	3.7	0	-5.4	4.1	4.78644e-28	0	0	0	132	194	305	2	7	2
gene:Solyc11g069540.1	113.3	219.3	7.3	0	-5.1	4.2	5.43944e-28	0	0	0	161	192	305	4	5	13
gene:Solyc04g076870.2	771.2	273.7	1268.7	4.7	2.2	6.9	5.51205e-28	0	0	0	227	301	293	1263	1303	1240
gene:Solyc01g109700.2	138	15.7	260.3	18.2	4.2	4.4	5.58125e-28	0	0	0	9	24	14	258	196	327
gene:Solyc04g080330.2	62.3	123	1.7	0	-6.6	3.4	5.67176e-28	0	0	0	138	138	93	0	1	4
gene:Solyc01g080770.2	236.2	52	420.3	7.8	3	5.2	6.20415e-28	0	0	0	69	31	56	405	441	415
gene:Solyc10g083290.1	300.7	537	64.3	0.1	-3.1	5.6	6.403e-28	0	0	0	515	510	586	39	61	93
gene:Solyc12g007270.1	44.2	88	0.3	0	-6.7	2.9	6.76268e-28	0	0	0	82	78	104	0	1	0
gene:Solyc07g065490.2	2483.5	998.7	3968.3	4	2	8.6	6.93361e-28	0	0	0	947	947	1102	3737	4050	4118
gene:Solyc05g007300.2	52.7	0.3	105	144.6	7.2	2.9	7.01272e-28	0	0	0	1	0	0	129	65	121
gene:Solyc05g052710.2	1197.8	434.7	1961	4.5	2.2	7.5	7.10897e-28	0	0	0	511	425	368	1972	1894	2017
gene:Solyc05g054470.2	52.5	103.7	1.3	0	-6.8	3.2	7.3097e-28	0	0	0	113	90	108	0	0	4
gene:Solyc06g060070.2	114.7	222	7.3	0	-5.4	4.2	7.61076e-28	0	0	0	198	170	298	12	1	9
gene:Solyc05g008550.2	44.3	88.7	0	0	-9.5	2.9	7.74125e-28	0	0	0	111	78	77	0	0	0
gene:Solyc04g080560.2	60.7	120.3	1	0	-6.6	3.4	7.86307e-28	0	0	0	99	97	165	2	1	0
gene:Solyc10g006010.2	313	531.3	94.7	0.2	-2.5	5.6	7.92213e-28	0	0	0	560	476	558	102	100	82
gene:Solyc04g007460.2	251.3	435	67.7	0.2	-2.6	5.3	8.13699e-28	0	0	0	400	437	468	56	82	65
gene:Solyc08g048290.2	60.2	2.7	117.7	41.4	5.4	3.2	9.54499e-28	0	0	0	3	3	2	148	89	116
gene:Solyc08g076290.2	108.7	10	207.3	20.3	4.3	4	9.64882e-28	0	0	0	9	9	12	241	136	245
gene:Solyc03g115820.2	772	230.7	1313.3	5.7	2.5	6.9	1.00149e-27	0	0	0	171	255	266	1342	1145	1453
gene:Solyc12g096770.1	354.5	54.3	654.7	11.8	3.6	5.8	1.05819e-27	0	0	0	55	44	64	987	499	478
gene:Solyc02g078850.1	75.3	3	147.7	58.3	5.9	3.6	1.07275e-27	0	0	0	3	5	1	158	192	93
gene:Solyc08g006740.2	77	153.3	0.7	0	-8.2	3.7	1.17857e-27	0	0	0	89	153	218	2	0	0
gene:Solyc04g015020.2	594.5	967.3	221.7	0.2	-2.1	6.5	1.20053e-27	0	0	0	966	964	972	235	215	215
gene:Solyc01g107090.2	78.5	156	1	0	-7	3.7	1.20259e-27	0	0	0	98	139	231	2	1	0
gene:Solyc08g041770.2	457.2	791.3	123	0.2	-2.7	6.2	1.27357e-27	0	0	0	921	660	793	91	132	146
gene:Solyc06g072650.1	60.2	119.3	1	0	-6.6	3.4	1.29134e-27	0	0	0	112	88	158	0	1	2
gene:Solyc02g089610.1	260	48	472	10.1	3.3	5.3	1.34138e-27	0	0	0	30	66	48	521	361	534
gene:Solyc02g014460.2	353.7	79.7	627.7	7.8	3	5.8	1.34729e-27	0	0	0	109	66	64	542	771	570
gene:Solyc06g048790.1	41	82	0	0	-9.4	2.8	1.35479e-27	0	0	0	97	71	78	0	0	0
gene:Solyc06g083470.2	1146.8	1966	327.7	0.2	-2.6	7.5	1.35615e-27	0	0	0	1840	2138	1920	405	227	351
gene:Solyc12g014630.1	51.3	0.7	102	103.3	6.7	3	1.4796e-27	0	0	0	2	0	0	71	140	95
gene:Solyc02g071620.2	63	4	122	26.6	4.7	3.2	1.52277e-27	0	0	0	3	3	6	141	100	125
gene:Solyc02g068450.2	1834.5	2952.3	716.7	0.2	-2	8.1	1.74329e-27	0	0	0	3069	2833	2955	621	778	751
gene:Solyc03g117730.2	331.2	92.3	570	6.1	2.6	5.7	1.82474e-27	0	0	0	101	83	93	652	449	609
gene:Solyc07g061880.1	38	76	0	0	-9.3	2.7	1.93015e-27	0	0	0	73	75	80	0	0	0
gene:Solyc09g089680.2	143.8	285.7	2	0	-6.9	4.5	2.04942e-27	0	0	0	145	216	496	4	2	0
gene:Solyc07g056140.2	792.8	263	1322.7	5	2.3	6.9	2.14835e-27	0	0	0	331	226	232	1298	1325	1345
gene:Solyc10g084600.1	69.8	139	0.7	0	-8.1	3.5	2.29398e-27	0	0	0	91	196	130	0	0	2
gene:Solyc08g082320.2	525	190	860	4.5	2.2	6.3	2.36296e-27	0	0	0	193	184	193	823	948	809
gene:Solyc01g107100.2	134	262.7	5.3	0	-5.6	4.4	2.38241e-27	0	0	0	172	192	424	2	5	9
gene:Solyc04g079130.2	504.3	159.7	849	5.3	2.4	6.3	2.40103e-27	0	0	0	147	139	193	804	783	960
gene:Solyc05g005810.2	45.8	1.7	90	55.4	5.8	2.8	2.49519e-27	0	0	0	2	2	1	79	83	108
gene:Solyc11g065350.1	45.2	1	89.3	125.3	7	2.8	2.72825e-27	0	0	0	0	2	1	89	114	65
gene:Solyc08g067180.2	374.5	113	636	5.7	2.5	5.8	2.7401e-27	0	0	0	111	136	92	696	568	644
gene:Solyc02g088080.1	59.2	115.3	3	0	-5.5	3.3	2.94763e-27	0	0	0	130	104	112	4	1	4
gene:Solyc03g005930.2	382.3	654.3	110.3	0.2	-2.6	5.9	3.65665e-27	0	0	0	698	548	717	135	95	101
gene:Solyc03g007720.2	54.2	2	106.3	55.2	5.8	3	3.91724e-27	0	0	0	3	2	1	127	78	114
gene:Solyc01g008930.2	146.8	16.3	277.3	16.3	4	4.5	3.92214e-27	0	0	0	13	12	24	328	181	323
gene:Solyc06g083040.2	56.7	2.3	111	55.9	5.8	3.1	4.08193e-27	0	0	0	1	5	1	127	83	123
gene:Solyc07g052180.1	41.8	0.7	83	83.5	6.4	2.7	4.10007e-27	0	0	0	2	0	0	93	94	62
gene:Solyc04g015220.2	77	152.7	1.3	0	-6.6	3.7	4.14893e-27	0	0	0	93	150	215	0	2	2
gene:Solyc12g044330.1	2746.8	4826.3	667.3	0.1	-2.9	8.7	4.32014e-27	0	0	0	3188	5646	5645	812	533	657
gene:Solyc02g087880.2	3962	1430.3	6493.7	4.5	2.2	9.3	4.32968e-27	0	0	0	1746	1206	1339	6245	7028	6208
gene:Solyc07g017800.2	309.2	101.7	516.7	5.1	2.3	5.6	4.54522e-27	0	0	0	97	100	108	548	477	525
gene:Solyc02g090630.2	71.7	143	0.3	0	-8.2	3.6	4.64232e-27	0	0	0	107	99	223	0	1	0
gene:Solyc01g087980.2	194.8	363.3	26.3	0.1	-3.8	4.9	4.68966e-27	0	0	0	235	408	447	37	25	17
gene:Solyc12g088280.1	53.3	106.3	0.3	0	-6.9	3.2	5.07799e-27	0	0	0	75	105	139	0	1	0
gene:Solyc02g021430.1	65.8	6	125.7	22.4	4.5	3.3	5.27307e-27	0	0	0	4	9	5	145	111	121
gene:Solyc05g052890.2	228	452.7	3.3	0	-7.3	5.2	5.70672e-27	0	0	0	138	519	701	4	2	4
gene:Solyc09g007190.2	140.7	9.3	272	30.1	4.9	4.4	5.773e-27	0	0	0	8	12	8	328	139	349
gene:Solyc10g083250.1	41.8	83.3	0.3	0	-7.4	2.8	5.84316e-27	0	0	0	97	77	76	0	1	0
gene:Solyc08g068690.1	51.8	102.7	1	0	-6.3	3.1	6.26527e-27	0	0	0	77	111	120	2	1	0
gene:Solyc07g049400.1	106.8	14	199.7	13.1	3.7	4	6.34845e-27	0	0	0	17	5	20	199	215	185
gene:Solyc06g059930.2	445.8	75.3	816.3	11	3.5	6.1	6.5328e-27	0	0	0	55	94	77	954	488	1007
gene:Solyc09g082810.2	76	0.7	151.3	119.4	6.9	3.6	6.54662e-27	0	0	0	1	0	1	96	248	110
gene:Solyc01g099650.2	44	1.3	86.7	55.3	5.8	2.8	6.64511e-27	0	0	0	4	0	0	71	101	88
gene:Solyc12g056920.1	107.3	204.7	10	0	-4.5	4.1	7.02642e-27	0	0	0	161	184	269	13	6	11
gene:Solyc12g057070.1	45.7	90.7	0.7	0	-6.2	3	7.2032e-27	0	0	0	75	92	105	0	2	0
gene:Solyc11g009040.1	36.7	1	72.3	99.7	6.6	2.5	7.36431e-27	0	0	0	1	2	0	79	67	71
gene:Solyc07g045540.2	138.5	26	251	9.8	3.3	4.4	7.49338e-27	0	0	0	17	31	30	260	224	269
gene:Solyc08g061130.2	280.8	90.3	471.3	5.1	2.4	5.4	7.85156e-27	0	0	0	97	78	96	484	476	454
gene:Solyc01g006060.2	95.3	180.3	10.3	0	-4.3	4	8.02899e-27	0	0	0	203	148	190	10	6	15
gene:Solyc01g099980.2	108.8	208.3	9.3	0	-4.7	4.1	8.10007e-27	0	0	0	153	219	253	15	4	9
gene:Solyc01g103060.2	41.3	82.3	0.3	0	-7.3	2.8	8.39617e-27	0	0	0	72	94	81	0	1	0
gene:Solyc05g055700.2	115	20.7	209.3	10	3.3	4.1	8.89585e-27	0	0	0	17	20	25	224	219	185
gene:Solyc09g075970.2	116.8	23	210.7	8.8	3.1	4.2	1.01662e-26	0	0	0	25	20	24	206	202	224
gene:Solyc12g013810.1	437.5	152.7	722.3	4.8	2.3	6.1	1.04978e-26	0	0	0	145	172	141	781	717	669
gene:Solyc10g051380.1	395.2	720.3	70	0.1	-3.4	5.9	1.12223e-26	0	0	0	463	1041	657	73	64	73
gene:Solyc07g008230.1	58.2	114.3	2	0	-5.6	3.3	1.19833e-26	0	0	0	98	99	146	2	2	2
gene:Solyc04g072940.2	97.5	181.3	13.7	0.1	-3.7	4	1.19932e-26	0	0	0	182	201	161	13	13	15
gene:Solyc10g055820.1	69.5	136.7	2.3	0	-6	3.6	1.21831e-26	0	0	0	152	90	168	2	1	4
gene:Solyc10g080500.1	342.3	596.3	88.3	0.1	-2.7	5.8	1.25518e-26	0	0	0	699	435	655	83	98	84
gene:Solyc06g007460.2	45	1.3	88.7	66.4	6.1	2.7	1.27491e-26	0	0	0	0	2	2	85	71	110
gene:Solyc07g061770.2	86.7	0.7	172.7	240.9	7.9	3.7	1.43482e-26	0	0	0	1	0	1	291	89	138
gene:Solyc07g042550.2	892	1678.7	105.3	0.1	-4	7.1	1.45577e-26	0	0	0	1201	1014	2821	125	92	99
gene:Solyc05g005610.2	47	1.3	92.7	56.7	5.8	2.8	1.49944e-26	0	0	0	1	2	1	94	72	112
gene:Solyc10g076780.1	44	87.3	0.7	0	-7.4	2.9	1.52988e-26	0	0	0	82	82	98	2	0	0
gene:Solyc12g007260.1	62.3	123.7	1	0	-7.1	3.4	1.57938e-26	0	0	0	117	82	172	2	1	0
gene:Solyc09g072630.2	61	4.3	117.7	29.8	4.9	3.2	1.58062e-26	0	0	0	4	5	4	118	145	90
gene:Solyc01g079110.2	4847.8	1912.7	7783	4.1	2	9.5	1.58634e-26	0	0	0	2250	1784	1704	7452	8106	7791
gene:Solyc01g086650.2	343.5	577.7	109.3	0.2	-2.4	5.7	1.69507e-26	0	0	0	498	585	650	106	114	108
gene:Solyc12g057150.1	423.8	764	83.7	0.1	-3.2	6.1	1.71016e-26	0	0	0	1025	466	801	83	88	80
gene:Solyc07g065600.2	160.7	38.7	282.7	7.3	2.9	4.6	1.74388e-26	0	0	0	46	39	31	276	286	286
gene:Solyc02g081180.1	46.8	93	0.7	0	-6.2	3	1.75428e-26	0	0	0	76	88	115	0	2	0
gene:Solyc12g036170.1	81.8	4.3	159.3	36.4	5.2	3.6	1.77743e-26	0	0	0	4	5	4	191	95	192
gene:Solyc03g006010.2	74	141.3	6.7	0	-4.7	3.6	1.80439e-26	0	0	0	124	143	157	8	3	9
gene:Solyc01g081250.2	60.2	117.7	2.7	0	-5.2	3.3	1.83338e-26	0	0	0	122	138	93	0	4	4
gene:Solyc09g064520.2	240.3	412.3	68.3	0.2	-2.6	5.2	1.88819e-26	0	0	0	457	393	387	73	57	75
gene:Solyc02g092110.2	91.2	10	172.3	16.9	4.1	3.8	1.97522e-26	0	0	0	6	9	15	206	147	164
gene:Solyc05g009100.2	310.8	92.3	529.3	5.7	2.5	5.6	2.10055e-26	0	0	0	107	82	88	600	547	441
gene:Solyc06g082730.2	39	77.7	0.3	0	-6.5	2.8	2.15725e-26	0	0	0	72	75	86	0	1	0
gene:Solyc10g085170.1	77.8	155.3	0.3	0	-8.3	3.7	2.26278e-26	0	0	0	76	204	186	0	1	0
gene:Solyc08g080140.2	3212.5	5064	1361	0.3	-1.9	9	2.39275e-26	0	0	0	5443	4607	5142	1334	1373	1376
gene:Solyc01g096230.2	170.5	299	42	0.1	-2.9	4.8	2.54468e-26	0	0	0	304	272	321	46	37	43
gene:Solyc12g042580.1	53.2	3	103.3	30.1	4.9	3	2.71415e-26	0	0	0	1	3	5	116	86	108
gene:Solyc11g005420.1	401.3	661.3	141.3	0.2	-2.2	6	2.7921e-26	0	0	0	688	600	696	145	137	142
gene:Solyc03g007690.1	133	27	239	8.5	3.1	4.3	2.82572e-26	0	0	0	29	19	33	245	252	220
gene:Solyc06g008500.2	64.8	3.7	126	36.5	5.2	3.3	3.07559e-26	0	0	0	5	5	1	164	109	105
gene:Solyc01g068560.2	382.5	79	686	8.9	3.1	5.9	3.17852e-26	0	0	0	45	104	88	804	572	682
gene:Solyc02g065020.1	71.2	5.7	136.7	22.9	4.5	3.5	3.19846e-26	0	0	0	6	5	6	156	159	95
gene:Solyc02g094330.2	445.2	161	729.3	4.6	2.2	6.1	3.31736e-26	0	0	0	153	179	151	765	687	736
gene:Solyc03g118930.2	48	96	0	0	-9.6	3	3.33026e-26	0	0	0	75	80	133	0	0	0
gene:Solyc09g011480.2	134.3	27	241.7	8.6	3.1	4.4	3.49224e-26	0	0	0	25	22	34	253	216	256
gene:Solyc08g079850.1	84	7.3	160.7	21.1	4.4	3.7	3.50077e-26	0	0	0	11	5	6	160	206	116
gene:Solyc10g086710.1	109	204.7	13.3	0.1	-3.9	4.1	3.54864e-26	0	0	0	176	173	265	10	15	15
gene:Solyc04g078640.1	134	243	25	0.1	-3.3	4.4	3.78555e-26	0	0	0	232	274	223	33	20	22
gene:Solyc10g085380.1	92	174.7	9.3	0	-4.5	3.9	4.02026e-26	0	0	0	137	185	202	10	5	13
gene:Solyc07g062870.2	804	252.7	1355.3	5.4	2.4	6.9	4.07994e-26	0	0	0	221	315	222	1423	1110	1533
gene:Solyc07g062520.2	80.8	5.3	156.3	30	4.9	3.6	4.27688e-26	0	0	0	7	5	4	220	111	138
gene:Solyc08g008210.2	2707	4313	1101	0.3	-2	8.7	4.67353e-26	0	0	0	4858	3954	4127	1045	1190	1068
gene:Solyc06g065390.2	716.3	220	1212.7	5.5	2.5	6.8	5.12846e-26	0	0	0	188	255	217	1348	925	1365
gene:Solyc05g015950.2	553.8	928.7	179	0.2	-2.4	6.4	5.47834e-26	0	0	0	834	852	1100	202	150	185
gene:Solyc09g075740.1	63.8	123.7	4	0	-4.9	3.4	5.64874e-26	0	0	0	153	112	106	6	4	2
gene:Solyc05g005060.2	107.8	203.7	12	0.1	-4	4.1	5.67202e-26	0	0	0	147	207	257	12	15	9
gene:Solyc06g008160.2	204.8	59	350.7	6	2.6	5	5.75061e-26	0	0	0	59	66	52	376	342	334
gene:Solyc07g041010.2	242.2	422.7	61.7	0.1	-2.8	5.3	5.8712e-26	0	0	0	354	388	526	64	54	67
gene:Solyc08g068730.1	70.3	138.7	2	0	-5.9	3.5	6.14909e-26	0	0	0	88	150	178	2	2	2
gene:Solyc01g107050.2	49.2	96.7	1.7	0	-5.9	3.1	6.15051e-26	0	0	0	90	87	113	2	1	2
gene:Solyc01g007130.2	211.3	61.3	361.3	5.8	2.5	5	6.58558e-26	0	0	0	70	56	58	368	387	329
gene:Solyc03g098440.2	66.5	5.3	127.7	23.2	4.5	3.3	6.69969e-26	0	0	0	3	5	8	120	108	155
gene:Solyc09g091950.1	45.2	90	0.3	0	-7.5	3	6.72283e-26	0	0	0	79	73	118	0	1	0
gene:Solyc02g093550.2	49.3	1.3	97.3	93.5	6.5	2.8	6.815e-26	0	0	0	1	2	1	100	67	125
gene:Solyc02g088390.2	813.7	1347.3	280	0.2	-2.3	7	7.30596e-26	0	0	0	1483	1065	1494	262	300	278
gene:Solyc10g085100.1	122.7	19.7	225.7	11.7	3.5	4.2	7.43332e-26	0	0	0	14	24	21	258	178	241
gene:Solyc12g007010.1	116	3.7	228.3	76.7	6.3	4.1	7.62224e-26	0	0	0	4	7	0	237	114	334
gene:Solyc01g087570.2	1136	453.7	1818.3	4	2	7.5	8.13031e-26	0	0	0	507	400	454	1843	1888	1724
gene:Solyc12g042300.1	121.7	224.7	18.7	0.1	-3.6	4.3	8.22403e-26	0	0	0	177	238	259	17	15	24
gene:Solyc07g063130.2	385.5	135.7	635.3	4.7	2.2	5.9	8.33308e-26	0	0	0	137	148	122	688	630	588
gene:Solyc04g079560.2	895.5	368	1423	3.9	2	7.1	8.48368e-26	0	0	0	378	389	337	1409	1416	1444
gene:Solyc03g080100.2	160.3	296	24.7	0.1	-3.5	4.7	9.02563e-26	0	0	0	248	386	254	17	35	22
gene:Solyc10g006060.2	243.5	420	67	0.2	-2.6	5.3	9.34141e-26	0	0	0	432	337	491	67	69	65
gene:Solyc07g020800.2	495.3	182	808.7	4.4	2.2	6.2	9.44047e-26	0	0	0	176	194	176	816	725	885
gene:Solyc03g116580.2	48.8	96	1.7	0	-6.2	3.1	9.44065e-26	0	0	0	106	78	104	4	1	0
gene:Solyc11g005820.1	117.8	22	213.7	10	3.3	4.2	9.53444e-26	0	0	0	23	27	16	191	224	226
gene:Solyc09g075650.2	129.5	236.3	22.7	0.1	-3.3	4.4	9.98215e-26	0	0	0	235	190	284	25	24	19
gene:Solyc05g014980.2	968.7	1534.3	403	0.3	-1.9	7.2	1.00878e-25	0	0	0	1561	1480	1562	391	420	398
gene:Solyc10g074740.1	283	494.3	71.7	0.1	-2.8	5.5	1.03143e-25	0	0	0	481	427	575	48	83	84
gene:Solyc01g006940.2	254.3	71	437.7	6.2	2.6	5.3	1.03875e-25	0	0	0	59	82	72	453	361	499
gene:Solyc03g120600.2	42.8	85.7	0	0	-9.4	2.9	1.1253e-25	0	0	0	90	60	107	0	0	0
gene:Solyc07g009070.2	162.5	323	2	0	-7.1	4.7	1.1443e-25	0	0	0	147	216	606	2	2	2
gene:Solyc06g005620.2	59.7	118.7	0.7	0	-7.9	3.3	1.16465e-25	0	0	0	101	85	170	0	0	2
gene:Solyc08g066740.2	402.7	700.7	104.7	0.1	-2.8	6	1.22398e-25	0	0	0	655	568	879	110	79	125
gene:Solyc05g055990.2	453.8	154.7	753	4.8	2.3	6.1	1.2267e-25	0	0	0	172	124	168	740	703	816
gene:Solyc03g111550.2	40.2	1.3	79	42.7	5.4	2.6	1.29197e-25	0	0	0	2	0	2	87	90	60
gene:Solyc03g078500.2	36.8	73.7	0	0	-9.2	2.7	1.39363e-25	0	0	0	77	60	84	0	0	0
gene:Solyc04g015010.2	57.2	113.3	1	0	-7	3.2	1.4208e-25	0	0	0	74	143	123	2	1	0
gene:Solyc10g079100.1	191.5	365.7	17.3	0.1	-4.3	4.9	1.45242e-25	0	0	0	486	187	424	17	24	11
gene:Solyc12g005790.1	51.7	102.3	1	0	-6.9	3.1	1.50642e-25	0	0	0	94	77	136	2	1	0
gene:Solyc06g072660.2	998.5	395	1602	4.1	2	7.3	1.55334e-25	0	0	0	402	386	397	1373	1707	1726
gene:Solyc03g006610.2	51	101.7	0.3	0	-7.7	3.1	1.6785e-25	0	0	0	67	105	133	0	1	0
gene:Solyc10g006530.2	46.3	1	91.7	123.7	7	2.7	1.6888e-25	0	0	0	1	2	0	120	62	93
gene:Solyc04g064530.1	89.5	166.7	12.3	0.1	-3.8	3.9	1.69137e-25	0	0	0	148	155	197	12	12	13
gene:Solyc01g099330.2	43.3	85.3	1.3	0	-5.4	2.9	1.95362e-25	0	0	0	94	75	87	2	2	0
gene:Solyc05g007270.2	228	71.3	384.7	5.5	2.5	5.1	1.98043e-25	0	0	0	71	80	63	357	401	396
gene:Solyc02g069860.2	257.8	74.7	441	5.9	2.6	5.3	2.05623e-25	0	0	0	69	75	80	524	362	437
gene:Solyc05g009330.2	513.7	184	843.3	4.6	2.2	6.3	2.27418e-25	0	0	0	191	196	165	933	729	868
gene:Solyc09g090300.2	69.7	138	1.3	0	-6.4	3.5	2.32665e-25	0	0	0	83	138	193	2	2	0
gene:Solyc01g073710.2	303.5	520	87	0.2	-2.6	5.6	2.36027e-25	0	0	0	620	439	501	104	77	80
gene:Solyc04g014360.2	77.5	7.7	147.3	17.1	4.1	3.5	2.42051e-25	0	0	0	7	5	11	148	115	179
gene:Solyc06g084450.2	196.3	45	347.7	7.4	2.9	4.9	2.609e-25	0	0	0	51	27	57	320	342	381
gene:Solyc12g094630.1	189.5	30.7	348.3	11.6	3.5	4.8	2.61487e-25	0	0	0	15	41	36	368	274	403
gene:Solyc02g089170.2	72.5	142	3	0	-5.5	3.6	2.6604e-25	0	0	0	148	88	190	2	3	4
gene:Solyc04g074330.2	44.2	86.7	1.7	0	-5.2	2.9	2.76878e-25	0	0	0	84	92	84	2	3	0
gene:Solyc11g011030.1	129.7	2	257.3	134.8	7.1	4.3	3.13643e-25	0	0	0	1	2	3	486	148	138
gene:Solyc11g042950.1	109.7	1.7	217.7	130	7	4	3.40952e-25	0	0	0	1	3	1	260	85	308
gene:Solyc08g066490.2	156.5	32.3	280.7	8.3	3.1	4.6	3.59818e-25	0	0	0	34	22	41	262	246	334
gene:Solyc05g005870.2	74.3	146.7	2	0	-6.2	3.6	3.97499e-25	0	0	0	83	162	195	2	2	2
gene:Solyc06g053540.2	35.8	0	71.7	586.5	9.2	2.5	4.04246e-25	0	0	0	0	0	0	54	94	67
gene:Solyc01g007500.2	45.3	2.7	88	31.1	5	2.8	4.16828e-25	0	0	0	2	3	3	94	75	95
gene:Solyc04g077510.2	1610.3	521.7	2699	5.2	2.4	8	4.21364e-25	0	0	0	643	446	476	2429	3345	2323
gene:Solyc05g041430.2	163.5	19	308	16.7	4.1	4.6	4.60117e-25	0	0	0	14	27	16	353	181	390
gene:Solyc09g074300.1	826.7	330.3	1323	4	2	7	4.70475e-25	0	0	0	360	289	342	1271	1344	1354
gene:Solyc01g105370.2	198.2	344.7	51.7	0.2	-2.7	5	4.74937e-25	0	0	0	294	330	410	52	53	50
gene:Solyc12g010940.1	33	66	0	0	-9.1	2.5	4.76365e-25	0	0	0	64	65	69	0	0	0
gene:Solyc03g112680.1	52.5	101.7	3.3	0	-5.1	3.1	4.87027e-25	0	0	0	100	105	100	4	2	4
gene:Solyc03g032040.2	730.2	1183.3	277	0.2	-2.1	6.8	4.9664e-25	0	0	0	1337	1071	1142	266	305	260
gene:Solyc02g091500.1	125.8	23.3	228.3	10.1	3.3	4.3	4.97277e-25	0	0	0	22	27	21	197	288	200
gene:Solyc04g014730.2	82	8.3	155.7	18	4.2	3.6	5.04635e-25	0	0	0	8	7	10	210	124	133
gene:Solyc04g077620.1	106.8	202.3	11.3	0.1	-4	4.1	5.09414e-25	0	0	0	139	223	245	13	15	6
gene:Solyc04g064630.2	66	126	6	0	-4.7	3.4	5.12797e-25	0	0	0	109	138	131	6	3	9
gene:Solyc02g092480.2	490.8	178.7	803	4.4	2.2	6.2	5.14211e-25	0	0	0	195	151	190	866	747	796
gene:Solyc10g005190.1	35.7	71.3	0	0	-9.2	2.6	5.15684e-25	0	0	0	85	63	66	0	0	0
gene:Solyc01g099050.2	61.8	120.7	3	0	-5.3	3.4	5.43595e-25	0	0	0	103	102	157	6	3	0
gene:Solyc04g008900.2	43.8	0.3	87.3	206.9	7.7	2.7	5.63923e-25	0	0	0	0	0	1	129	71	62
gene:Solyc08g079300.2	50.5	99.3	1.7	0	-5.9	3.1	6.35297e-25	0	0	0	111	77	110	0	1	4
gene:Solyc07g018430.2	60.5	119.3	1.7	0	-6.2	3.4	7.066e-25	0	0	0	101	87	170	2	1	2
gene:Solyc06g082570.1	31.2	0	62.3	492.7	8.9	2.2	7.0758e-25	0	0	0	0	0	0	67	53	67
gene:Solyc08g016440.2	83.7	7.7	159.7	20	4.3	3.7	7.09182e-25	0	0	0	4	5	14	137	144	198
gene:Solyc08g008290.2	284.3	476.3	92.3	0.2	-2.4	5.5	7.106e-25	0	0	0	538	432	459	93	85	99
gene:Solyc06g036100.2	121.7	221.3	22	0.1	-3.4	4.3	7.41302e-25	0	0	0	211	260	193	25	17	24
gene:Solyc07g056540.2	681.8	214	1149.7	5.4	2.4	6.7	7.53716e-25	0	0	0	165	206	271	1292	984	1173
gene:Solyc03g118150.2	253.2	82	424.3	5.1	2.4	5.3	7.82321e-25	0	0	0	72	83	91	442	388	443
gene:Solyc10g076720.1	183.3	319.3	47.3	0.1	-2.8	4.9	7.92708e-25	0	0	0	353	320	285	58	41	43
gene:Solyc08g081770.2	123.7	9	238.3	26.8	4.7	4.2	8.56741e-25	0	0	0	4	10	13	309	139	267
gene:Solyc05g008210.2	50.5	98.3	2.7	0	-5.3	3.1	9.01765e-25	0	0	0	85	95	115	2	2	4
gene:Solyc09g063140.2	133.8	26.3	241.3	9.3	3.2	4.3	9.04884e-25	0	0	0	20	31	28	214	215	295
gene:Solyc10g083890.1	65	127.3	2.7	0	-6.2	3.4	9.5241e-25	0	0	0	94	121	167	4	0	4
gene:Solyc09g009010.2	227.5	51.3	403.7	7.8	3	5.1	9.70169e-25	0	0	0	43	53	58	505	288	418
gene:Solyc09g092110.2	95.8	4	187.7	49.4	5.6	3.8	9.74737e-25	0	0	0	3	5	4	193	94	276
gene:Solyc04g082910.1	120.5	21.3	219.7	10	3.3	4.2	1.01959e-24	0	0	0	21	17	26	237	254	168
gene:Solyc06g053840.2	857	1533.3	180.7	0.1	-3.1	7.1	1.03545e-24	0	0	0	939	2174	1487	168	161	213
gene:Solyc04g008970.2	129.8	253.7	6	0	-5.5	4.3	1.09388e-24	0	0	0	179	420	162	10	4	4
gene:Solyc03g005640.1	33.5	67	0	0	-9.1	2.6	1.12261e-24	0	0	0	69	58	74	0	0	0
gene:Solyc01g081480.2	42.2	0.7	83.7	81.8	6.4	2.6	1.13902e-24	0	0	0	1	0	1	110	59	82
gene:Solyc09g091390.2	33.2	0	66.3	539.6	9.1	2.4	1.18182e-24	0	0	0	0	0	0	66	83	50
gene:Solyc01g087970.2	141.2	256.3	26	0.1	-3.4	4.5	1.24164e-24	0	0	0	253	247	269	19	18	41
gene:Solyc04g080540.2	435.2	864	6.3	0	-7.2	6.1	1.26302e-24	0	0	0	282	510	1800	6	4	9
gene:Solyc02g063140.2	32.5	1	64	89.2	6.5	2.3	1.30178e-24	0	0	0	1	2	0	56	71	65
gene:Solyc02g080770.2	75.3	143	7.7	0.1	-4.1	3.6	1.32945e-24	0	0	0	177	114	138	8	9	6
gene:Solyc03g114890.2	378.2	657.3	99	0.2	-2.7	5.9	1.35131e-24	0	0	0	838	457	677	106	98	93
gene:Solyc08g081140.2	435.5	154.3	716.7	4.6	2.2	6.1	1.36231e-24	0	0	0	132	150	181	661	776	713
gene:Solyc03g116070.1	32.8	65.7	0	0	-9	2.5	1.38815e-24	0	0	0	65	60	72	0	0	0
gene:Solyc04g077260.2	31.8	63.7	0	0	-9	2.5	1.42149e-24	0	0	0	64	61	66	0	0	0
gene:Solyc01g106470.2	698.2	280.3	1116	4	2	6.7	1.48919e-24	0	0	0	313	259	269	1161	1070	1117
gene:Solyc04g078690.2	472.5	166	779	4.7	2.2	6.2	1.49487e-24	0	0	0	132	189	177	825	726	786
gene:Solyc11g005760.1	78.5	153	4	0	-5.2	3.7	1.55931e-24	0	0	0	147	102	210	8	4	0
gene:Solyc08g075490.2	42.8	2	83.7	44	5.5	2.7	1.57912e-24	0	0	0	0	2	4	100	80	71
gene:Solyc03g013340.2	63.8	125	2.7	0	-5.7	3.4	1.663e-24	0	0	0	96	105	174	2	2	4
gene:Solyc09g089610.2	42.5	2.7	82.3	29.9	4.9	2.7	1.68074e-24	0	0	0	2	2	4	91	89	67
gene:Solyc08g076640.1	42.5	85	0	0	-9.4	2.9	1.84714e-24	0	0	0	111	56	88	0	0	0
gene:Solyc01g087560.2	1394.2	2269.3	519	0.2	-2.1	7.8	1.86724e-24	0	0	0	1804	2466	2538	482	505	570
gene:Solyc09g065100.1	39.8	1.7	78	36.2	5.2	2.6	2.07149e-24	0	0	0	1	0	4	69	75	90
gene:Solyc04g015120.2	219.2	412.7	25.7	0.1	-4.1	5.1	2.08989e-24	0	0	0	337	344	557	10	20	47
gene:Solyc08g081170.2	127.8	25.3	230.3	8.8	3.1	4.3	2.14451e-24	0	0	0	32	20	24	237	191	263
gene:Solyc01g079950.2	90.7	16.7	164.7	9.9	3.3	3.8	2.16553e-24	0	0	0	17	17	16	175	173	146
gene:Solyc02g077840.1	116.7	20.7	212.7	10.1	3.3	4.2	2.16696e-24	0	0	0	28	20	14	195	243	200
gene:Solyc09g065300.2	89.7	16.3	163	9.7	3.3	3.8	2.174e-24	0	0	0	17	15	17	158	152	179
gene:Solyc03g112760.2	42.3	1.3	83.3	61.5	5.9	2.6	2.29534e-24	0	0	0	0	3	1	81	66	103
gene:Solyc04g080700.2	247.7	429	66.3	0.2	-2.7	5.3	2.39724e-24	0	0	0	325	478	484	64	60	75
gene:Solyc04g079030.2	49.3	96.7	2	0	-5.6	3.1	2.45795e-24	0	0	0	107	73	110	4	2	0
gene:Solyc12g042980.1	75.2	147.7	2.7	0	-5.9	3.6	2.51392e-24	0	0	0	92	138	213	4	2	2
gene:Solyc06g036290.2	190.5	51.7	329.3	6.2	2.6	4.9	2.54068e-24	0	0	0	66	41	48	307	330	351
gene:Solyc07g061720.2	116.5	212.3	20.7	0.1	-3.4	4.2	2.56244e-24	0	0	0	208	248	181	27	18	17
gene:Solyc08g067620.2	48	95.3	0.7	0	-6.3	3	2.80768e-24	0	0	0	65	100	121	0	2	0
gene:Solyc07g006300.2	160	27	293	10.9	3.4	4.6	2.89775e-24	0	0	0	14	29	38	314	244	321
gene:Solyc07g006750.2	44.7	88.7	0.7	0	-7.4	2.9	2.95571e-24	0	0	0	65	111	90	2	0	0
gene:Solyc02g085750.2	43.8	0.3	87.3	203.9	7.7	2.6	2.96697e-24	0	0	0	0	0	1	98	52	112
gene:Solyc10g018780.1	30.3	0	60.7	495.7	9	2.3	3.07081e-24	0	0	0	0	0	0	56	74	52
gene:Solyc09g011870.1	47.8	94	1.7	0	-6.2	3	3.15236e-24	0	0	0	84	78	120	2	1	2
gene:Solyc10g006480.1	987.3	1632	342.7	0.2	-2.2	7.3	3.19523e-24	0	0	0	2004	1446	1446	305	404	319
gene:Solyc07g006560.2	1268.3	2252.7	284	0.1	-3	7.6	3.25859e-24	0	0	0	1362	2864	2532	339	298	215
gene:Solyc03g025340.1	763	281	1245	4.4	2.2	6.9	3.2631e-24	0	0	0	260	277	306	1207	1480	1048
gene:Solyc01g005290.2	47.2	1.7	92.7	47.9	5.6	2.8	3.38504e-24	0	0	0	1	2	2	98	66	114
gene:Solyc05g051220.2	57.2	109.3	5	0	-4.3	3.3	3.4142e-24	0	0	0	104	105	119	8	5	2
gene:Solyc05g005470.2	49	96.3	1.7	0	-5.4	3.1	3.67597e-24	0	0	0	77	90	122	2	3	0
gene:Solyc12g062940.1	57.5	114.7	0.3	0	-7.1	3.3	3.86281e-24	0	0	0	88	78	178	0	1	0
gene:Solyc04g081790.2	59.2	1	117.3	73.8	6.2	3.1	4.11676e-24	0	0	0	1	0	2	187	83	82
gene:Solyc06g084320.1	52	4.7	99.3	18.6	4.2	3	4.17898e-24	0	0	0	7	3	4	94	111	93
gene:Solyc02g086350.2	55.3	6.7	104	15.7	4	3.1	4.26421e-24	0	0	0	7	7	6	106	105	101
gene:Solyc12g006690.1	240.7	70.3	411	5.9	2.6	5.2	4.30081e-24	0	0	0	72	78	61	461	449	323
gene:Solyc04g082960.1	54.7	105.7	3.7	0	-4.4	3.2	4.3037e-24	0	0	0	98	97	122	2	7	2
gene:Solyc08g067100.2	519.7	865.7	173.7	0.2	-2.3	6.3	4.39906e-24	0	0	0	991	670	936	177	159	185
gene:Solyc03g005330.1	38.8	77	0.7	0	-5.6	2.7	4.56576e-24	0	0	0	80	87	64	0	2	0
gene:Solyc03g071850.1	37.5	74.7	0.3	0	-7.2	2.7	4.56775e-24	0	0	0	62	71	91	0	1	0
gene:Solyc05g013690.2	418.3	122.7	714	5.8	2.5	6	4.71457e-24	0	0	0	99	112	157	654	620	868
gene:Solyc09g092550.2	547.8	223	872.7	3.9	2	6.4	4.76758e-24	0	0	0	233	218	218	910	871	837
gene:Solyc01g094750.2	31	0.3	61.7	150.1	7.2	2.3	4.79268e-24	0	0	0	1	0	0	62	76	47
gene:Solyc02g068300.2	283.5	482.7	84.3	0.2	-2.5	5.5	4.81732e-24	0	0	0	444	495	509	60	88	105
gene:Solyc10g055560.1	43.5	3	84	23.7	4.6	2.8	4.90379e-24	0	0	0	4	0	5	81	94	77
gene:Solyc07g063800.1	35.3	70.7	0	0	-9.2	2.6	5.073e-24	0	0	0	61	63	88	0	0	0
gene:Solyc05g006520.2	1141.3	1848	434.7	0.2	-2.1	7.5	5.33163e-24	0	0	0	2169	1583	1792	418	490	396
gene:Solyc03g097420.2	185.3	321.3	49.3	0.1	-2.7	4.9	5.48331e-24	0	0	0	305	279	380	54	44	50
gene:Solyc06g053600.2	193	52.7	333.3	6.4	2.7	4.9	5.8052e-24	0	0	0	51	65	42	362	289	349
gene:Solyc05g055680.2	816.3	331.7	1301	3.9	2	7	6.01699e-24	0	0	0	310	313	372	1328	1195	1380
gene:Solyc02g091050.2	37	73.3	0.7	0	-5.9	2.7	6.16454e-24	0	0	0	69	83	68	0	2	0
gene:Solyc04g008110.2	384.3	95.3	673.3	7.1	2.8	5.9	6.34273e-24	0	0	0	63	122	101	673	531	816
gene:Solyc08g081420.2	137	34	240	7	2.8	4.4	6.35675e-24	0	0	0	39	31	32	214	258	248
gene:Solyc04g082250.2	224.7	69	380.3	5.5	2.5	5.1	6.35763e-24	0	0	0	71	68	68	436	320	385
gene:Solyc08g077930.2	819.2	1291.7	346.7	0.3	-1.9	7	6.44646e-24	0	0	0	1377	1225	1273	334	362	344
gene:Solyc09g005040.1	49.3	98.3	0.3	0	-7.6	3	6.55406e-24	0	0	0	57	129	109	0	1	0
gene:Solyc07g055320.2	652.3	273	1031.7	3.8	1.9	6.6	6.88424e-24	0	0	0	270	289	260	1078	1001	1016
gene:Solyc01g102610.2	35.5	1	70	43.8	5.5	2.4	7.03791e-24	0	0	0	1	0	2	85	63	62
gene:Solyc09g007360.2	428.5	138.7	718.3	5.2	2.4	6	7.05297e-24	0	0	0	103	158	155	789	630	736
gene:Solyc01g007320.2	585	120	1050	8.8	3.1	6.5	7.15759e-24	0	0	0	170	128	62	1033	1170	947
gene:Solyc12g096820.1	72.5	7	138	19	4.2	3.4	7.3461e-24	0	0	0	7	7	7	189	113	112
gene:Solyc01g080750.2	1231.3	522	1940.7	3.7	1.9	7.6	7.40743e-24	0	0	0	557	471	538	2075	1784	1963
gene:Solyc03g007230.2	68.7	9.7	127.7	12.9	3.7	3.4	7.58497e-24	0	0	0	10	10	9	145	128	110
gene:Solyc03g006030.2	66.7	5	128.3	30.6	4.9	3.3	8.02549e-24	0	0	0	2	9	4	120	97	168
gene:Solyc10g009410.1	296.5	58.3	534.7	9.2	3.2	5.5	8.25986e-24	0	0	0	83	58	34	517	669	418
gene:Solyc01g094040.2	316.2	532.7	99.7	0.2	-2.4	5.6	8.34192e-24	0	0	0	595	435	568	83	104	112
gene:Solyc12g009470.1	644	1100	188	0.2	-2.6	6.6	8.3493e-24	0	0	0	778	1156	1366	197	158	209
gene:Solyc10g085190.1	31.2	0.3	62	151.1	7.2	2.3	8.36343e-24	0	0	0	0	0	1	50	80	56
gene:Solyc05g012480.2	966.3	1531	401.7	0.3	-1.9	7.2	8.84521e-24	0	0	0	1697	1439	1457	428	409	368
gene:Solyc09g075020.2	288.5	95	482	5.1	2.4	5.5	9.0153e-24	0	0	0	83	114	88	542	454	450
gene:Solyc01g110580.2	184.2	48	320.3	6.4	2.7	4.8	9.02514e-24	0	0	0	51	32	61	310	328	323
gene:Solyc04g072570.2	551.7	213.7	889.7	4.2	2.1	6.4	9.50147e-24	0	0	0	200	247	194	954	854	861
gene:Solyc08g008480.2	29.3	0.3	58.3	140.5	7.1	2.2	9.55912e-24	0	0	0	1	0	0	64	66	45
gene:Solyc06g060110.2	354.7	607.3	102	0.2	-2.5	5.8	9.70683e-24	0	0	0	532	577	713	71	123	112
gene:Solyc05g012380.2	975.7	414.7	1536.7	3.7	1.9	7.2	9.78047e-24	0	0	0	436	410	398	1438	1702	1470
gene:Solyc04g008960.2	148.5	280	17	0.1	-4.1	4.5	9.86036e-24	0	0	0	229	405	206	27	13	11
gene:Solyc03g078630.2	121.7	219	24.3	0.1	-3.1	4.3	1.03876e-23	0	0	0	218	187	252	19	30	24
gene:Solyc03g083560.1	384.8	122	647.7	5.3	2.4	5.9	1.06416e-23	0	0	0	139	129	98	519	731	693
gene:Solyc03g007410.2	33.3	1.3	65.3	35.2	5.1	2.4	1.065e-23	0	0	0	1	0	3	64	74	58
gene:Solyc02g080530.2	3301.3	1490	5112.7	3.4	1.8	9	1.0957e-23	0	0	0	1380	1522	1568	4913	5452	4973
gene:Solyc02g093090.1	41.3	81	1.7	0	-6	2.8	1.10881e-23	0	0	0	85	70	88	2	1	2
gene:Solyc01g005550.2	1082.8	479.7	1686	3.5	1.8	7.4	1.11208e-23	0	0	0	465	507	467	1704	1686	1668
gene:Solyc02g089640.2	267.8	459	76.7	0.2	-2.5	5.4	1.17859e-23	0	0	0	531	366	480	67	94	69
gene:Solyc01g067480.2	275.5	63	488	8	3	5.4	1.1994e-23	0	0	0	48	94	47	555	392	517
gene:Solyc03g112010.2	55.5	1.3	109.7	57.9	5.9	3	1.20361e-23	0	0	0	3	0	1	85	78	166
gene:Solyc03g116860.2	32.7	65.3	0	0	-9	2.5	1.21364e-23	0	0	0	57	77	62	0	0	0
gene:Solyc04g074480.2	2894.8	4495.7	1294	0.3	-1.8	8.8	1.23658e-23	0	0	0	4701	4083	4703	1257	1260	1365
gene:Solyc01g098960.1	31.8	63.3	0.3	0	-7	2.5	1.24282e-23	0	0	0	58	60	72	0	1	0
gene:Solyc09g005500.2	75.3	148	2.7	0	-5.9	3.6	1.2783e-23	0	0	0	88	143	213	2	2	4
gene:Solyc05g055460.1	43.2	84.3	2	0	-5.1	2.9	1.2796e-23	0	0	0	82	78	93	2	2	2
gene:Solyc06g082970.2	115	12.3	217.7	17.8	4.2	4.1	1.28416e-23	0	0	0	12	14	11	283	127	243
gene:Solyc06g008240.2	37.2	74	0.3	0	-7.2	2.7	1.36984e-23	0	0	0	62	68	92	0	1	0
gene:Solyc12g049400.1	71.7	3	140.3	45.9	5.5	3.4	1.44921e-23	0	0	0	1	2	6	216	108	97
gene:Solyc05g046290.2	245.8	485.7	6	0	-6.2	5.3	1.46346e-23	0	0	0	159	403	895	8	8	2
gene:Solyc10g078720.1	56.2	112	0.3	0	-7.8	3.2	1.48638e-23	0	0	0	57	148	131	0	1	0
gene:Solyc07g053350.2	127.5	233.7	21.3	0.1	-3.6	4.4	1.57226e-23	0	0	0	211	189	301	25	15	24
gene:Solyc07g006850.1	37.8	75.3	0.3	0	-7.3	2.7	1.58397e-23	0	0	0	70	56	100	0	1	0
gene:Solyc05g007710.2	28.5	0.3	56.7	79.2	6.3	2.1	1.6492e-23	0	0	0	1	0	0	48	55	67
gene:Solyc12g010470.1	33.5	66.7	0.3	0	-7.1	2.5	1.66164e-23	0	0	0	59	70	71	0	1	0
gene:Solyc01g089870.2	228.2	62.7	393.7	6.2	2.6	5.1	1.79084e-23	0	0	0	82	53	53	326	416	439
gene:Solyc08g077180.2	476.7	768.3	185	0.2	-2.1	6.2	1.84259e-23	0	0	0	776	798	731	201	162	192
gene:Solyc04g051680.2	44.2	87.3	1	0	-6.6	2.9	1.9544e-23	0	0	0	69	80	113	0	1	2
gene:Solyc04g054340.1	227.2	409	45.3	0.1	-3.2	5.2	1.95957e-23	0	0	0	255	469	503	50	39	47
gene:Solyc06g082910.2	502.8	201.3	804.3	4	2	6.3	1.97126e-23	0	0	0	202	192	210	877	748	788
gene:Solyc02g080660.2	406.8	132.3	681.3	5.1	2.3	6	2.02632e-23	0	0	0	130	107	160	617	615	812
gene:Solyc03g033460.2	102	184	20	0.1	-3.2	4	2.08576e-23	0	0	0	193	170	189	23	18	19
gene:Solyc08g081530.2	740.7	1171.7	309.7	0.3	-1.9	6.8	2.0915e-23	0	0	0	1280	1102	1133	301	309	319
gene:Solyc05g047680.2	71.5	134	9	0.1	-3.8	3.6	2.14346e-23	0	0	0	125	121	156	6	12	9
gene:Solyc11g007950.1	54.7	105.7	3.7	0	-5.2	3.2	2.15526e-23	0	0	0	122	102	93	4	1	6
gene:Solyc02g078780.2	350	74.7	625.3	8.4	3.1	5.7	2.41787e-23	0	0	0	48	82	94	713	425	738
gene:Solyc06g071960.2	500.2	191	809.3	4.2	2.1	6.3	2.49582e-23	0	0	0	192	209	172	796	724	908
gene:Solyc08g074660.1	92.8	18	167.7	9.3	3.2	3.8	2.50559e-23	0	0	0	20	17	17	181	180	142
gene:Solyc05g009470.2	586.8	185.7	988	5.3	2.4	6.5	2.59436e-23	0	0	0	219	129	209	873	1146	945
gene:Solyc09g084440.2	33.3	1	65.7	89.3	6.5	2.3	2.68453e-23	0	0	0	0	3	0	75	62	60
gene:Solyc04g074780.2	106.3	210.7	2	0	-6.7	4.1	2.79217e-23	0	0	0	89	192	351	2	2	2
gene:Solyc04g040210.2	113.7	209.7	17.7	0.1	-3.5	4.2	2.84454e-23	0	0	0	155	209	265	19	19	15
gene:Solyc09g011190.1	42	82.3	1.7	0	-5.6	2.9	3.02504e-23	0	0	0	90	68	89	4	1	0
gene:Solyc04g076700.2	69.2	134.7	3.7	0	-4.9	3.5	3.02702e-23	0	0	0	106	104	194	2	5	4
gene:Solyc06g048730.2	576.5	227.7	925.3	4.1	2	6.5	3.23632e-23	0	0	0	219	230	234	908	815	1053
gene:Solyc07g047830.2	184.3	54.3	314.3	5.7	2.5	4.8	3.26002e-23	0	0	0	67	46	50	307	332	304
gene:Solyc05g005750.2	666.3	1086.3	246.3	0.2	-2.1	6.7	3.51178e-23	0	0	0	937	1192	1130	266	273	200
gene:Solyc10g005030.2	161.5	35.7	287.3	8.2	3	4.6	3.5849e-23	0	0	0	27	41	39	256	240	366
gene:Solyc10g018320.1	74.8	148	1.7	0	-6.8	3.7	3.62318e-23	0	0	0	196	66	182	2	1	2
gene:Solyc04g056580.2	85.3	8.3	162.3	19.2	4.3	3.6	3.65114e-23	0	0	0	7	7	11	210	105	172
gene:Solyc01g107390.2	158.2	273.3	43	0.2	-2.7	4.7	3.76891e-23	0	0	0	282	264	274	52	38	39
gene:Solyc06g050170.2	464.5	104	825	8	3	6.2	3.79769e-23	0	0	0	58	126	128	983	661	831
gene:Solyc05g052470.2	181.3	47	315.7	6.6	2.7	4.8	3.79841e-23	0	0	0	35	44	62	337	294	316
gene:Solyc02g083380.2	298.2	548.7	47.7	0.1	-3.6	5.5	3.82909e-23	0	0	0	319	633	694	40	34	69
gene:Solyc07g044960.1	46.5	92.3	0.7	0	-7.5	3	3.8607e-23	0	0	0	130	70	77	2	0	0
gene:Solyc01g006100.2	138.3	30	246.7	8.1	3	4.4	4.00036e-23	0	0	0	28	27	35	270	190	280
gene:Solyc10g052600.1	40.2	80	0.3	0	-7.3	2.8	4.2168e-23	0	0	0	96	53	91	0	1	0
gene:Solyc07g062060.2	90.8	16.3	165.3	9.6	3.3	3.8	4.21881e-23	0	0	0	18	12	19	189	154	153
gene:Solyc07g008010.2	121.7	10.3	233	25.2	4.7	4.2	4.3715e-23	0	0	0	6	19	6	278	137	284
gene:Solyc02g077080.2	554.5	892.7	216.3	0.2	-2	6.4	4.4048e-23	0	0	0	767	923	988	222	210	217
gene:Solyc01g005560.2	3830.7	5987.7	1673.7	0.3	-1.8	9.2	4.59896e-23	0	0	0	6917	5347	5699	1633	1668	1720
gene:Solyc02g078400.2	290.8	75.3	506.3	6.7	2.8	5.5	4.77381e-23	0	0	0	61	87	78	602	353	564
gene:Solyc12g008420.1	175.8	8.7	343	40.4	5.3	4.7	4.9045e-23	0	0	0	2	12	12	403	150	476
gene:Solyc05g012790.2	735.8	310.3	1161.3	3.7	1.9	6.8	4.91114e-23	0	0	0	323	276	332	1186	1120	1178
gene:Solyc09g082630.2	166	40.7	291.3	7.3	2.9	4.7	5.00234e-23	0	0	0	35	53	34	309	240	325
gene:Solyc06g069000.2	27.7	0	55.3	435.7	8.8	2	5.02368e-23	0	0	0	0	0	0	52	49	65
gene:Solyc05g012730.1	32.7	65.3	0	0	-9.1	2.5	5.09237e-23	0	0	0	75	49	72	0	0	0
gene:Solyc01g009900.2	32.3	0.7	64	150.7	7.2	2.3	5.49793e-23	0	0	0	0	2	0	48	67	77
gene:Solyc04g071600.2	52.7	105	0.3	0	-6.9	3.2	5.69362e-23	0	0	0	61	105	149	0	1	0
gene:Solyc01g100510.2	67.5	9.3	125.7	12.8	3.7	3.4	5.82334e-23	0	0	0	10	7	11	106	122	149
gene:Solyc01g014270.2	43.7	1.3	86	52.4	5.7	2.7	6.16685e-23	0	0	0	1	2	1	114	60	84
gene:Solyc06g065630.2	29.3	0.3	58.3	136.6	7.1	2.1	6.1877e-23	0	0	0	1	0	0	67	46	62
gene:Solyc02g088190.2	81.7	13.7	149.7	10.4	3.4	3.7	6.23109e-23	0	0	0	15	9	17	156	164	129
gene:Solyc02g084930.2	110.5	207	14	0.1	-3.9	4.2	6.31811e-23	0	0	0	197	141	283	15	12	15
gene:Solyc03g118810.1	514	173.7	854.3	5	2.3	6.3	6.4408e-23	0	0	0	192	202	127	897	917	749
gene:Solyc06g068910.2	305.5	102.3	508.7	5	2.3	5.6	7.07385e-23	0	0	0	114	109	84	451	593	482
gene:Solyc05g007100.2	270.7	99	442.3	4.5	2.2	5.4	7.0934e-23	0	0	0	107	99	91	445	464	418
gene:Solyc07g044970.1	81.5	161.3	1.7	0	-6.1	3.7	7.14513e-23	0	0	0	73	182	229	2	3	0
gene:Solyc10g083860.1	38.3	76.3	0.3	0	-6.5	2.8	7.14682e-23	0	0	0	98	54	77	0	1	0
gene:Solyc03g098000.2	901.7	397.3	1406	3.5	1.8	7.1	7.56429e-23	0	0	0	418	412	362	1436	1378	1404
gene:Solyc03g113270.2	400.8	673.7	128	0.2	-2.4	6	8.83716e-23	0	0	0	600	582	839	104	140	140
gene:Solyc05g023760.2	236.2	83.7	388.7	4.6	2.2	5.2	9.06385e-23	0	0	0	88	83	80	355	404	407
gene:Solyc11g069380.1	189.5	56.3	322.7	5.7	2.5	4.9	9.11851e-23	0	0	0	54	58	57	374	275	319
gene:Solyc06g067940.2	1956.5	3069.3	843.7	0.3	-1.9	8.2	9.15306e-23	0	0	0	3431	2845	2932	760	925	846
gene:Solyc07g008550.2	66.3	129.3	3.3	0	-5.3	3.5	9.15575e-23	0	0	0	82	133	173	4	2	4
gene:Solyc01g090550.2	119.3	21	217.7	10.9	3.4	4.2	9.27716e-23	0	0	0	11	29	23	228	186	239
gene:Solyc04g064670.2	102.8	12.3	193.3	17.4	4.1	3.9	9.59304e-23	0	0	0	4	19	14	235	158	187
gene:Solyc08g076960.1	166	284.7	47.3	0.2	-2.6	4.7	9.73907e-23	0	0	0	297	255	302	46	53	43
gene:Solyc08g007610.1	38.3	76.3	0.3	0	-7.3	2.7	9.78891e-23	0	0	0	106	58	65	0	1	0
gene:Solyc04g055260.2	26.3	0.3	52.3	73.8	6.2	2	9.82809e-23	0	0	0	0	0	1	44	55	58
gene:Solyc03g007470.2	1928.8	2975.7	882	0.3	-1.8	8.2	9.95604e-23	0	0	0	3024	2988	2915	866	829	951
gene:Solyc07g049300.2	89.8	14.7	165	11.2	3.5	3.7	1.04563e-22	0	0	0	15	17	12	197	130	168
gene:Solyc12g010570.1	55.2	108	2.3	0	-5	3.2	1.11746e-22	0	0	0	81	99	144	0	5	2
gene:Solyc10g044840.1	77	10	144	14.1	3.8	3.5	1.16814e-22	0	0	0	8	9	13	160	106	166
gene:Solyc03g082970.2	134.8	28.7	241	8.3	3	4.3	1.17503e-22	0	0	0	29	26	31	278	178	267
gene:Solyc01g091260.2	85.2	11.3	159	14.3	3.8	3.7	1.22258e-22	0	0	0	9	14	11	197	114	166
gene:Solyc09g015120.2	175.8	48.3	303.3	6.3	2.7	4.8	1.24936e-22	0	0	0	55	51	39	330	328	252
gene:Solyc04g050440.2	172	303.3	40.7	0.1	-2.9	4.8	1.25791e-22	0	0	0	345	223	342	42	35	45
gene:Solyc02g071310.2	153.5	272.7	34.3	0.1	-3	4.6	1.30309e-22	0	0	0	211	281	326	39	38	26
gene:Solyc02g082900.2	505.5	924.3	86.7	0.1	-3.4	6.3	1.36022e-22	0	0	0	494	949	1330	110	81	69
gene:Solyc04g074380.2	168.8	286.7	51	0.2	-2.5	4.7	1.3991e-22	0	0	0	306	279	275	50	51	52
gene:Solyc05g012780.2	72.7	142.7	2.7	0	-5.9	3.6	1.40094e-22	0	0	0	90	121	217	2	2	4
gene:Solyc10g050510.1	57.3	110.3	4.3	0	-4.5	3.2	1.414e-22	0	0	0	103	139	89	6	5	2
gene:Solyc08g065210.1	59.7	7.3	112	15.8	4	3.2	1.48367e-22	0	0	0	7	7	8	100	141	95
gene:Solyc03g117270.1	188.3	48.3	328.3	7.1	2.8	4.8	1.49274e-22	0	0	0	33	68	44	339	317	329
gene:Solyc06g083580.2	146.2	37.3	255	6.7	2.8	4.5	1.70974e-22	0	0	0	43	36	33	247	223	295
gene:Solyc04g011390.1	5277.8	2414	8141.7	3.4	1.8	9.7	1.71591e-22	0	0	0	2696	2359	2187	8225	7845	8355
gene:Solyc10g005000.2	186.3	336.7	36	0.1	-3.3	4.9	1.77693e-22	0	0	0	236	395	379	46	23	39
gene:Solyc03g097380.2	527	119.3	934.7	7.8	3	6.3	1.77978e-22	0	0	0	87	119	152	1194	592	1018
gene:Solyc09g075550.2	423.8	154	693.7	4.5	2.2	6	1.85008e-22	0	0	0	186	121	155	679	735	667
gene:Solyc01g105020.2	85.5	8.7	162.3	20.3	4.3	3.7	1.88296e-22	0	0	0	6	14	6	181	108	198
gene:Solyc03g083680.1	48.3	95.7	1	0	-6.7	3	1.96143e-22	0	0	0	69	82	136	0	1	2
gene:Solyc12g049090.1	41.2	81.7	0.7	0	-7.3	2.9	1.99063e-22	0	0	0	102	54	89	0	0	2
gene:Solyc01g096070.2	962.5	212.7	1712.3	8.1	3	7.2	2.04547e-22	0	0	0	142	259	237	1957	1053	2127
gene:Solyc11g012640.1	25.3	0	50.7	408.6	8.7	2	2.06134e-22	0	0	0	0	0	0	44	52	56
gene:Solyc03g114120.2	970.3	374.3	1566.3	4.2	2.1	7.2	2.13179e-22	0	0	0	432	369	322	1458	1861	1380
gene:Solyc02g069690.1	155.7	292.3	19	0.1	-3.9	4.7	2.18856e-22	0	0	0	358	150	369	21	21	15
gene:Solyc05g005140.2	147.8	41.7	254	6.1	2.6	4.5	2.19064e-22	0	0	0	38	46	41	272	232	258
gene:Solyc03g097910.2	751.7	1180.3	323	0.3	-1.9	6.9	2.21101e-22	0	0	0	1172	1087	1282	332	314	323
gene:Solyc04g071540.2	336.2	562.7	109.7	0.2	-2.4	5.7	2.22533e-22	0	0	0	488	517	683	112	92	125
gene:Solyc06g074500.1	61	114	8	0.1	-3.9	3.3	2.22845e-22	0	0	0	110	111	121	6	7	11
gene:Solyc11g061750.1	31.5	62.7	0.3	0	-7	2.4	2.25479e-22	0	0	0	49	71	68	0	1	0
gene:Solyc02g076880.2	38.8	77	0.7	0	-6	2.8	2.26068e-22	0	0	0	69	61	101	0	2	0
gene:Solyc06g081980.1	215.3	70.3	360.3	5.1	2.4	5	2.28104e-22	0	0	0	82	73	56	351	362	368
gene:Solyc09g076050.2	5390.7	2374	8407.3	3.5	1.8	9.7	2.28269e-22	0	0	0	2463	2381	2278	7849	9830	7543
gene:Solyc09g014720.1	49.3	97.3	1.3	0	-5.6	3.1	2.28509e-22	0	0	0	79	75	138	0	2	2
gene:Solyc06g066420.2	78	155	1	0	-6.9	3.7	2.32279e-22	0	0	0	66	206	193	2	1	0
gene:Solyc09g091140.2	35.5	70.7	0.3	0	-7.2	2.6	2.37707e-22	0	0	0	64	53	95	0	1	0
gene:Solyc01g098010.2	42.5	82.3	2.7	0	-4.7	2.9	2.4056e-22	0	0	0	73	85	89	4	4	0
gene:Solyc02g080600.1	118.8	217	20.7	0.1	-3.4	4.2	2.40635e-22	0	0	0	153	243	255	21	19	22
gene:Solyc03g123770.1	35.3	69.7	1	0	-5.8	2.6	2.53288e-22	0	0	0	67	68	74	0	1	2
gene:Solyc12g008590.1	118.8	213.7	24	0.1	-3.1	4.3	2.55662e-22	0	0	0	213	218	210	35	24	13
gene:Solyc02g062780.2	482.3	162.7	802	4.9	2.3	6.2	2.55798e-22	0	0	0	130	185	173	819	646	941
gene:Solyc03g097600.2	61	115.3	6.7	0.1	-4.1	3.3	2.63176e-22	0	0	0	103	117	126	2	7	11
gene:Solyc01g096080.2	240.3	72.3	408.3	5.6	2.5	5.2	2.63656e-22	0	0	0	53	73	91	442	424	359
gene:Solyc02g088500.1	101.5	194.3	8.7	0	-4.4	4.1	2.72133e-22	0	0	0	276	116	191	4	11	11
gene:Solyc01g091380.2	51	6.3	95.7	14.5	3.9	2.9	2.77568e-22	0	0	0	7	5	7	93	89	105
gene:Solyc12g094620.1	261.3	83	439.7	5.4	2.4	5.3	2.83283e-22	0	0	0	65	99	85	418	387	514
gene:Solyc06g065950.2	775.7	1222.7	328.7	0.3	-1.9	6.9	2.88481e-22	0	0	0	1092	1267	1309	328	348	310
gene:Solyc07g008540.2	50.8	2.3	99.3	38.6	5.3	2.9	2.88506e-22	0	0	0	2	3	2	120	64	114
gene:Solyc02g031710.2	295.7	527.3	64	0.1	-3.1	5.5	2.91992e-22	0	0	0	367	687	528	58	46	88
gene:Solyc03g121620.1	326.3	557	95.7	0.2	-2.6	5.7	2.96321e-22	0	0	0	626	457	588	69	91	127
gene:Solyc12g005240.1	34.7	2	67.3	35.9	5.2	2.4	3.05767e-22	0	0	0	3	2	1	62	78	62
gene:Solyc02g076990.2	52.8	105.3	0.3	0	-7.7	3.2	3.11929e-22	0	0	0	83	63	170	0	1	0
gene:Solyc04g008820.2	1167	449	1885	4.2	2.1	7.5	3.14503e-22	0	0	0	420	412	515	1714	1638	2303
gene:Solyc12g010020.1	35.2	0	70.3	553.6	9.1	2.3	3.18946e-22	0	0	0	0	0	0	96	46	69
gene:Solyc06g005530.1	29.2	0.3	58	141.8	7.1	2.2	3.34874e-22	0	0	0	1	0	0	46	78	50
gene:Solyc04g082270.2	128	233	23	0.1	-3.3	4.4	3.36087e-22	0	0	0	254	163	282	17	24	28
gene:Solyc12g019140.1	50.5	100	1	0	-6.3	3.1	3.50479e-22	0	0	0	116	56	128	2	1	0
gene:Solyc05g007830.2	51.2	5.3	97	16.5	4	3	3.63514e-22	0	0	0	5	2	9	83	100	108
gene:Solyc04g015040.2	151.5	30	273	9.3	3.2	4.5	3.65675e-22	0	0	0	19	39	32	283	209	327
gene:Solyc04g081080.1	152.7	39.7	265.7	6.4	2.7	4.6	3.84464e-22	0	0	0	48	27	44	258	289	250
gene:Solyc11g042640.1	82.8	13.3	152.3	11	3.5	3.7	3.86241e-22	0	0	0	18	9	13	170	166	121
gene:Solyc06g068140.2	342.3	125.3	559.3	4.4	2.1	5.7	3.87994e-22	0	0	0	117	114	145	604	585	489
gene:Solyc05g007680.1	84.5	14	155	11.1	3.5	3.7	3.89904e-22	0	0	0	14	14	14	191	121	153
gene:Solyc12g049110.1	33.2	66	0.3	0	-7.1	2.6	3.92806e-22	0	0	0	64	49	85	0	1	0
gene:Solyc03g032230.1	36.2	71.3	1	0	-6.3	2.7	3.96736e-22	0	0	0	83	58	73	2	1	0
gene:Solyc03g098760.1	25.7	0.3	51	121.3	6.9	2	3.99852e-22	0	0	0	0	0	1	60	50	43
gene:Solyc04g076400.2	148	39.3	256.7	6.6	2.7	4.5	4.12287e-22	0	0	0	33	44	41	283	274	213
gene:Solyc09g091970.2	54.7	4	105.3	27.7	4.8	3	4.24038e-22	0	0	0	6	5	1	116	77	123
gene:Solyc05g005520.1	44	85	3	0	-4.8	2.9	4.30649e-22	0	0	0	77	83	95	6	3	0
gene:Solyc01g101030.2	313.7	98.3	529	5.4	2.4	5.6	4.31566e-22	0	0	0	122	87	86	416	590	581
gene:Solyc04g077170.2	62.2	5.7	118.7	18.3	4.2	3.2	4.36727e-22	0	0	0	5	2	10	106	97	153
gene:Solyc05g009520.1	291.8	492.7	91	0.2	-2.4	5.5	4.38879e-22	0	0	0	414	541	523	71	86	116
gene:Solyc08g005000.2	743.8	253.3	1234.3	4.8	2.3	6.8	4.41736e-22	0	0	0	320	196	244	1086	1470	1147
gene:Solyc08g080470.2	471.2	168.3	774	4.6	2.2	6.2	4.50814e-22	0	0	0	158	179	168	675	971	676
gene:Solyc01g098020.2	91.5	166.3	16.7	0.1	-3.2	3.9	4.57497e-22	0	0	0	166	155	178	15	22	13
gene:Solyc01g111990.2	80.7	11.3	150	12.6	3.7	3.6	4.57632e-22	0	0	0	11	9	14	147	114	189
gene:Solyc04g005040.1	469.8	801	138.7	0.2	-2.5	6.2	4.82107e-22	0	0	0	993	650	760	96	159	161
gene:Solyc11g007930.1	439.8	184	695.7	3.8	1.9	6.1	4.93816e-22	0	0	0	189	184	179	667	688	732
gene:Solyc03g083100.2	79.3	14	144.7	9.8	3.3	3.6	4.9791e-22	0	0	0	16	10	16	127	139	168
gene:Solyc01g105000.2	27.7	0.3	55	128.8	7	2	5.00395e-22	0	0	0	1	0	0	67	44	54
gene:Solyc07g009090.2	208.5	411.7	5.3	0	-6.4	5.1	5.04323e-22	0	0	0	195	218	822	10	4	2
gene:Solyc10g054440.1	1434	563.7	2304.3	4.1	2	7.8	5.19937e-22	0	0	0	592	580	519	2863	2113	1937
gene:Solyc02g091490.2	731	311.3	1150.7	3.7	1.9	6.8	5.21219e-22	0	0	0	329	298	307	1132	1041	1279
gene:Solyc09g018070.1	32.3	64.3	0.3	0	-7	2.5	5.65432e-22	0	0	0	56	83	54	0	1	0
gene:Solyc08g082020.2	819.8	1292.7	347	0.3	-1.9	7	5.76388e-22	0	0	0	1175	1337	1366	389	344	308
gene:Solyc10g085050.1	42	3.7	80.3	21.8	4.4	2.7	5.92347e-22	0	0	0	4	3	4	96	76	69
gene:Solyc01g108750.2	42.2	82.3	2	0	-6	2.9	5.93652e-22	0	0	0	83	70	94	4	0	2
gene:Solyc04g074550.2	2304.7	3645	964.3	0.3	-1.9	8.5	5.99319e-22	0	0	0	3990	3512	3433	802	1133	958
gene:Solyc01g066970.2	36.3	72.7	0	0	-9.2	2.7	6.10667e-22	0	0	0	74	48	96	0	0	0
gene:Solyc05g018620.2	485.3	170.7	800	4.7	2.2	6.2	6.13156e-22	0	0	0	128	207	177	796	721	883
gene:Solyc06g071050.2	497.5	817	178	0.2	-2.2	6.3	6.2929e-22	0	0	0	725	745	981	147	187	200
gene:Solyc07g006290.1	32	64	0	0	-9	2.5	6.29386e-22	0	0	0	48	73	71	0	0	0
gene:Solyc05g013540.1	26.7	0.3	53	129.3	7	2.1	6.42351e-22	0	0	0	0	0	1	42	67	50
gene:Solyc01g095450.2	29.5	1.3	57.7	56.1	5.8	2.1	6.42579e-22	0	0	0	1	2	1	58	53	62
gene:Solyc09g010720.2	29.2	58	0.3	0	-6.8	2.3	6.48943e-22	0	0	0	51	68	55	0	1	0
gene:Solyc03g062710.2	40.2	1.3	79	75	6.2	2.6	6.50022e-22	0	0	0	1	3	0	104	58	75
gene:Solyc05g055870.2	199.2	345.3	53	0.2	-2.7	5	6.85474e-22	0	0	0	332	425	279	50	44	65
gene:Solyc05g055760.2	1254.5	1979.3	529.7	0.3	-1.9	7.6	7.21561e-22	0	0	0	2335	1886	1717	540	537	512
gene:Solyc11g012130.1	670.3	290.3	1050.3	3.6	1.9	6.7	7.37346e-22	0	0	0	320	269	282	1101	1038	1012
gene:Solyc06g072310.2	27.8	1	54.7	42.6	5.4	2.1	7.51431e-22	0	0	0	1	0	2	60	59	45
gene:Solyc04g009850.2	56.5	108.3	4.7	0	-4.7	3.3	7.69385e-22	0	0	0	100	90	135	8	2	4
gene:Solyc01g068550.2	35.5	69.7	1.3	0	-5.1	2.6	7.76089e-22	0	0	0	71	61	77	2	2	0
gene:Solyc02g062610.2	149	39.3	258.7	6.3	2.7	4.5	8.54094e-22	0	0	0	41	29	48	264	234	278
gene:Solyc03g062790.2	248.3	78.3	418.3	5.4	2.4	5.2	8.59332e-22	0	0	0	67	97	71	445	343	467
gene:Solyc01g091800.2	100.8	22.7	179	8.1	3	3.9	8.75761e-22	0	0	0	20	27	21	160	185	192
gene:Solyc10g081390.1	32.3	64.7	0	0	-9	2.5	8.82836e-22	0	0	0	55	54	85	0	0	0
gene:Solyc07g063410.2	107.3	207	7.7	0	-4.7	4.1	8.96391e-22	0	0	0	133	281	207	15	8	0
gene:Solyc07g061890.1	40.2	79.7	0.7	0	-7.3	2.8	9.06634e-22	0	0	0	108	60	71	0	0	2
gene:Solyc03g095730.2	2059.3	3277.7	841	0.3	-2	8.3	9.36728e-22	0	0	0	3505	3248	3080	742	1043	738
gene:Solyc06g061090.2	24.3	0.3	48.3	116.1	6.9	1.9	9.42276e-22	0	0	0	0	0	1	52	52	41
gene:Solyc10g076480.1	45.3	88.3	2.3	0	-5	2.9	9.58079e-22	0	0	0	66	94	105	2	3	2
gene:Solyc12g005570.1	391.8	633.3	150.3	0.2	-2.1	5.9	9.59675e-22	0	0	0	714	588	598	154	164	133
gene:Solyc05g056480.2	209.3	364.7	54	0.1	-2.8	5	9.74544e-22	0	0	0	308	432	354	54	37	71
gene:Solyc10g084780.1	37.3	73.7	1	0	-6.4	2.7	9.9843e-22	0	0	0	83	54	84	0	1	2
gene:Solyc03g005270.2	1112.7	1776.3	449	0.3	-2	7.4	1.00083e-21	0	0	0	1954	1653	1722	401	548	398
gene:Solyc11g013130.1	508.3	811.7	205	0.3	-2	6.3	1.00563e-21	0	0	0	799	736	900	206	224	185
gene:Solyc09g082780.2	4972.2	7887	2057.3	0.3	-1.9	9.6	1.04591e-21	0	0	0	7488	9078	7095	1847	2459	1866
gene:Solyc07g017600.2	202.8	66	339.7	5.1	2.4	5	1.04743e-21	0	0	0	77	63	58	301	359	359
gene:Solyc07g006320.2	60	118.3	1.7	0	-6.1	3.3	1.05899e-21	0	0	0	68	116	171	2	1	2
gene:Solyc01g006790.2	290.3	473	107.7	0.2	-2.1	5.5	1.10407e-21	0	0	0	452	486	481	100	124	99
gene:Solyc05g012370.2	54	5	103	19.7	4.3	3	1.12484e-21	0	0	0	4	5	6	123	76	110
gene:Solyc02g086820.2	30.8	0.7	61	84.2	6.4	2.2	1.22508e-21	0	0	0	1	0	1	83	44	56
gene:Solyc09g010940.2	1718.2	2761.7	674.7	0.2	-2	8.1	1.25387e-21	0	0	0	2121	3216	2948	721	618	685
gene:Solyc05g005770.2	321	123.3	518.7	4.2	2.1	5.6	1.25648e-21	0	0	0	111	119	140	551	503	502
gene:Solyc01g079980.2	766	1347.3	184.7	0.1	-2.8	6.9	1.28342e-21	0	0	0	1765	1017	1260	137	268	149
gene:Solyc06g075570.1	49.7	97.7	1.7	0	-5.9	3.1	1.28629e-21	0	0	0	89	68	136	0	1	4
gene:Solyc03g025210.2	42.7	83.3	2	0	-6	2.9	1.35826e-21	0	0	0	70	77	103	4	0	2
gene:Solyc03g043860.2	49.8	98.7	1	0	-5.7	3.1	1.36952e-21	0	0	0	57	109	130	0	3	0
gene:Solyc01g005370.2	85.7	158.3	13	0.1	-3.4	3.8	1.38143e-21	0	0	0	156	134	185	15	18	6
gene:Solyc08g005640.2	32.3	1	63.7	39.5	5.3	2.3	1.4823e-21	0	0	0	1	0	2	73	49	69
gene:Solyc07g006970.2	119.7	212.7	26.7	0.1	-3	4.3	1.52731e-21	0	0	0	170	221	247	27	25	28
gene:Solyc03g034220.2	13358.5	592	26125	44.1	5.5	11	1.55451e-21	0	0	0	143	493	1140	28440	21664	28271
gene:Solyc07g054880.2	235.2	445.3	25	0.1	-4.2	5.2	1.60793e-21	0	0	0	195	602	539	33	16	26
gene:Solyc02g078720.2	180.2	57.7	302.7	5.3	2.4	4.8	1.62509e-21	0	0	0	51	66	56	312	323	273
gene:Solyc07g009100.2	101.2	202.3	0	0	-10.7	4.1	1.68691e-21	0	0	0	75	133	399	0	0	0
gene:Solyc05g008250.1	24.8	0.3	49.3	120.7	6.9	2	1.75357e-21	0	0	0	0	0	1	44	61	43
gene:Solyc07g009080.2	156	308	4	0	-6.3	4.7	1.7913e-21	0	0	0	127	197	600	4	4	4
gene:Solyc01g104030.2	43.5	3.7	83.3	22	4.5	2.7	1.79137e-21	0	0	0	4	5	2	87	70	93
gene:Solyc11g066110.1	335.8	97.7	574	5.9	2.6	5.7	1.84991e-21	0	0	0	67	119	107	602	455	665
gene:Solyc06g008930.2	38	74.7	1.3	0	-6.3	2.7	1.87668e-21	0	0	0	62	75	87	0	0	4
gene:Solyc04g074730.1	2696.3	4434	958.7	0.2	-2.2	8.7	1.90733e-21	0	0	0	5741	3316	4245	1045	1002	829
gene:Solyc04g079880.2	63.8	121.3	6.3	0.1	-4.1	3.4	1.978e-21	0	0	0	95	119	150	10	7	2
gene:Solyc04g080460.2	605.7	1017.3	194	0.2	-2.4	6.6	1.97891e-21	0	0	0	779	1116	1157	172	158	252
gene:Solyc01g088400.2	174	57.3	290.7	5.1	2.3	4.7	2.0585e-21	0	0	0	59	58	55	268	294	310
gene:Solyc09g091280.2	243.8	87.3	400.3	4.5	2.2	5.2	2.11143e-21	0	0	0	87	80	95	418	348	435
gene:Solyc07g066610.2	2243.8	1010	3477.7	3.4	1.8	8.4	2.24023e-21	0	0	0	1172	959	899	3606	3398	3429
gene:Solyc02g063030.2	153.2	16.7	289.7	17	4.1	4.5	2.26285e-21	0	0	0	14	15	21	343	139	387
gene:Solyc01g105680.2	65.5	6.7	124.3	16.1	4	3.3	2.28614e-21	0	0	0	9	3	8	137	87	149
gene:Solyc06g076130.2	46	91.3	0.7	0	-5.9	3	2.3008e-21	0	0	0	56	97	121	0	2	0
gene:Solyc03g096380.2	39.8	1.7	78	47.5	5.6	2.5	2.39798e-21	0	0	0	1	2	2	94	52	88
gene:Solyc06g034390.1	45.2	4.7	85.7	17	4.1	2.8	2.57008e-21	0	0	0	8	2	4	93	89	75
gene:Solyc03g019890.2	581.7	239.7	923.7	3.8	1.9	6.5	2.63029e-21	0	0	0	248	216	255	802	936	1033
gene:Solyc02g065430.1	24.2	0	48.3	381	8.6	1.9	2.65858e-21	0	0	0	0	0	0	48	43	54
gene:Solyc03g118540.2	313.2	514.7	111.7	0.2	-2.2	5.6	2.69403e-21	0	0	0	465	471	608	100	125	110
gene:Solyc05g013380.2	769.2	341.3	1197	3.5	1.8	6.9	2.69843e-21	0	0	0	331	369	324	1282	1112	1197
gene:Solyc09g059550.1	25.7	0.7	50.7	70.3	6.1	1.9	2.70002e-21	0	0	0	1	0	1	64	45	43
gene:Solyc09g014550.2	25.2	0	50.3	409.6	8.7	2	2.73777e-21	0	0	0	0	0	0	39	60	52
gene:Solyc11g013810.1	137.5	246	29	0.1	-3	4.5	2.80627e-21	0	0	0	260	189	289	19	36	32
gene:Solyc01g087730.2	871	295.3	1446.7	4.9	2.3	7.1	2.83609e-21	0	0	0	201	361	324	1514	1263	1563
gene:Solyc08g006640.2	404.3	125.3	683.3	5.4	2.4	5.9	2.8372e-21	0	0	0	122	131	123	860	473	717
gene:Solyc12g099730.1	34.2	67	1.3	0	-5.1	2.6	2.89615e-21	0	0	0	60	71	70	0	2	2
gene:Solyc01g107170.2	99.2	191.7	6.7	0	-4.6	4	2.90167e-21	0	0	0	101	209	265	8	10	2
gene:Solyc02g090720.2	111	19.3	202.7	10.2	3.3	4.1	2.92953e-21	0	0	0	19	15	24	231	241	136
gene:Solyc04g054310.2	673.5	1067.7	279.3	0.3	-1.9	6.7	2.94379e-21	0	0	0	915	1167	1121	303	255	280
gene:Solyc02g078670.2	462	750.3	173.7	0.2	-2.1	6.2	2.95831e-21	0	0	0	703	706	842	187	138	196
gene:Solyc06g048820.1	150.5	262	39	0.2	-2.7	4.6	3.04433e-21	0	0	0	206	294	286	39	41	37
gene:Solyc07g049360.2	1483.3	676.3	2290.3	3.4	1.8	7.8	3.16829e-21	0	0	0	671	680	678	2119	2601	2151
gene:Solyc06g051460.2	66.2	7.3	125	16.3	4	3.3	3.40436e-21	0	0	0	9	7	6	141	85	149
gene:Solyc08g076790.2	48.3	93.3	3.3	0	-4.6	3.1	3.43132e-21	0	0	0	88	75	117	6	4	0
gene:Solyc04g078040.2	44.2	86.3	2	0	-6	2.9	3.53181e-21	0	0	0	83	68	108	2	0	4
gene:Solyc07g049440.2	28.5	0	57	466.7	8.9	2.2	3.53444e-21	0	0	0	0	0	0	62	72	37
gene:Solyc04g077130.1	792.8	310.3	1275.3	4.1	2	6.9	3.56053e-21	0	0	0	388	296	247	1282	1308	1236
gene:Solyc02g082180.2	803.2	361.3	1245	3.5	1.8	7	3.58015e-21	0	0	0	376	381	327	1170	1306	1259
gene:Solyc01g100930.2	310.3	105.7	515	4.8	2.3	5.6	3.75227e-21	0	0	0	130	78	109	480	574	491
gene:Solyc09g097960.2	37.3	74	0.7	0	-7.2	2.7	3.90459e-21	0	0	0	55	71	96	2	0	0
gene:Solyc09g011640.2	140.7	251.7	29.7	0.1	-3.1	4.5	3.96682e-21	0	0	0	216	228	311	17	33	39
gene:Solyc07g018300.2	473.2	184	762.3	4.1	2	6.2	4.09427e-21	0	0	0	211	150	191	692	846	749
gene:Solyc08g075120.2	171	53.3	288.7	5.3	2.4	4.7	4.23539e-21	0	0	0	62	41	57	297	281	288
gene:Solyc07g054560.1	54.3	8	100.7	13.5	3.8	3.1	4.4428e-21	0	0	0	6	9	9	96	116	90
gene:Solyc03g007740.2	2935.7	4454	1417.3	0.3	-1.7	8.8	4.92282e-21	0	0	0	4654	4429	4279	1475	1451	1326
gene:Solyc08g005280.1	36.7	71.3	2	0	-4.6	2.7	4.92815e-21	0	0	0	72	71	71	2	4	0
gene:Solyc03g007080.2	28.7	57	0.3	0	-6	2.4	4.95347e-21	0	0	0	54	51	66	0	1	0
gene:Solyc09g010860.2	87.8	18.7	157	8.3	3.1	3.8	5.03583e-21	0	0	0	21	17	18	131	170	170
gene:Solyc04g078620.2	596.3	254.3	938.3	3.7	1.9	6.5	5.11582e-21	0	0	0	253	289	221	972	922	921
gene:Solyc08g082680.2	52.7	103	2.3	0	-5.2	3.1	5.26452e-21	0	0	0	64	114	131	2	3	2
gene:Solyc07g055750.2	22.5	0.3	44.7	107.5	6.7	1.8	5.28987e-21	0	0	0	0	0	1	40	47	47
gene:Solyc02g084720.2	210.3	66.7	354	5.3	2.4	5	5.34679e-21	0	0	0	73	75	52	393	303	366
gene:Solyc02g080890.2	66.2	126	6.3	0.1	-4.2	3.4	5.41027e-21	0	0	0	86	138	154	6	9	4
gene:Solyc09g090070.1	288.3	486.7	90	0.2	-2.4	5.5	5.44596e-21	0	0	0	572	384	504	71	109	90
[truncated: 31,812 more rows]
