# Supplementary material for: Transcriptome profiling of barley and tomato shoot and root meristems unravels physiological variations underlying photoperiodic sensitivity
Source: PLoS One. 2022 Sep 12;17(9):e0265981. doi: 10.1371/journal.pone.0265981 (PMC9467324; doi:10.1371/journal.pone.0265981)
Supplement: S5 Table — (XLSX) [file pone.0265981.s013.xlsx]

## Sheet: Sheet1
Suppl. Table 5. Result of AgriGo V2 clustering of significantly expressed genes in tomato root and shoot.
GO.term	Ontology	Description	Number.in.input.list	Number.in.BG.Ref	p.value	FDR
GO:0009611	P	response to wounding	16	21	1.9e-06	0.00053
GO:0009605	P	response to external stimulus	16	21	1.9e-06	0.00053
GO:0050896	P	response to stimulus	78	313	4.1e-06	0.00075
GO:0010876	P	lipid localization	18	38	5.9e-05	0.0065
GO:0006869	P	lipid transport	18	38	5.9e-05	0.0065
GO:0080090	P	regulation of primary metabolic process	118	602	0.00026	0.0096
GO:0009607	P	response to biotic stimulus	19	45	0.00012	0.0096
GO:0009889	P	regulation of biosynthetic process	118	601	0.00025	0.0096
GO:0006950	P	response to stress	58	243	0.00018	0.0096
GO:0010556	P	regulation of macromolecule biosynthetic process	118	601	0.00025	0.0096
GO:0031326	P	regulation of cellular biosynthetic process	118	601	0.00025	0.0096
GO:0031323	P	regulation of cellular metabolic process	119	606	0.00023	0.0096
GO:0045449	P	regulation of transcription	118	599	0.00022	0.0096
GO:0019219	P	regulation of nucleobase, nucleoside, nucleotide and nucleic acid metabolic process	118	600	0.00023	0.0096
GO:0051171	P	regulation of nitrogen compound metabolic process	118	600	0.00023	0.0096
GO:0019222	P	regulation of metabolic process	119	611	0.00031	0.0011
GO:0060255	P	regulation of macromolecule metabolic process	118	607	0.00035	0.0011
GO:0010468	P	regulation of gene expression	118	606	0.00033	0.0011
GO:0071669	P	plant-type cell wall organization or biogenesis	13	26	0.00041	0.0011
GO:0009664	P	plant-type cell wall organization	13	26	0.00041	0.0011
GO:0071555	P	cell wall organization	13	26	0.00041	0.0011
GO:0065007	P	biological regulation	143	768	0.00045	0.0011
GO:0071554	P	cell wall organization or biogenesis	22	68	0.0008	0.0019
GO:0006952	P	defense response	30	109	0.00097	0.0022
GO:0050794	P	regulation of cellular process	134	736	0.0014	0.0031
GO:0050789	P	regulation of biological process	134	742	0.0018	0.0039
GO:0016491	F	oxidoreductase activity	238	960	8.4e-16	1.5e-12
GO:0019825	F	oxygen binding	72	222	2e-09	1.8e-06
GO:0004601	F	peroxidase activity	34	73	5.3e-08	2.3e-05
GO:0016684	F	oxidoreductase activity, acting on peroxide as acceptor	34	73	5.3e-08	2.3e-05
GO:0016209	F	antioxidant activity	36	86	1.8e-07	6.3e-05
GO:0016168	F	chlorophyll binding	17	20	3.2e-07	9.4e-05
GO:0003700	F	transcription factor activity	156	728	4e-07	0.0001
GO:0016705	F	oxidoreductase activity, acting on paired donors, with incorporation or reduction of molecular oxygen	55	180	7.5e-07	0.00017
GO:0004091	F	carboxylesterase activity	77	299	1.7e-06	0.00033
GO:0046906	F	tetrapyrrole binding	23	48	5.1e-06	0.0009
GO:0003824	F	catalytic activity	940	6061	7.6e-06	0.0012
GO:0016706	F	oxidoreductase activity, acting on paired donors, with incorporation or reduction of molecular oxygen, 2-oxoglutarate as one donor, and incorporation of one atom each of oxygen into both donors	34	97	9.2e-06	0.0014
GO:0030414	F	peptidase inhibitor activity	27	68	1.3e-05	0.0017
GO:0004857	F	enzyme inhibitor activity	32	95	3.2e-05	0.004
GO:0015239	F	multidrug transporter activity	27	73	3.5e-05	0.0041
GO:0004064	F	arylesterase activity	12	17	6.4e-05	0.0066
GO:0015238	F	drug transmembrane transporter activity	27	76	6.1e-05	0.0066
GO:0004866	F	endopeptidase inhibitor activity	23	59	6.8e-05	0.0067
GO:0003677	F	DNA binding	250	1425	0.00012	0.0011
GO:0030528	F	transcription regulator activity	172	926	0.00014	0.0012
GO:0008194	F	UDP-glycosyltransferase activity	44	168	0.00019	0.0016
GO:0004867	F	serine-type endopeptidase inhibitor activity	18	43	0.0002	0.0016
GO:0046527	F	glucosyltransferase activity	39	143	0.00022	0.0017
GO:0035251	F	UDP-glucosyltransferase activity	33	113	0.00023	0.0017
GO:0022857	F	transmembrane transporter activity	146	786	0.00043	0.0028
GO:0005215	F	transporter activity	178	989	0.00041	0.0028
GO:0015103	F	inorganic anion transmembrane transporter activity	25	78	0.00041	0.0028
GO:0004364	F	glutathione transferase activity	19	52	0.00054	0.0034
GO:0015291	F	secondary active transmembrane transporter activity	50	214	0.00072	0.0044
GO:0005576	C	extracellular region	34	102	2.2e-05	0.0031
GO:0009538	C	photosystem I reaction center	9	10	0.00015	0.0011
GO:0009521	C	photosystem	12	23	0.00051	0.0025
GO:0034357	C	photosynthetic membrane	14	33	0.00091	0.0027
GO:0048046	C	apoplast	13	29	0.00092	0.0027
GO:0009522	C	photosystem I	9	15	0.0012	0.03
GO:0009579	C	thylakoid	14	36	0.0018	0.0037
