# Supplementary material for: Transcriptome profiling of barley and tomato shoot and root meristems unravels physiological variations underlying photoperiodic sensitivity
Source: PLoS One. 2022 Sep 12;17(9):e0265981. doi: 10.1371/journal.pone.0265981 (PMC9467324; doi:10.1371/journal.pone.0265981)
Supplement: S6 Table — Genecount–count of genes found for the GO term (identical between root and shoot); Avgr–Average expression value root; SDr–standard deviation for root tissue; MINr / MAXr–minimum and maximum expression values. Same presented for shoot tissue by Avgs, SDs, MINs and MAXs. Pval–probability value calculated by a generalized linear model (binomial distribution). Logfc–Logfoldchange value. FDR–adjusted p-value. (XLSX) [file pone.0265981.s014.xlsx]

## Sheet: Sheet1
Suppl. Table 6. Tomato gene ontology clustering based on expression values for each GO term. Genecount – count of genes found for the GO term (identical between root and shoot); Avgr – Average expression value root; SDr – standard deviation for root tissue; MINr / MAXr – minimum and maximum expression values. Same presented for shoot tissue by Avgs, SDs, MINs and MAXs. Pval – probability value ca…
Go	Genecount	Avgr	SDr	MINr	MAXr	Avgs	SDs	MINs	MAXs	Pval	logfc	FDR
GO:0030414	4	3458.15	6172.39	14.3	12693.3	7964.1	13755.3	9	28464.7	0.501759	-1.20351	1
GO:0016168	17	25.4118	34.4525	0.3	115	3151.48	4315.03	30.7	17281.3	1.21639e-24	-6.95439	1.86412e-22
GO:0016020	69	76.8768	180.423	0	1273.7	718.012	1790.39	0	8109	6.04833e-08	-3.22339	1.54484e-06
GO:0008266	9	154.833	265.943	0.3	720.3	2387.74	2631.34	31.3	6478	5.78429e-05	-3.94686	0.00061134
GO:0005515	309	357.034	1410.42	0	16226.3	387.141	1812.14	0	26125	0.816058	-0.116797	1
GO:0005507	14	356.6	535.64	0.7	1694.3	3735.55	6985.61	0.7	26125	0.000248805	-3.38894	0.00198075
GO:0004028	3	10.2	11.1638	0.3	22.3	1617.43	2717.77	8	4755.3	1.52199e-05	-7.30899	0.000179419
GO:0009664	13	1322.65	4251.73	0	15455.3	494.569	1184.04	0	3898	0.376307	1.41918	0.973318
GO:0008415	5	4.64	5.72957	0.3	12.3	1245.14	1653.51	5	3558.7	1.2992e-11	-8.06797	5.68866e-10
GO:0009058	7	22.8	10.8063	9.3	36.3	890.686	1481.16	0	3558.7	2.50314e-08	-5.28781	7.28427e-07
GO:0009055	24	659.554	1524.59	0	6576	362.363	781.865	0	2769.3	0.353499	0.864057	0.930021
GO:0019898	6	15.15	16.103	0.3	38	1093.95	2214.85	91.7	5606	5.77756e-06	-6.17409	8.8541e-05
GO:0004365	3	14.4333	12.0234	2	26	2239.33	1736.87	350	3766.7	1.76093e-14	-7.27752	9.81319e-13
GO:0005516	25	85.32	119.837	0	467.7	378.516	1101.22	0	5111.3	0.021206	-2.1494	0.0902729
GO:0005198	3	19.7667	18.8322	3.3	40.3	1051.9	1620.21	0	2917.7	0.000160271	-5.73378	0.00148858
GO:0003700	156	111.765	476.005	0	4115.7	174.497	391.154	0	2577	0.247277	-0.642735	0.689004
GO:0004601	33	1517.38	2931.14	0	16226.3	16.1152	23.877	0	97.7	1.43271e-26	6.55703	2.9275e-24
GO:0009523	3	18.2333	24.3527	2.7	46.3	1771.33	1709.21	88	3505.3	2.2044e-06	-6.60211	3.55604e-05
GO:0055114	88	299.081	710.55	0	3587.7	128.702	483.914	0	3177.3	0.0752816	1.2165	0.251564
GO:0009538	9	51.5889	67.831	4	217.7	2372.91	1390.62	867.3	4671.3	1.4199e-15	-5.52345	9.67109e-14
GO:0009536	4	27.3	32.1248	1.3	67.3	1895.5	2073.22	29.7	4671.3	1.41203e-07	-6.11753	3.20582e-06
GO:0046914	1	41.7	NaN	41.7	41.7	4573.3	NaN	4573.3	4573.3	1	-6.77704	1
GO:0004364	19	279.847	375.465	0	1341	93.6158	371.034	0	1625	0.253947	1.57982	0.704387
GO:0042651	2	93.15	124.663	5	181.3	8194.35	10395.4	843.7	15545	0.000592238	-6.45893	0.00407913
GO:0004382	1	38	NaN	38	38	4236.7	NaN	4236.7	4236.7	1	-6.8008	1
GO:0016887	12	173.992	194.751	0.7	488	484.158	1248.46	0	4236.7	0.207414	-1.47646	0.596923
GO:0005576	21	113.781	206.698	0	796	452.929	1116.75	0	3898	0.0388517	-1.99302	0.146597
GO:0051738	1	27.7	NaN	27.7	27.7	5560.7	NaN	5560.7	5560.7	1	-7.64924	1
GO:0009813	2	31	28.7085	10.7	51.3	1955.15	206.263	1809.3	2101	5.66613e-10	-5.97887	2.04314e-08
GO:0005524	11	37.0545	56.7922	0.3	161.3	296.127	585.638	0	1796.7	0.00598192	-2.99849	0.0300567
GO:0016491	28	366.939	703.123	0	3280.3	220.586	859.199	0	4552	0.535183	0.734202	1
GO:0006869	18	264.856	522.875	0	1913.7	54.4444	88.4081	0	324.7	0.00870631	2.28235	0.0420234
GO:0004091	24	24.625	55.734	0	208.3	258.137	343.55	0	1263	1.15168e-05	-3.38994	0.000150208
GO:0015250	13	2879.48	3473.4	125	12666.3	211.831	372.242	0.3	1387	1.02116e-05	3.76483	0.000136392
GO:0042409	7	1044.49	733.476	6	1883	273	653.195	6.3	1754	0.154562	1.93582	0.46673
GO:0015112	5	1259.6	2536.1	2	5790.7	15.52	15.0385	0	33.3	1.32149e-05	6.34269	0.000165321
GO:0004723	1	106	NaN	106	106	3872	NaN	3872	3872	1	-5.19094	1
GO:0019825	72	92.8278	182.685	0	1032.7	134.726	765.571	0	6347.7	0.599602	-0.537404	1
GO:0045735	13	999.746	2137.24	0	7636	19.4077	27.4762	0	83	3.63291e-08	5.68686	9.68248e-07
GO:0003677	79	63.4582	170.765	0	1261	133.541	390.652	0	2039	0.0961771	-1.0734	0.3039
GO:0009611	16	241.544	759.501	0	3026.7	453.737	589.808	1.7	1770	0.458608	-0.909573	1
GO:0008553	2	4254.85	2527.41	2467.7	6042	190.3	74.9533	137.3	243.3	7.21857e-10	4.48276	2.45833e-08
GO:0051536	8	37.4	65.4063	2	194.7	562.837	923.743	1	2769.3	0.00141066	-3.91161	0.00831478
GO:0022900	3	81.0333	98.5004	20.7	194.7	1120.87	1457.88	1	2769.3	0.0106762	-3.78996	0.0499581
GO:0004773	1	3187.3	NaN	3187.3	3187.3	51.3	NaN	51.3	51.3	1	5.95723	1
GO:0005319	3	8.23333	4.50037	3.7	12.7	1625.1	701.539	823	2124.3	1.43136e-37	-7.62484	4.38711e-35
GO:0008289	18	615.55	979.282	3.7	3148	279.067	659.432	0	2095.3	0.23909	1.14127	0.669235
GO:0080043	11	32.9636	56.8191	0.7	194.3	116.545	321.325	0	1077	0.198174	-1.82195	0.578478
GO:0015559	15	47.52	42.2657	0	117.7	100.713	354.642	0	1382	0.422061	-1.08365	1
GO:0015299	6	27.1167	36.7101	0	83.3	241.717	558.88	0	1382	0.0460722	-3.15607	0.165159
GO:0033729	1	16.3	NaN	16.3	16.3	1669.7	NaN	1669.7	1669.7	1	-6.67857	1
GO:0019899	2	77.5	45.5377	45.3	109.7	2329.85	1265.51	1435	3224.7	1.66751e-09	-4.9099	5.37992e-08
GO:0030267	2	43.8	48.7904	9.3	78.3	1165.85	619.213	728	1603.7	0.000169766	-4.73431	0.00153039
GO:0006629	19	285.326	887.342	0	3908.7	78.3789	169.077	0	645.7	0.137227	1.86407	0.416438
GO:0046593	2	34	32.5269	11	57	1703.15	2276.67	93.3	3313	0.000783068	-5.64653	0.00521761
GO:0042803	14	126.829	342.076	0	1279.7	259.079	350.365	0	982	0.375435	-1.03051	0.973318
GO:0051015	3	666.533	992.823	60.3	1812.3	6.66667	3.27465	3	9.3	5.98331e-07	6.64357	1.11145e-05
GO:0004675	39	66.5256	177.02	0.3	1079.3	237.177	416.354	0	1801	0.0127596	-1.83398	0.0588092
GO:0004867	18	206.328	386.739	0	1263.7	1368.03	4388.27	0	18728	0.0307914	-2.72909	0.12273
GO:0046983	9	124.733	289.704	0	894.3	216.889	429.51	0.7	1314.7	0.586743	-0.798109	1
GO:0003680	5	380.4	616.175	33.7	1460.3	3.8	6.1883	0	14.7	7.16592e-06	6.64537	0.000104588
GO:0003959	2	10.15	13.93	0.3	20	809.3	1100.26	31.3	1587.3	0.00154575	-6.31712	0.00893907
GO:0030060	2	2.65	3.3234	0.3	5	573.85	602.243	148	999.7	1.0235e-05	-7.75854	0.000136392
GO:0005215	10	40.65	43.7282	2.7	119.7	467.57	971.763	0	3156.3	0.000991423	-3.52386	0.00613881
GO:0005634	46	22.8	39.4731	0	200	107.933	233.988	0	1081	0.000149494	-2.24303	0.00140984
GO:0006355	51	14.4667	18.8751	0	66.7	96.6627	215.293	0	1008	1.67467e-07	-2.74023	3.5399e-06
GO:0031177	4	68	103.959	0.7	221	1065.35	1558.12	1.7	3332.3	0.0094248	-3.96965	0.045136
GO:0015066	7	319.571	523.878	0.3	1263.7	597.657	1052.3	0.3	2894	0.490791	-0.90318	1
GO:0004372	1	18.7	NaN	18.7	18.7	1512.7	NaN	1512.7	1512.7	1	-6.33794	1
GO:0003993	6	530.483	1103.51	1	2774.3	13.3333	20.2904	0	52	0.000524904	5.3142	0.00374147
GO:0006508	43	305.651	679.739	0	3245.7	89.2047	161.414	0	694	0.00487671	1.7767	0.0257709
GO:0016563	15	22.04	54.503	0.3	207	123.887	156.209	0	558	0.0160418	-2.49082	0.0717783
GO:0043621	3	275.767	455.739	10	802	55.5667	90.4724	1	160	0.23219	2.31116	0.65769
GO:0006468	30	79.96	256.656	0	1412	13.8533	50.9263	0	280	0.0497818	2.52905	0.17742
GO:0006970	2	763.15	917.612	114.3	1412	9.8	7.77817	4.3	15.3	2.44879e-05	6.28304	0.000283228
GO:0045551	4	746.225	1035.1	0	2206.3	21.35	32.5181	0.7	69.7	0.000562614	5.1273	0.00391912
GO:0004620	2	3845.85	5360.08	55.7	7636	28.35	35.8503	3	53.7	0.000217758	7.08381	0.00185397
GO:0004630	1	118.3	NaN	118.3	118.3	4398.3	NaN	4398.3	4398.3	1	-5.21642	1
GO:0005618	11	431.727	530.405	6.3	1781	17.6909	31.0204	0.3	84.7	8.0181e-07	4.60904	1.3653e-05
GO:0030599	20	281.045	428.655	0.3	1781	18.825	32.5182	0	99	1.63402e-07	3.90008	3.5399e-06
GO:0016798	11	299.736	469.877	0.3	1531.3	55.9909	123.283	0.3	417.3	0.0396361	2.42043	0.146823
GO:0080031	6	432.55	787.367	0	2003.3	31.8167	50.4866	0.3	133	0.00829759	3.76501	0.0407772
GO:0080030	9	376.4	665.93	0	2003.3	59.7333	100.541	0.3	305.3	0.023894	2.65566	0.0989662
GO:0004024	3	395.333	647.83	11.7	1143.3	437.233	721.47	1	1270	0.940059	-0.145334	1
GO:0008152	60	103.798	222.012	0	1200.3	49.8883	106.844	0	577.7	0.0615214	1.05701	0.210685
GO:0042936	16	100.394	248.147	0	990.3	92.975	244.789	0	999.7	0.933181	0.110755	1
GO:0042937	3	5.86667	9.90269	0	17.3	387	532.904	31.3	999.7	0.000885187	-6.04365	0.00565229
GO:0004375	1	79.7	NaN	79.7	79.7	2580	NaN	2580	2580	1	-5.01665	1
GO:0047209	3	5.33333	5.35008	0	10.7	268.667	457.314	0	796.7	0.000659425	-5.65464	0.00449142
GO:0004672	18	71.3889	142.751	0	602	117.722	466.423	0	1986.3	0.633172	-0.721615	1
GO:0008453	1	7809.7	NaN	7809.7	7809.7	54.3	NaN	54.3	54.3	1	7.16817	1
GO:0043086	9	238.033	441.895	0.7	1326	112.622	183.665	1	534.3	0.363582	1.07967	0.948409
GO:0003746	1	74.3	NaN	74.3	74.3	2084.3	NaN	2084.3	2084.3	1	-4.81006	1
GO:0010302	5	182.14	260.777	1	638.3	224.74	478.019	1	1079.3	0.854583	-0.303209	1
GO:0005975	49	121.661	248.437	0	1384	65.8143	169.415	0	957.7	0.190636	0.886397	0.559137
GO:0016226	1	2.7	NaN	2.7	2.7	576	NaN	576	576	1	-7.73697	1
GO:0016208	4	613.75	468.358	19.7	1165.3	19.5	32.0831	0	67.3	0.000137506	4.97611	0.00133795
GO:0020037	6	25.45	23.8169	1.7	56	208.9	482.425	0	1192.7	0.0391716	-3.03707	0.146597
GO:0003729	2	26.3	15.5563	15.3	37.3	849.3	654.781	386.3	1312.3	4.69773e-07	-5.01314	8.99909e-06
GO:0004553	2	691.85	128.906	600.7	783	3.3	0	3.3	3.3	2.755589e-317	7.71185	1.689175988e-314
GO:0009496	1	7	NaN	7	7	766.7	NaN	766.7	766.7	1	-6.77516	1
GO:0016706	6	218.783	384.045	0	985	70.3167	156.029	0.3	388.7	0.325432	1.63756	0.871135
GO:0042132	2	10.2	10.6066	2.7	17.7	926.5	497.52	574.7	1278.3	1.14215e-07	-6.50515	2.80055e-06
GO:0046872	7	388.086	681.008	0	1700.7	298.029	357.472	8	893.7	0.741278	0.380925	1
GO:0016021	40	277.497	917.572	0	5485	33.96	77.3723	0	446	0.000968667	3.03057	0.00612158
GO:0008146	1	637.3	NaN	637.3	637.3	1.3	NaN	1.3	1.3	1	8.93732	1
GO:0004871	3	237.333	359.029	3.3	650.7	66.7667	111.078	0.3	195	0.329194	1.82971	0.877372
GO:0048529	1	84.3	NaN	84.3	84.3	1994.7	NaN	1994.7	1994.7	1	-4.5645	1
GO:0005529	6	168.333	323.965	5	827.3	3.43333	3.87384	0	9	4.46358e-05	5.61557	0.000497487
GO:0016740	17	74.1941	112.096	0	348.3	226.859	496.519	0	1991.3	0.0831908	-1.61242	0.271255
GO:0016747	14	21.3143	27.8277	0	96.7	218.436	415.17	0	1454	0.000169078	-3.35732	0.00153039
GO:0008171	4	255.4	426.839	4.3	894.3	161.325	303.37	0.7	616	0.715287	0.662788	1
GO:0004802	1	4.3	NaN	4.3	4.3	490	NaN	490	490	1	-6.8323	1
GO:0042802	21	256.771	669.118	0	2925.3	111.857	240.734	0	1061	0.259902	1.19883	0.717657
GO:0043565	7	97.1857	127.646	0	319.3	185.9	220.786	0.3	548.3	0.332351	-0.935711	0.881952
GO:0008379	1	14	NaN	14	14	655.3	NaN	655.3	655.3	1	-5.54866	1
GO:0030528	5	464.54	1007.01	2.3	2265.7	166.54	264.015	2.7	634.7	0.39268	1.47993	1
GO:0010843	4	67.75	55.7271	1.3	126	530.975	1039.58	5	2090.3	0.0530002	-2.97035	0.185652
GO:0010279	3	83.6667	37.1002	42.7	115	849	1142.85	10.3	2150.7	0.00471214	-3.34304	0.0251177
GO:0003824	20	92.09	133.637	0.3	473.3	555.62	2216.99	0	9969	0.0584886	-2.59298	0.202562
GO:0005199	8	764.5	1876.32	0.3	5394.7	1563.96	4146.97	0.3	11823	0.575244	-1.03262	1
GO:0009922	12	3.725	6.89099	0	22.7	176.342	305.226	0	959.7	1.83588e-07	-5.56499	3.75132e-06
GO:0046982	10	39.11	50.466	0	134.7	162.86	416.783	0.3	1344.7	0.115557	-2.05802	0.35776
GO:0004768	4	7.9	10.7011	0.3	23	320	544.243	16.7	1134.3	0.000803419	-5.34008	0.00523932
GO:0004674	28	69.0214	103.819	0	432	93.2107	217.654	0	862.3	0.56424	-0.433451	1
GO:0006952	29	222.134	377.666	0.7	1542	174.472	881.423	0	4755.3	0.807732	0.348434	1
GO:0005622	25	52.644	145.749	0	712.3	112.788	346.323	0	1728.7	0.356807	-1.09927	0.934713
GO:0016206	1	945.7	NaN	945.7	945.7	18.3	NaN	18.3	18.3	1	5.69147	1
GO:0004428	2	253.7	352.139	4.7	502.7	32.5	42.7092	2.3	62.7	0.128371	2.96461	0.395435
GO:0030984	2	963	131.098	870.3	1055.7	55	37.1938	28.7	81.3	6.0268e-09	4.13003	1.84721e-07
GO:0004197	5	2494.66	4817.94	6.3	11088.7	169.22	275.028	0	656.7	0.0171606	3.88187	0.0762277
GO:0080123	1	4	NaN	4	4	636.3	NaN	636.3	636.3	1	-7.31356	1
GO:0070566	1	4	NaN	4	4	636.3	NaN	636.3	636.3	1	-7.31356	1
GO:0004766	1	254.7	NaN	254.7	254.7	3887.3	NaN	3887.3	3887.3	1	-3.9319	1
GO:0045174	1	199.7	NaN	199.7	199.7	2715.7	NaN	2715.7	2715.7	1	-3.76542	1
GO:0004322	4	229	419.025	5	857	2.075	2.85584	0	6.3	7.20015e-05	6.78609	0.000748084
GO:0008134	3	45.8	65.4487	1.7	121	706.667	1003.79	0.3	1855.7	0.019232	-3.94761	0.0824422
GO:0031386	1	121	NaN	121	121	1855.7	NaN	1855.7	1855.7	1	-3.93888	1
GO:0008270	53	85.9019	213.255	0	1237.3	42.3208	125.319	0	787.7	0.183217	1.02132	0.542569
GO:0003984	1	484.3	NaN	484.3	484.3	6	NaN	6	6	1	6.33479	1
GO:0005960	1	0.3	NaN	0.3	0.3	570.7	NaN	570.7	570.7	1	-10.8936	1
GO:0019464	1	0.3	NaN	0.3	0.3	570.7	NaN	570.7	570.7	1	-10.8936	1
GO:0005544	1	681	NaN	681	681	2.7	NaN	2.7	2.7	1	7.97855	1
GO:0008022	3	3	3.72693	0.7	7.3	166.767	264.372	10	472	0.000983875	-5.79672	0.00613881
GO:0004722	14	70.0429	108.992	0.7	357	67.7	130.85	0	472	0.961333	0.0490821	1
GO:0006915	21	197.352	435.272	0.7	1542	18.1524	35.1703	0	132.7	0.00020123	3.44254	0.00178774
GO:0030234	1	2.7	NaN	2.7	2.7	360	NaN	360	360	1	-7.05889	1
GO:0008559	12	82.7	160.353	0	552.3	55.5833	97.8643	0	284	0.600932	0.573235	1
GO:0010329	7	144.671	194.116	0	552.3	16.7714	24.6265	0.3	67.7	0.00421135	3.1087	0.0226453
GO:0032441	1	3.7	NaN	3.7	3.7	609.7	NaN	609.7	609.7	1	-7.36443	1
GO:0004064	12	92.325	263.777	0.3	924.3	95.6417	125.208	0	397	0.968048	-0.0509179	1
GO:0045153	1	24	NaN	24	24	768.7	NaN	768.7	768.7	1	-5.00131	1
GO:0080044	9	133.856	195.476	0	527	25.6444	45.8039	0.7	144	0.0321125	2.38396	0.126186
GO:0006457	12	175.6	495.276	0	1737.3	156.283	195.865	4	632.7	0.895373	0.168129	1
GO:0031072	12	169.125	497.327	0	1737.3	61.0417	80.2089	0	217.7	0.272338	1.47022	0.745282
GO:0046406	1	28.3	NaN	28.3	28.3	684.7	NaN	684.7	684.7	1	-4.5966	1
GO:0042781	1	14749.7	NaN	14749.7	14749.7	1142	NaN	1142	1142	1	3.69105	1
GO:0019137	1	1411	NaN	1411	1411	91.3	NaN	91.3	91.3	1	3.94996	1
GO:0035091	1	33	NaN	33	33	731.3	NaN	731.3	731.3	1	-4.46993	1
GO:0045431	9	84.2111	107.415	0.3	302.7	129.533	247.073	0.3	573.3	0.573302	-0.621241	1
GO:0004066	1	1279.7	NaN	1279.7	1279.7	31	NaN	31	31	1	5.36739	1
GO:0004170	1	535.7	NaN	535.7	535.7	2.3	NaN	2.3	2.3	1	7.86365	1
GO:0042975	1	535.7	NaN	535.7	535.7	2.3	NaN	2.3	2.3	1	7.86365	1
GO:0050162	4	58.925	99.7066	1	207.7	186.675	225.064	0	456.7	0.266281	-1.66358	0.731975
GO:0050660	9	142.089	167.089	6.7	388.3	24.7889	51.1024	0.3	150.7	0.0272908	2.51903	0.111158
GO:0046409	1	481.7	NaN	481.7	481.7	3	NaN	3	3	1	7.32703	1
GO:0016298	9	108.556	158.493	0	500.7	10.9556	19.6982	0	60.3	0.00297192	3.3087	0.0167136
GO:0016787	18	84.9111	122.339	0	441.3	37.2111	75.4758	0	289.3	0.160177	1.19022	0.479663
GO:0008843	7	454.714	855.42	0.3	2240	98.3286	189.275	0	524.7	0.132156	2.20928	0.405059
GO:0006950	10	1532.66	2897.02	4	9406.3	115.27	157.915	0	399	0.000459818	3.73295	0.00335558
GO:0004866	2	2.65	3.3234	0.3	5	293	342.24	51	535	0.000232763	-6.78876	0.00188419
GO:0048046	13	329.946	613.499	4	2247.3	7.96923	22.7118	0	83	8.99099e-05	5.37165	0.000903521
GO:0080032	3	265.567	440.967	4.7	774.7	124.1	158.168	13.7	305.3	0.529549	1.09757	1
GO:0009978	3	146.3	216.896	8.3	396.3	0.633333	0.57735	0.3	1.3	0.000103673	7.85175	0.00102502
GO:0016165	8	272.7	315.681	0.3	904	149.5	381.741	0	1093.3	0.543783	0.867169	1
GO:0008137	3	240.667	208.236	1	377.3	14.4333	14.3932	5	31	0.00023319	4.05956	0.00188419
GO:0045449	66	33.3167	81.6759	0	576.7	22.1379	41.0672	0	242	0.280039	0.589727	0.759574
GO:0008878	1	8.7	NaN	8.7	8.7	532	NaN	532	532	1	-5.93427	1
GO:0004473	3	1755.9	3024.85	7.3	5248.7	246	141.17	83	329	0.0611083	2.83548	0.210446
GO:0016762	2	370.5	523.542	0.3	740.7	14.65	12.2329	6	23.3	0.00557839	4.6605	0.0289793
GO:0047714	6	184.983	155.716	39.3	380.3	4	7.40216	0.3	19	7.61752e-06	5.53125	0.000106126
GO:0008970	6	184.983	155.716	39.3	380.3	4	7.40216	0.3	19	7.61752e-06	5.53125	0.000106126
GO:0008524	3	73.8	85.5537	8.7	170.7	847.533	849.162	1	1699.3	0.00578548	-3.52158	0.0293099
GO:0004999	5	436.8	507.17	20	1261	4.74	3.90359	0	8	2.43789e-12	6.52594	1.14956e-10
GO:0005525	8	112.325	244.865	1.3	712.3	87.1125	138.351	0	402	0.790608	0.366727	1
GO:0008233	2	598	843.861	1.3	1194.7	62.65	56.0736	23	102.3	0.0564242	3.25476	0.196523
GO:0015386	2	242.85	309.501	24	461.7	1.15	0.212132	1	1.3	6.27149e-07	7.72229	1.13071e-05
GO:0005840	13	126.615	75.4856	0.3	224.3	1168.12	720.659	0	2129.3	1.0594e-20	-3.20567	1.08235e-18
GO:0080019	3	4.2	3.38083	0.3	6.3	146.667	162.045	31.7	332	1.37783e-05	-5.12601	0.000168922
GO:0016627	1	6.3	NaN	6.3	6.3	332	NaN	332	332	1	-5.71969	1
GO:0005141	1	3.7	NaN	3.7	3.7	436.7	NaN	436.7	436.7	1	-6.88297	1
GO:0004366	1	35.3	NaN	35.3	35.3	1009.7	NaN	1009.7	1009.7	1	-4.83811	1
GO:0003841	4	39.975	56.4921	1	121.3	322.4	466.96	6.3	1009.7	0.03922	-3.01168	0.146597
GO:0019904	1	234	NaN	234	234	2577	NaN	2577	2577	1	-3.46111	1
GO:0008392	1	2	NaN	2	2	297	NaN	297	297	1	-7.21432	1
GO:0004842	9	77.9	92.7658	8.7	289	1.54444	1.49006	0	4.3	2.40931e-12	5.65646	1.14956e-10
GO:0032403	3	352	609.422	0	1055.7	45.3333	38.5126	4.7	81.3	0.0663967	2.95693	0.224868
GO:0009916	2	187.35	238.507	18.7	356	3.85	5.44472	0	7.7	0.00320204	5.60473	0.0178441
GO:0003948	2	874	923.906	220.7	1527.3	68.8	61.5183	25.3	112.3	0.00952324	3.66715	0.0452539
GO:0004745	3	7.8	12.9085	0	22.7	347.133	362.852	3.7	726.7	0.000829787	-5.47587	0.00535431
GO:0046863	2	4.8	6.36396	0.3	9.3	187	123.037	100	274	0.000513041	-5.28386	0.00369993
GO:0046910	4	62.75	57.6737	22	148	195.425	266.835	0	566.3	0.169372	-1.63893	0.504004
GO:0016831	1	22	NaN	22	22	422.7	NaN	422.7	422.7	1	-4.26406	1
GO:0005488	28	51.05	79.5584	0	289.3	54.2607	99.0462	0	384.7	0.891701	-0.0879971	1
GO:0005315	5	98.86	159.996	0	383.3	162.46	239.882	0.7	543	0.612195	-0.716626	1
GO:0018858	2	592.5	810.062	19.7	1165.3	33.65	47.5883	0	67.3	0.0390275	4.13814	0.146597
GO:0045485	1	106.3	NaN	106.3	106.3	1113	NaN	1113	1113	1	-3.38824	1
GO:0045454	7	22.8	42.4941	0	116.3	98.7429	138.594	0.3	307.3	0.0960518	-2.11464	0.3039
GO:0015229	2	51	3.81838	48.3	53.7	447.15	626.284	4.3	890	0.0286684	-3.13219	0.115617
GO:0016707	2	280	4.6669	276.7	283.3	15	18.809	1.7	28.3	0.00124893	4.22239	0.00743298
GO:0046577	3	15.7667	21.3226	1.7	40.3	104	115.285	1.3	228.7	0.0630896	-2.72163	0.214855
GO:0008757	6	80.5667	114.647	0.3	234	212.05	237.812	0.3	561.7	0.190336	-1.39615	0.559137
GO:0051749	2	9.85	8.69741	3.7	16	375.35	263.539	189	561.7	1.19996e-05	-5.25197	0.000153244
GO:0016829	9	64.6556	163.589	0	499.3	51.3333	120.495	0	371.7	0.839495	0.332878	1
GO:0004029	1	652.3	NaN	652.3	652.3	53.7	NaN	53.7	53.7	1	3.60254	1
GO:0051213	1	238.3	NaN	238.3	238.3	0.7	NaN	0.7	0.7	1	8.41121	1
GO:0016231	1	8.3	NaN	8.3	8.3	275	NaN	275	275	1	-5.05018	1
GO:0007264	4	220.4	329.793	17	712.3	15.975	26.3822	0.3	55.3	0.0186256	3.78624	0.080405
GO:0015031	4	220.4	329.793	17	712.3	15.975	26.3822	0.3	55.3	0.0186256	3.78624	0.080405
GO:0080118	6	3.61667	3.49824	0	9	51.5	109.368	0	274	0.00679006	-3.83184	0.0338399
GO:0004474	1	2925.3	NaN	2925.3	2925.3	79.7	NaN	79.7	79.7	1	5.19786	1
GO:0004353	3	182.333	302.608	2.3	531.7	78.3333	115.518	0	211	0.511016	1.21888	1
GO:0048040	1	802.3	NaN	802.3	802.3	46.3	NaN	46.3	46.3	1	4.11506	1
GO:0030170	13	128.762	248.129	1.3	915	141.8	484.649	0	1754	0.929178	-0.139156	1
GO:0030674	2	1206.35	1651.31	38.7	2374	75.7	106.066	0.7	150.7	0.0460009	3.99421	0.165159
GO:0031013	2	1206.35	1651.31	38.7	2374	75.7	106.066	0.7	150.7	0.0460009	3.99421	0.165159
GO:0004165	1	10.3	NaN	10.3	10.3	413	NaN	413	413	1	-5.32543	1
GO:0009924	5	7.2	11.5128	0	27	132.06	160.2	8	321	0.00124173	-4.19705	0.00743298
GO:0006541	2	1237.85	1645.93	74	2401.7	13.15	17.1827	1	25.3	0.000551802	6.55663	0.00388799
GO:0008252	1	4830.7	NaN	4830.7	4830.7	211	NaN	211	211	1	4.51692	1
GO:0047405	1	4830.7	NaN	4830.7	4830.7	211	NaN	211	211	1	4.51692	1
GO:0003924	5	42.52	39.6296	9	87.3	179.66	348.941	0	799.3	0.135119	-2.07906	0.412079
GO:0004679	2	672.15	841.669	77	1267.3	32.85	45.467	0.7	65	0.0232335	4.35482	0.0968854
GO:0003723	4	85.825	99.8585	0	198	810.75	918.122	5	1754.7	0.00569764	-3.23979	0.0293
GO:0008194	3	76.2	129.126	1	225.3	130.633	128.508	1.3	258.3	0.633985	-0.77766	1
GO:0030165	1	21	NaN	21	21	368	NaN	368	368	1	-4.13124	1
GO:0008047	2	114.2	157.685	2.7	225.7	1153	1532.58	69.3	2236.7	0.0882356	-3.33576	0.286182
GO:0004328	1	1.7	NaN	1.7	1.7	284.3	NaN	284.3	284.3	1	-7.38574	1
GO:0030551	1	490	NaN	490	490	6.3	NaN	6.3	6.3	1	6.28129	1
GO:0005242	3	201	255.79	3.7	490	31.5333	44.836	5	83.3	0.0928855	2.67225	0.298109
GO:0015171	1	526.3	NaN	526.3	526.3	41	NaN	41	41	1	3.68219	1
GO:0009674	2	186.3	254.558	6.3	366.3	1.85	2.6163	0	3.7	0.000752212	6.65396	0.0050671
GO:0016998	9	141.622	283.542	0	883.7	13.5778	17.7572	0	45	0.00351116	3.38273	0.0193905
GO:0008061	2	510.2	528.209	136.7	883.7	23.65	30.1935	2.3	45	0.00855546	4.43115	0.041623
GO:0008526	2	148.85	208.102	1.7	296	47.7	63.6396	2.7	92.7	0.404414	1.6418	1
GO:0031409	1	7	NaN	7	7	328	NaN	328	328	1	-5.5502	1
GO:0008959	1	7271.3	NaN	7271.3	7271.3	537.7	NaN	537.7	537.7	1	3.75734	1
GO:0008865	1	7271.3	NaN	7271.3	7271.3	537.7	NaN	537.7	537.7	1	3.75734	1
GO:0005222	1	17.3	NaN	17.3	17.3	355.7	NaN	355.7	355.7	1	-4.36182	1
GO:0030332	1	126.3	NaN	126.3	126.3	1112	NaN	1112	1112	1	-3.13823	1
GO:0043295	9	154.6	143.71	0	391.3	9.6	14.9261	0.3	47	5.2229e-06	4.00936	8.20933e-05
GO:0004190	2	48.8	62.9325	4.3	93.3	772.2	994.899	68.7	1475.7	0.0324503	-3.98402	0.126701
GO:0004090	1	276.3	NaN	276.3	276.3	1.3	NaN	1.3	1.3	1	7.73158	1
GO:0044237	5	30.8	36.3359	0	93.3	119.68	175.308	0	396.7	0.107737	-1.95818	0.336952
GO:0010181	1	1.3	NaN	1.3	1.3	199	NaN	199	199	1	-7.25811	1
GO:0005031	1	7.7	NaN	7.7	7.7	420.7	NaN	420.7	420.7	1	-5.77179	1
GO:0008184	1	2.7	NaN	2.7	2.7	253.7	NaN	253.7	253.7	1	-6.55402	1
GO:0047172	1	195	NaN	195	195	1.3	NaN	1.3	1.3	NaN	7.22882	NaN
GO:0047205	1	195	NaN	195	195	1.3	NaN	1.3	1.3	NaN	7.22882	NaN
GO:0016851	1	130	NaN	130	130	1414	NaN	1414	1414	1	-3.4432	1
GO:0008191	2	1.85	0.212132	1.7	2	158	98.5707	88.3	227.7	2.96003e-15	-6.41626	1.8145e-13
GO:0015116	1	0.7	NaN	0.7	0.7	172.7	NaN	172.7	172.7	1	-7.9467	1
GO:0042626	7	80	105.824	0	301	167.629	326.168	0	874.3	0.406259	-1.0672	1
GO:0005484	1	565.7	NaN	565.7	565.7	39.3	NaN	39.3	39.3	1	3.84744	1
GO:0000149	1	565.7	NaN	565.7	565.7	39.3	NaN	39.3	39.3	1	3.84744	1
GO:0080054	5	75.2	116.216	0	268.7	25.8	40.2554	1	97.3	0.27737	1.54336	0.755678
GO:0005536	1	1876.7	NaN	1876.7	1876.7	171	NaN	171	171	1	3.45613	1
GO:0004751	1	23.3	NaN	23.3	23.3	469.7	NaN	469.7	469.7	1	-4.33334	1
GO:0003858	1	78.3	NaN	78.3	78.3	728	NaN	728	728	1	-3.21685	1
GO:0004252	20	65.09	102.567	1.7	454.7	32.895	58.501	0	195.3	0.199545	0.984568	0.579721
GO:0015198	1	450	NaN	450	450	6.7	NaN	6.7	6.7	1	6.06962	1
GO:0045544	9	92.9667	86.0037	0.3	212.7	5.81111	6.87667	0.3	20.7	2.61426e-08	3.99983	7.28427e-07
GO:0003682	1	81.7	NaN	81.7	81.7	680.3	NaN	680.3	680.3	1	-3.05776	1
GO:0004565	1	10.3	NaN	10.3	10.3	269.7	NaN	269.7	269.7	1	-4.71064	1
GO:0047782	2	378.5	501.763	23.7	733.3	33.5	47.3762	0	67	0.07722	3.49806	0.255605
GO:0000156	1	28	NaN	28	28	358.7	NaN	358.7	358.7	1	-3.67928	1
GO:0051744	1	40.3	NaN	40.3	40.3	503.7	NaN	503.7	503.7	1	-3.64371	1
GO:0003968	1	28.3	NaN	28.3	28.3	353.3	NaN	353.3	353.3	1	-3.64202	1
GO:0001653	3	172.133	225.296	31.7	432	10.9	13.8286	1	26.7	0.00831508	3.98113	0.0407772
GO:0050113	1	1	NaN	1	1	163.7	NaN	163.7	163.7	1	-7.35491	1
GO:0005528	3	13.4667	14.3966	3.7	30	187	100.851	76	273	0.000211874	-3.79557	0.00182928
GO:0046480	1	24.7	NaN	24.7	24.7	353	NaN	353	353	1	-3.83709	1
GO:0035250	1	24.7	NaN	24.7	24.7	353	NaN	353	353	1	-3.83709	1
GO:0003735	1	58	NaN	58	58	525	NaN	525	525	1	-3.17819	1
GO:0016760	2	175.15	46.8812	142	208.3	1.65	1.90919	0.3	3	2.39955e-07	6.72998	4.74492e-06
GO:0006098	1	2.7	NaN	2.7	2.7	159	NaN	159	159	1	-5.87992	1
GO:0004702	2	17.35	22.1324	1.7	33	168.5	236.881	1	336	0.0941632	-3.27974	0.300636
GO:0030001	8	148.575	277.383	0	788.7	25.2875	25.6091	0	55.3	0.0186159	2.5547	0.080405
GO:0009940	1	297	NaN	297	297	8.3	NaN	8.3	8.3	1	5.16121	1
GO:0045543	6	67.95	70.6828	0	185	14.8333	21.2866	0	55	0.0360546	2.19563	0.139003
GO:0017127	1	59	NaN	59	59	513.3	NaN	513.3	513.3	1	-3.12102	1
GO:0006633	1	221	NaN	221	221	3332.3	NaN	3332.3	3332.3	1	-3.9144	1
GO:0000036	1	221	NaN	221	221	3332.3	NaN	3332.3	3332.3	1	-3.9144	1
GO:0048037	1	221	NaN	221	221	3332.3	NaN	3332.3	3332.3	1	-3.9144	1
GO:0023034	3	232.233	232.979	4.7	470.3	39.4333	34.9695	1.3	70	0.0225631	2.55809	0.094734
GO:0009607	18	149.939	507.066	0	2167.7	24.7667	41.697	0	151.3	0.0437679	2.5979	0.159701
GO:0015398	2	281.8	398.101	0.3	563.3	31.15	15.3442	20.3	42	0.0386739	3.17737	0.146597
GO:0030036	4	9.8	17.0196	0.3	35.3	60.6	67.458	2.7	144	0.0779741	-2.62846	0.255605
GO:0004301	1	1.3	NaN	1.3	1.3	134.3	NaN	134.3	134.3	1	-6.6908	1
GO:0003676	8	14.825	22.9935	0	65.3	31.4125	59.4156	0	174.3	0.385211	-1.08331	0.99216
GO:0008610	2	7.5	10.1823	0.3	14.7	186.65	235.254	20.3	353	0.0141854	-4.6373	0.0644124
GO:0016754	4	42.15	78.0194	0	159	11.825	18.1966	0	38.7	0.287294	1.83369	0.775819
GO:0004519	4	1.6	0.840635	0.7	2.7	59.65	47.8027	22.3	124	1.49564e-11	-5.22038	6.11219e-10
GO:0034046	2	8.2	10.6066	0.7	15.7	139.35	21.7082	124	154.7	0.00283648	-4.08695	0.0160996
GO:0000006	2	291	366.706	31.7	550.3	2.15	3.04056	0	4.3	0.000232959	7.08054	0.00188419
GO:0005381	2	311.15	338.209	72	550.3	2.65	2.33345	1	4.3	1.71373e-06	6.87547	2.83923e-05
GO:0005509	22	60.4545	61.6314	0	197.3	18.4227	49.3926	0	228.3	0.0519468	1.71436	0.183008
GO:0050284	1	182.3	NaN	182.3	182.3	4.3	NaN	4.3	4.3	1	5.40583	1
GO:0004930	2	165	225.85	5.3	324.7	96.15	104.864	22	170.3	0.663793	0.779107	1
GO:0005351	6	80.3333	79.853	0	186.7	4.1	6.23699	0.3	16.7	4.73752e-05	4.2923	0.000518589
GO:0047746	2	2	2.82843	0	4	80.65	99.4899	10.3	151	0.00573573	-5.3336	0.0293
GO:0046422	1	2.3	NaN	2.3	2.3	131	NaN	131	131	1	-5.83179	1
GO:0004792	2	2267.5	3176.04	21.7	4513.3	111.85	155.351	2	221.7	0.0308327	4.34147	0.12273
GO:0003825	1	56	NaN	56	56	629	NaN	629	629	1	-3.48956	1
GO:0015385	2	8.85	6.85894	4	13.7	88.65	124.946	0.3	177	0.0413857	-3.32437	0.151913
GO:0016301	10	51.97	66.2636	0.3	175	3.05	6.39101	0	20.7	0.000233602	4.0908	0.00188419
GO:0004034	2	172.65	184.343	42.3	303	11.7	9.89949	4.7	18.7	0.00556458	3.88327	0.0289793
GO:0009234	1	6	NaN	6	6	252.7	NaN	252.7	252.7	1	-5.39632	1
GO:0004351	1	139.7	NaN	139.7	139.7	1	NaN	1	1	1	7.12619	1
GO:0005102	1	254.3	NaN	254.3	254.3	4.7	NaN	4.7	4.7	1	5.75773	1
GO:0016595	1	254.3	NaN	254.3	254.3	4.7	NaN	4.7	4.7	1	5.75773	1
GO:0003913	1	24.3	NaN	24.3	24.3	352.7	NaN	352.7	352.7	1	-3.85941	1
GO:0004427	1	295	NaN	295	295	15	NaN	15	15	1	4.29768	1
GO:0000151	6	62.4167	78.0115	11.3	209.3	2	3.7884	0	9.7	0.00025459	4.96386	0.00200082
GO:0009815	11	109.064	96.3555	9.7	285.7	1.60909	1.89655	0	5.7	7.14393e-22	6.08278	8.75846e-20
GO:0019834	1	180	NaN	180	180	5	NaN	5	5	1	5.16993	1
GO:0016564	6	197.067	163.467	1	404	47.1	82.0918	1.3	212.7	0.0689315	2.06488	0.23217
GO:0010291	1	65.7	NaN	65.7	65.7	847.3	NaN	847.3	847.3	1	-3.68891	1
GO:0015381	4	107.575	146.793	1	322.3	16.075	16.349	0	31	0.0262337	2.74245	0.107928
GO:0015018	1	205	NaN	205	205	3.3	NaN	3.3	3.3	1	5.95701	1
GO:0004586	1	94.3	NaN	94.3	94.3	890.3	NaN	890.3	890.3	1	-3.23896	1
GO:0019752	6	90.1	107.062	1.3	273.7	5.38333	8.10146	0	20.3	0.000409577	4.06496	0.00302495
GO:0003834	1	131	NaN	131	131	2	NaN	2	2	1	6.03342	1
GO:0004084	1	205.3	NaN	205.3	205.3	5	NaN	5	5	1	5.35966	1
GO:0005737	10	206.59	470.748	0	1487	50.23	55.6484	0	174.3	0.077934	2.04015	0.255605
GO:0046905	2	47	30.1227	25.7	68.3	171.8	239.709	2.3	341.3	0.23282	-1.87	0.65769
GO:0016767	2	47	30.1227	25.7	68.3	171.8	239.709	2.3	341.3	0.23282	-1.87	0.65769
GO:0010277	1	8.7	NaN	8.7	8.7	216	NaN	216	216	1	-4.63387	1
GO:0005358	2	87.5	123.319	0.3	174.7	4.8	3.53553	2.3	7.3	0.0118815	4.18818	0.055177
GO:0009672	8	51.4125	87.7789	0	252.7	8.05	10.1738	0	29.7	0.0137215	2.67506	0.0627707
GO:0016157	2	913.2	1082.58	147.7	1678.7	53.15	73.7512	1	105.3	0.0273816	4.10279	0.111158
GO:0008395	7	70.5143	82.4925	5.3	210.7	15.6429	31.8548	0	86.3	0.089325	2.17241	0.288191
GO:0055085	3	53.5667	76.0806	0.3	140.7	2.9	4.16173	0.3	7.7	0.0159313	4.20721	0.0717783
GO:0005384	1	174	NaN	174	174	1	NaN	1	1	1	7.44294	1
GO:0003743	1	45	NaN	45	45	479	NaN	479	479	1	-3.41203	1
GO:0016884	3	3.86667	6.17765	0.3	11	121.767	97.0642	9.7	179.3	0.0010401	-4.97689	0.00637584
GO:0016757	16	59.2	49.08	3.3	153	12.4688	34.7742	0	131.3	0.0313628	2.24728	0.124035
GO:0080041	1	2.7	NaN	2.7	2.7	150	NaN	150	150	1	-5.79586	1
GO:0045893	1	98.7	NaN	98.7	98.7	0.3	NaN	0.3	0.3	1	8.36194	1
GO:0015995	1	34	NaN	34	34	435.7	NaN	435.7	435.7	1	-3.67973	1
GO:0017111	8	34.375	43.1917	0.7	120	195.162	376.297	0	1050	0.0332765	-2.50524	0.129104
GO:0004526	1	14.7	NaN	14.7	14.7	224	NaN	224	224	1	-3.92961	1
GO:0004622	3	6.56667	6.787	0.7	14	93.3333	88.2968	29	194	0.00142793	-3.82916	0.00833638
GO:0034256	1	8.7	NaN	8.7	8.7	226.7	NaN	226.7	226.7	1	-4.70363	1
GO:0050327	1	8.7	NaN	8.7	8.7	226.7	NaN	226.7	226.7	1	-4.70363	1
GO:0050291	1	245	NaN	245	245	14.7	NaN	14.7	14.7	1	4.05889	1
GO:0045263	1	9.3	NaN	9.3	9.3	197	NaN	197	197	1	-4.40482	1
GO:0015020	6	52.2833	38.769	1.3	94.7	10.0667	21.5664	0	54	0.0755103	2.37677	0.251564
GO:0010301	3	2.76667	3.93107	0.3	7.3	58.5333	30.5133	23.3	76.3	0.00105822	-4.40304	0.00642269
GO:0016759	6	63.65	77.4056	0	210.3	12.85	15.2482	2	41	0.0223299	2.30839	0.0944017
GO:0031849	1	0.3	NaN	0.3	0.3	105	NaN	105	105	1	-8.45121	1
GO:0016682	4	80.35	97.5734	0	222	6.975	5.19832	0.3	13	0.000800304	3.52603	0.00523932
GO:0005366	2	120.85	167.089	2.7	239	60.2	81.3173	2.7	117.7	0.608795	1.00538	1
GO:0004014	1	48	NaN	48	48	472	NaN	472	472	1	-3.29768	1
GO:0050619	1	16.3	NaN	16.3	16.3	277.3	NaN	277.3	277.3	1	-4.0885	1
GO:0000166	17	24.6235	37.801	0	152.7	7.42353	13.5367	0	46	0.0397596	1.72986	0.146823
GO:0004345	1	26	NaN	26	26	251	NaN	251	251	1	-3.2711	1
GO:0032440	2	10.85	13.93	1	20.7	114.8	133.643	20.3	209.3	0.050824	-3.40336	0.180087
GO:0080018	3	72	49.8778	17	114.3	3.2	2.7074	1.3	6.3	8.00924e-07	4.49185	1.3653e-05
GO:0005795	1	87.3	NaN	87.3	87.3	0.7	NaN	0.7	0.7	1	6.96248	1
GO:0005089	3	38.3333	23.4526	22.7	65.3	82.5667	137.814	2.7	241.7	0.457842	-1.10696	1
GO:0004650	1	96	NaN	96	96	1.7	NaN	1.7	1.7	1	5.81943	1
GO:0005375	1	118.7	NaN	118.7	118.7	0.7	NaN	0.7	0.7	1	7.40575	1
GO:0008017	2	59.8	75.6604	6.3	113.3	48.35	66.963	1	95.7	0.871642	0.30663	1
GO:0032312	1	101.7	NaN	101.7	101.7	0.3	NaN	0.3	0.3	1	8.40514	1
GO:0047429	1	138	NaN	138	138	1.3	NaN	1.3	1.3	1	6.73001	1
GO:0004334	1	8.3	NaN	8.3	8.3	155.7	NaN	155.7	155.7	1	-4.22951	1
GO:0015446	1	221.3	NaN	221.3	221.3	22	NaN	22	22	1	3.33043	1
GO:0006730	1	127.3	NaN	127.3	127.3	2.7	NaN	2.7	2.7	1	5.55913	1
GO:0004185	4	92.825	111.226	21	256.3	6.9	12.7455	0	26	0.0185709	3.74985	0.080405
GO:0015115	1	125	NaN	125	125	2.7	NaN	2.7	2.7	1	5.53282	1
GO:0051740	1	2.7	NaN	2.7	2.7	82.3	NaN	82.3	82.3	1	-4.92986	1
GO:0004696	1	2.7	NaN	2.7	2.7	82.3	NaN	82.3	82.3	1	-4.92986	1
GO:0008764	1	25.3	NaN	25.3	25.3	230.3	NaN	230.3	230.3	1	-3.18631	1
GO:0004062	3	165.3	147.238	0.3	283.3	20.5667	7.80085	12.7	28.3	0.000206888	3.00671	0.00181175
GO:0006571	1	94	NaN	94	94	1.7	NaN	1.7	1.7	1	5.78905	1
GO:0004791	1	96.3	NaN	96.3	96.3	1.7	NaN	1.7	1.7	1	5.82393	1
GO:0008393	2	0.3	0	0.3	0.3	47.2	20.5061	32.7	61.7	0.955955	-7.29768	1
GO:0019199	9	21.0889	24.4025	0	70.7	22.5556	43.7892	0	128.3	0.918903	-0.0969997	1
GO:0000293	4	21.775	15.2913	1	34.7	18	34.6746	0	70	0.862728	0.274676	1
GO:0045261	2	60.15	84.6407	0.3	120	546.85	711.562	43.7	1050	0.104122	-3.18451	0.327318
GO:0008287	2	6.35	4.73762	3	9.7	83.7	62.2254	39.7	127.7	0.00033251	-3.7204	0.00254786
GO:0043008	1	219	NaN	219	219	24.3	NaN	24.3	24.3	1	3.1719	1
GO:0005427	1	184	NaN	184	184	20	NaN	20	20	1	3.20163	1
GO:0080116	1	65.3	NaN	65.3	65.3	0	NaN	0	0	1	Inf	1
GO:0004497	3	6.76667	5.85263	0.3	11.7	20	33.1797	0	58.3	0.311724	-1.56348	0.8381
GO:0003785	1	213.7	NaN	213.7	213.7	24	NaN	24	24	1	3.15448	1
GO:0043666	1	85	NaN	85	85	3	NaN	3	3	1	4.82443	1
GO:0000049	1	11.3	NaN	11.3	11.3	150	NaN	150	150	1	-3.73057	1
GO:0016175	1	97.7	NaN	97.7	97.7	1.7	NaN	1.7	1.7	NaN	5.84475	NaN
GO:0016174	1	97.7	NaN	97.7	97.7	1.7	NaN	1.7	1.7	NaN	5.84475	NaN
GO:0008413	1	98.7	NaN	98.7	98.7	1	NaN	1	1	1	6.62498	1
GO:0019177	1	98.7	NaN	98.7	98.7	1	NaN	1	1	1	6.62498	1
GO:0009899	1	1	NaN	1	1	63.7	NaN	63.7	63.7	1	-5.99322	1
GO:0015193	1	1.7	NaN	1.7	1.7	78	NaN	78	78	1	-5.51987	1
GO:0051539	1	2.7	NaN	2.7	2.7	69.3	NaN	69.3	69.3	1	-4.68182	1
GO:0030246	3	18.8	31.3501	0.7	55	14	17.7764	0	34	0.828039	0.425306	1
GO:0004869	1	2	NaN	2	2	61.7	NaN	61.7	61.7	1	-4.9472	1
GO:0050454	1	5.7	NaN	5.7	5.7	168	NaN	168	168	1	-4.88136	1
GO:0008429	1	0.3	NaN	0.3	0.3	81	NaN	81	81	1	-8.07682	1
GO:0005992	1	196	NaN	196	196	18.3	NaN	18.3	18.3	1	3.42094	1
GO:0019903	2	42.5	57.2756	2	83	32.35	43.3456	1.7	63	0.834582	0.393697	1
GO:0005783	2	172	162.21	57.3	286.7	7.5	0.707107	7	8	6.0151e-06	4.51937	8.99331e-05
GO:0009081	1	2.7	NaN	2.7	2.7	72	NaN	72	72	NaN	-4.73697	NaN
GO:0016161	1	4	NaN	4	4	99.7	NaN	99.7	99.7	1	-4.63952	1
GO:0004508	1	6.7	NaN	6.7	6.7	116.3	NaN	116.3	116.3	1	-4.11755	1
GO:0004525	1	8	NaN	8	8	93.3	NaN	93.3	93.3	1	-3.54381	1
GO:0015226	1	122.3	NaN	122.3	122.3	1.3	NaN	1.3	1.3	1	6.55577	1
GO:0004521	3	128.867	64.4171	78	201.3	238.433	394.796	8.7	694.3	0.539027	-0.887707	1
GO:0009052	1	4.3	NaN	4.3	4.3	144.3	NaN	144.3	144.3	1	-5.06859	1
GO:0016709	3	29.1	14.4264	13.7	42.3	45.6667	77.9739	0	135.7	0.657815	-0.650122	1
GO:0009416	1	1	NaN	1	1	50.7	NaN	50.7	50.7	1	-5.66391	1
GO:0004397	1	271.3	NaN	271.3	271.3	30.3	NaN	30.3	30.3	1	3.1625	1
GO:0045548	1	271.3	NaN	271.3	271.3	30.3	NaN	30.3	30.3	1	3.1625	1
GO:0008417	1	132	NaN	132	132	1	NaN	1	1	1	7.04439	1
GO:0004462	2	28.7	36.7696	2.7	54.7	14.5	20.5061	0	29	0.629491	0.984998	1
GO:0004683	1	66.3	NaN	66.3	66.3	1	NaN	1	1	1	6.05094	1
GO:0008506	2	96.3	14.1421	86.3	106.3	4.35	3.3234	2	6.7	7.41906e-11	4.46845	2.84243e-09
GO:0033799	1	83	NaN	83	83	2.3	NaN	2.3	2.3	1	5.17341	1
GO:0060001	1	417	NaN	417	417	48.7	NaN	48.7	48.7	1	3.09805	1
GO:0016614	2	10.85	5.86899	6.7	15	105.7	63.6396	60.7	150.7	0.000147097	-3.28421	0.00140891
GO:0006066	1	15	NaN	15	15	150.7	NaN	150.7	150.7	1	-3.32865	1
GO:0005543	2	24.85	25.2437	7	42.7	45.3	63.6396	0.3	90.3	0.621301	-0.866265	1
GO:0030118	2	24.85	25.2437	7	42.7	45.3	63.6396	0.3	90.3	0.621301	-0.866265	1
GO:0004693	3	4.53333	4.96622	0.3	10	66.3333	41.3562	40	114	0.000301112	-3.87109	0.00233648
GO:0045435	1	0.3	NaN	0.3	0.3	36.7	NaN	36.7	36.7	1	-6.93467	1
GO:0045436	1	0.3	NaN	0.3	0.3	36.7	NaN	36.7	36.7	1	-6.93467	1
GO:0042623	1	5.3	NaN	5.3	5.3	76.7	NaN	76.7	76.7	1	-3.85516	1
GO:0008661	1	4.7	NaN	4.7	4.7	140.3	NaN	140.3	140.3	1	-4.89971	1
GO:0007165	3	35.9	11.7695	22.7	45.3	1.1	1.90526	0	3.3	7.69367e-05	5.02841	0.000786036
GO:0046820	1	3	NaN	3	3	63	NaN	63	63	1	-4.39232	1
GO:0004049	1	3	NaN	3	3	63	NaN	63	63	1	-4.39232	1
GO:0050551	1	0.3	NaN	0.3	0.3	109	NaN	109	109	1	-8.50515	1
GO:0034768	1	0.3	NaN	0.3	0.3	109	NaN	109	109	1	-8.50515	1
GO:0008810	3	0.9	1.01489	0	2	116.9	137.298	4.7	270	2.60201e-05	-7.02113	0.000295377
GO:0010295	3	29.4667	22.4335	6	50.7	20.9	35.3344	0.3	61.7	0.744563	0.495581	1
GO:0005452	1	46.3	NaN	46.3	46.3	1	NaN	1	1	1	5.53294	1
GO:0005302	1	2.7	NaN	2.7	2.7	112.3	NaN	112.3	112.3	1	-5.37825	1
GO:0015188	1	2.7	NaN	2.7	2.7	112.3	NaN	112.3	112.3	1	-5.37825	1
GO:0015186	1	2.7	NaN	2.7	2.7	112.3	NaN	112.3	112.3	1	-5.37825	1
GO:0009507	3	1.96667	2.08167	0.3	4.3	62.2333	19.2006	47.7	84	1.22629e-07	-4.98386	2.89121e-06
GO:0004712	2	42.15	59.6091	0	84.3	6.15	5.44472	2.3	10	0.11054	2.77687	0.343966
GO:0080016	1	84	NaN	84	84	0.7	NaN	0.7	0.7	1	6.90689	1
GO:0080017	1	84	NaN	84	84	0.7	NaN	0.7	0.7	1	6.90689	1
GO:0015519	1	239	NaN	239	239	2.7	NaN	2.7	2.7	1	6.46791	1
GO:0005344	1	1032.7	NaN	1032.7	1032.7	45	NaN	45	45	1	4.52035	1
GO:0006171	1	9	NaN	9	9	81.7	NaN	81.7	81.7	1	-3.18234	1
GO:0004222	1	39.7	NaN	39.7	39.7	0.7	NaN	0.7	0.7	1	5.82564	1
GO:0042284	1	8	NaN	8	8	103	NaN	103	103	1	-3.6865	1
GO:0046428	1	16.3	NaN	16.3	16.3	158.3	NaN	158.3	158.3	1	-3.27972	1
GO:0006414	1	10.7	NaN	10.7	10.7	105	NaN	105	105	1	-3.29471	1
GO:0004012	3	59.3333	42.7858	10	86.3	2.46667	2.80416	0.7	5.7	5.46165e-05	4.58821	0.000587367
GO:0019901	1	4	NaN	4	4	70	NaN	70	70	1	-4.12928	1
GO:0005261	1	5.3	NaN	5.3	5.3	86.3	NaN	86.3	86.3	1	-4.0253	1
GO:0019139	3	11.7667	11.5001	0.3	23.3	42.8667	69.7077	0	123.3	0.235488	-1.86515	0.662175
GO:0010012	1	42.3	NaN	42.3	42.3	0	NaN	0	0	1	Inf	1
GO:0008486	1	218	NaN	218	218	13.3	NaN	13.3	13.3	1	4.03483	1
GO:0016908	2	74.7	84.8528	14.7	134.7	71.5	81.3173	14	129	0.975992	0.063165	1
GO:0008471	2	27	24.0416	10	44	1	0	1	1	1.51964e-05	4.75489	0.000179419
GO:0015089	2	10.65	2.33345	9	12.3	38.85	54.9422	0	77.7	0.205565	-1.86706	0.594395
GO:0043027	1	51.3	NaN	51.3	51.3	1.3	NaN	1.3	1.3	1	5.30238	1
GO:0015095	1	0	NaN	0	0	39.7	NaN	39.7	39.7	1	#NAME?	1
GO:0005522	1	60.3	NaN	60.3	60.3	3	NaN	3	3	1	4.32912	1
GO:0016042	3	42.6667	32.9503	11.3	77	2	2.64575	0	5	0.000395785	4.41504	0.00295873
GO:0008794	1	4.7	NaN	4.7	4.7	54.7	NaN	54.7	54.7	1	-3.54081	1
GO:0004673	1	33	NaN	33	33	0	NaN	0	0	1	Inf	1
GO:0015140	1	0	NaN	0	0	30	NaN	30	30	1	#NAME?	1
GO:0004834	1	0.7	NaN	0.7	0.7	149	NaN	149	149	1	-7.73374	1
GO:0006260	1	5.3	NaN	5.3	5.3	71.7	NaN	71.7	71.7	1	-3.75791	1
GO:0005253	1	62.3	NaN	62.3	62.3	0.7	NaN	0.7	0.7	1	6.47573	1
GO:0005345	5	10.48	9.8416	0.7	21	9.88	13.6593	0	30.7	0.937018	0.0850558	1
GO:0004437	1	26.3	NaN	26.3	26.3	0	NaN	0	0	1	Inf	1
GO:0031461	1	10.7	NaN	10.7	10.7	90	NaN	90	90	1	-3.07231	1
GO:0006353	1	1.3	NaN	1.3	1.3	42	NaN	42	42	NaN	-5.01381	NaN
GO:0046974	1	0.7	NaN	0.7	0.7	24.3	NaN	24.3	24.3	1	-5.11746	1
GO:0004657	1	50	NaN	50	50	1	NaN	1	1	1	5.64386	1
GO:0030529	1	65.3	NaN	65.3	65.3	0.3	NaN	0.3	0.3	1	7.76598	1
GO:0017134	1	69.3	NaN	69.3	69.3	3	NaN	3	3	1	4.52982	1
GO:0047131	1	484.3	NaN	484.3	484.3	15.3	NaN	15.3	15.3	1	4.9843	1
GO:0006519	2	33.65	3.74767	31	36.3	0	0	0	0	0.819765	Inf	1
GO:0005057	1	52.7	NaN	52.7	52.7	1.7	NaN	1.7	1.7	1	4.9542	1
GO:0042300	1	1.3	NaN	1.3	1.3	29.3	NaN	29.3	29.3	1	-4.49432	1
GO:0030418	1	51	NaN	51	51	1.3	NaN	1.3	1.3	1	5.29391	1
GO:0045547	3	14.9667	23.6925	0.3	42.3	23.4333	24.1819	0	48.3	0.673877	-0.646809	1
GO:0001671	1	69	NaN	69	69	6.3	NaN	6.3	6.3	1	3.45317	1
GO:0019992	2	38.15	25.2437	20.3	56	3.2	2.12132	1.7	4.7	0.000341031	3.57554	0.00258089
GO:0019028	1	0.3	NaN	0.3	0.3	20.7	NaN	20.7	20.7	1	-6.10852	1
GO:0000159	1	6.7	NaN	6.7	6.7	71.7	NaN	71.7	71.7	1	-3.41974	1
GO:0005395	1	1.3	NaN	1.3	1.3	27.3	NaN	27.3	27.3	NaN	-4.39232	NaN
GO:0042389	2	18	12.3037	9.3	26.7	0.35	0.494975	0	0.7	0.972658	5.6845	1
GO:0010327	1	0.7	NaN	0.7	0.7	81	NaN	81	81	1	-6.85442	1
GO:0005337	1	57.3	NaN	57.3	57.3	5.7	NaN	5.7	5.7	1	3.3295	1
GO:0006032	1	28.7	NaN	28.7	28.7	0	NaN	0	0	1	Inf	1
GO:0004040	1	4	NaN	4	4	58.3	NaN	58.3	58.3	1	-3.86542	1
GO:0000250	1	72.7	NaN	72.7	72.7	7	NaN	7	7	1	3.37653	1
GO:0004805	1	38	NaN	38	38	0.3	NaN	0.3	0.3	1	6.98489	1
GO:0003887	1	6	NaN	6	6	49	NaN	49	49	1	-3.02975	1
GO:0017171	1	39.3	NaN	39.3	39.3	0.7	NaN	0.7	0.7	1	5.81103	1
GO:0005289	1	109	NaN	109	109	12.3	NaN	12.3	12.3	1	3.1476	1
GO:0015326	1	109	NaN	109	109	12.3	NaN	12.3	12.3	1	3.1476	1
GO:0007018	2	36.35	36.2746	10.7	62	1.35	0.919239	0.7	2	0.00371254	4.75092	0.0203195
GO:0008999	2	25	5.23259	21.3	28.7	1.65	0.494975	1.3	2	3.00103e-16	3.92139	2.29954e-14
GO:0009228	1	4.7	NaN	4.7	4.7	41.7	NaN	41.7	41.7	1	-3.14931	1
GO:0010177	1	19	NaN	19	19	0.3	NaN	0.3	0.3	1	5.98489	1
GO:0003852	1	19	NaN	19	19	0.3	NaN	0.3	0.3	1	5.98489	1
GO:0015629	1	35.3	NaN	35.3	35.3	2.7	NaN	2.7	2.7	1	3.70864	1
GO:0016207	2	14.15	15.3442	3.3	25	24.85	34.1533	0.7	49	0.660489	-0.812444	1
GO:0003714	1	23.7	NaN	23.7	23.7	0.3	NaN	0.3	0.3	1	6.30378	1
GO:0042156	1	0.7	NaN	0.7	0.7	23	NaN	23	23	1	-5.03814	1
GO:0043812	1	34.3	NaN	34.3	34.3	1	NaN	1	1	1	5.10014	1
GO:0004439	1	34.3	NaN	34.3	34.3	1	NaN	1	1	1	5.10014	1
GO:0008234	2	15.2	19.0919	1.7	28.7	14.15	15.3442	3.3	25	0.977023	0.103269	1
GO:0016312	1	31	NaN	31	31	1.3	NaN	1.3	1.3	NaN	4.57568	NaN
GO:0046030	2	15.5	21.9203	0	31	4.65	4.73762	1.3	8	0.334164	1.73697	0.882942
GO:0015184	1	4	NaN	4	4	46.7	NaN	46.7	46.7	1	-3.54535	1
GO:0005160	1	55	NaN	55	55	2.3	NaN	2.3	2.3	1	4.57973	1
GO:0009274	1	61.7	NaN	61.7	61.7	7.3	NaN	7.3	7.3	1	3.0793	1
GO:0043130	1	23	NaN	23	23	0.7	NaN	0.7	0.7	1	5.03814	1
GO:0000823	1	18.7	NaN	18.7	18.7	0	NaN	0	0	1	Inf	1
GO:0008440	1	18.7	NaN	18.7	18.7	0	NaN	0	0	1	Inf	1
GO:0008116	1	1.3	NaN	1.3	1.3	24.3	NaN	24.3	24.3	1	-4.22437	1
GO:0016651	1	26.7	NaN	26.7	26.7	0	NaN	0	0	1	Inf	1
GO:0032442	1	26.7	NaN	26.7	26.7	0	NaN	0	0	1	Inf	1
GO:0004485	1	997	NaN	997	997	104.7	NaN	104.7	104.7	1	3.25133	1
GO:0004020	1	138.7	NaN	138.7	138.7	14	NaN	14	14	1	3.30847	1
GO:0016628	1	0.3	NaN	0.3	0.3	31.7	NaN	31.7	31.7	1	-6.72338	1
GO:0006096	1	0	NaN	0	0	17.7	NaN	17.7	17.7	1	#NAME?	1
GO:0004022	3	7.43333	12.0193	0	21.3	10.6667	9.80425	0.7	20.3	0.751568	-0.521028	1
GO:0004176	3	2.1	2.30651	0.3	4.7	19.1	19.6296	6.3	41.7	0.0102081	-3.18511	0.0481349
GO:0005217	2	33	44.8306	1.3	64.7	8.35	1.90919	7	9.7	0.160409	1.98262	0.479663
GO:0080002	2	13.35	8.98026	7	19.7	0.35	0.494975	0	0.7	0.971421	5.25334	1
GO:0018502	1	3.3	NaN	3.3	3.3	36.3	NaN	36.3	36.3	1	-3.45943	1
GO:0003950	2	40.15	52.1138	3.3	77	19.5	20.5061	5	34	0.545513	1.04193	1
GO:0003860	4	7.675	8.94516	0.3	20.7	1.75	3.5	0	7	0.212098	2.13281	0.607551
GO:0004338	1	0	NaN	0	0	14.3	NaN	14.3	14.3	1	#NAME?	1
GO:0009231	2	0.35	0.494975	0	0.7	13.5	1.69706	12.3	14.7	0.829801	-5.26946	1
GO:0006520	2	24.3	9.89949	17.3	31.3	2	1.83848	0.7	3.3	0.00390442	3.60288	0.0211806
GO:0004058	1	0	NaN	0	0	12.7	NaN	12.7	12.7	1	#NAME?	1
GO:0022857	1	0.3	NaN	0.3	0.3	17	NaN	17	17	1	-5.82443	1
GO:0000162	1	0.7	NaN	0.7	0.7	16	NaN	16	16	1	-4.51457	1
GO:0046677	1	13.7	NaN	13.7	13.7	0	NaN	0	0	1	Inf	1
GO:0008113	1	17	NaN	17	17	1	NaN	1	1	NaN	4.08746	NaN
GO:0015977	1	1.3	NaN	1.3	1.3	29.7	NaN	29.7	29.7	1	-4.51388	1
GO:0008536	1	0	NaN	0	0	20	NaN	20	20	1	#NAME?	1
GO:0004300	1	95.3	NaN	95.3	95.3	6.3	NaN	6.3	6.3	1	3.91905	1
GO:0010179	1	14.7	NaN	14.7	14.7	196.3	NaN	196.3	196.3	1	-3.73917	1
GO:0008756	1	8.7	NaN	8.7	8.7	95	NaN	95	95	1	-3.44884	1
GO:0004467	1	8.7	NaN	8.7	8.7	95	NaN	95	95	1	-3.44884	1
GO:0004733	1	3.3	NaN	3.3	3.3	38.3	NaN	38.3	38.3	1	-3.53681	1
GO:0033843	1	12.7	NaN	12.7	12.7	0	NaN	0	0	1	Inf	1
GO:0005247	1	4.7	NaN	4.7	4.7	33.3	NaN	33.3	33.3	1	-2.82479	1
GO:0004614	1	0.7	NaN	0.7	0.7	14.7	NaN	14.7	14.7	1	-4.39232	1
GO:0004615	1	0.7	NaN	0.7	0.7	14.7	NaN	14.7	14.7	1	-4.39232	1
GO:0030544	1	16.7	NaN	16.7	16.7	1.3	NaN	1.3	1.3	1	3.68326	1
GO:0010294	1	2	NaN	2	2	18.7	NaN	18.7	18.7	1	-3.22497	1
GO:0016765	1	9.7	NaN	9.7	9.7	0	NaN	0	0	1	Inf	1
GO:0030374	1	0.7	NaN	0.7	0.7	12	NaN	12	12	1	-4.09954	1
GO:0015369	1	2.7	NaN	2.7	2.7	26.7	NaN	26.7	26.7	1	-3.30581	1
GO:0050832	1	1.3	NaN	1.3	1.3	29	NaN	29	29	1	-4.47947	1
GO:0032259	1	0.3	NaN	0.3	0.3	15.7	NaN	15.7	15.7	1	-5.70966	1
GO:0008131	1	9	NaN	9	9	0	NaN	0	0	1	Inf	1
GO:0005778	1	0.3	NaN	0.3	0.3	9	NaN	9	9	1	-4.90689	1
GO:0003779	1	0	NaN	0	0	11	NaN	11	11	1	#NAME?	1
GO:0010280	1	13	NaN	13	13	0.3	NaN	0.3	0.3	1	5.43741	1
GO:0003844	1	0.7	NaN	0.7	0.7	11.3	NaN	11.3	11.3	1	-4.01282	1
GO:0015081	1	27	NaN	27	27	3.3	NaN	3.3	3.3	1	3.03242	1
GO:0010283	1	11.3	NaN	11.3	11.3	0.3	NaN	0.3	0.3	1	5.23522	1
GO:0008401	1	17	NaN	17	17	1.3	NaN	1.3	1.3	NaN	3.70895	NaN
GO:0030795	1	19	NaN	19	19	1.7	NaN	1.7	1.7	1	3.48239	1
GO:0015086	1	0	NaN	0	0	8.7	NaN	8.7	8.7	1	#NAME?	1
GO:0004888	1	9	NaN	9	9	0	NaN	0	0	1	Inf	1
GO:0005874	1	2	NaN	2	2	19.3	NaN	19.3	19.3	1	-3.27053	1
GO:0008891	1	0.3	NaN	0.3	0.3	11.3	NaN	11.3	11.3	1	-5.23522	1
GO:0017075	1	0.7	NaN	0.7	0.7	13	NaN	13	13	1	-4.21501	1
GO:0031224	1	11.3	NaN	11.3	11.3	0.3	NaN	0.3	0.3	1	5.23522	1
GO:0008565	1	9	NaN	9	9	0.3	NaN	0.3	0.3	1	4.90689	1
GO:0042162	1	0.3	NaN	0.3	0.3	8.7	NaN	8.7	8.7	1	-4.85798	1
GO:0016758	2	14.65	5.16188	11	18.3	1.7	0	1.7	1.7	2.31472e-20	3.10729	2.02703e-18
GO:0008308	1	1	NaN	1	1	14	NaN	14	14	1	-3.80735	1
GO:0050525	1	0.3	NaN	0.3	0.3	7.3	NaN	7.3	7.3	1	-4.60486	1
GO:0016308	1	9.3	NaN	9.3	9.3	0	NaN	0	0	1	Inf	1
GO:0046488	1	9.3	NaN	9.3	9.3	0	NaN	0	0	1	Inf	1
GO:0006364	1	11	NaN	11	11	1	NaN	1	1	1	3.45943	1
GO:0080132	1	6.3	NaN	6.3	6.3	0	NaN	0	0	1	Inf	1
GO:0004561	1	11.7	NaN	11.7	11.7	0.3	NaN	0.3	0.3	1	5.2854	1
GO:0015645	1	0	NaN	0	0	6.3	NaN	6.3	6.3	1	#NAME?	1
GO:0030275	2	6.65	9.40452	0	13.3	4.85	5.44472	1	8.7	0.772487	0.45537	1
GO:0008909	1	0.3	NaN	0.3	0.3	6.7	NaN	6.7	6.7	1	-4.48113	1
GO:0046964	1	0	NaN	0	0	5.7	NaN	5.7	5.7	1	#NAME?	1
GO:0005458	2	7	1.41421	6	8	0.65	0.919239	0	1.3	0.00197371	3.42884	0.0113073
GO:0016846	1	5.7	NaN	5.7	5.7	0	NaN	0	0	1	Inf	1
GO:0006396	1	56	NaN	56	56	4.3	NaN	4.3	4.3	1	3.70302	1
GO:0080131	1	9	NaN	9	9	1	NaN	1	1	1	3.16993	1
GO:0016291	1	0.3	NaN	0.3	0.3	5	NaN	5	5	1	-4.05889	1
GO:0046592	1	7	NaN	7	7	0.3	NaN	0.3	0.3	1	4.54432	1
GO:0045290	1	5.7	NaN	5.7	5.7	0	NaN	0	0	1	Inf	1
GO:0010427	1	0	NaN	0	0	5	NaN	5	5	1	#NAME?	1
GO:0043687	1	10.7	NaN	10.7	10.7	1	NaN	1	1	1	3.41954	1
GO:0019538	1	4.3	NaN	4.3	4.3	0	NaN	0	0	1	Inf	1
GO:0047274	1	0	NaN	0	0	4.7	NaN	4.7	4.7	1	#NAME?	1
GO:0047268	1	0	NaN	0	0	4.7	NaN	4.7	4.7	1	#NAME?	1
GO:0030506	1	6	NaN	6	6	0.3	NaN	0.3	0.3	1	4.32193	1
GO:0004089	1	5	NaN	5	5	0	NaN	0	0	1	Inf	1
GO:0016710	1	20	NaN	20	20	0.3	NaN	0.3	0.3	1	6.05889	1
GO:0047262	1	10.7	NaN	10.7	10.7	1.7	NaN	1.7	1.7	1	2.654	1
GO:0016866	1	0.3	NaN	0.3	0.3	4.7	NaN	4.7	4.7	1	-3.96963	1
GO:0003899	1	0	NaN	0	0	5	NaN	5	5	1	#NAME?	1
GO:0004571	1	0.7	NaN	0.7	0.7	11	NaN	11	11	1	-3.974	1
GO:0004559	1	0.7	NaN	0.7	0.7	11	NaN	11	11	1	-3.974	1
GO:0042282	1	7.3	NaN	7.3	7.3	1	NaN	1	1	1	2.8679	1
GO:0005743	1	0	NaN	0	0	4.7	NaN	4.7	4.7	1	#NAME?	1
GO:0015934	1	0.3	NaN	0.3	0.3	6.7	NaN	6.7	6.7	1	-4.48113	1
GO:0006097	1	0.3	NaN	0.3	0.3	8.3	NaN	8.3	8.3	1	-4.79008	1
