# Supplementary material for: Transcriptome profiling of barley and tomato shoot and root meristems unravels physiological variations underlying photoperiodic sensitivity
Source: PLoS One. 2022 Sep 12;17(9):e0265981. doi: 10.1371/journal.pone.0265981 (PMC9467324; doi:10.1371/journal.pone.0265981)
Supplement: S7 Table — (XLSX) [file pone.0265981.s015.xlsx]

## Sheet: Sheet1
Suppl. Table 7. Orthologous genes (1 to1 relationship) identified by OrthoMCL analysis of protein sequences between barley and tomato.
ID_barley	ID_tomato
HORVU2Hr1G063950	Solyc03g115240
AGP50770	Solyc01g007410
BAV58129	Solyc11g056310
BAV58140	Solyc09g015860
BAV58149	Solyc12g039010
HORVU0Hr1G001340	Solyc01g103680
HORVU0Hr1G002080	Solyc09g018690
HORVU0Hr1G002340	Solyc05g008450
HORVU0Hr1G003010	Solyc05g052990
HORVU0Hr1G003850	Solyc05g015470
HORVU0Hr1G004510	Solyc11g067150
HORVU0Hr1G004640	Solyc11g017100
HORVU0Hr1G005770	Solyc05g018600
HORVU0Hr1G006250	Solyc05g015980
HORVU0Hr1G009680	Solyc09g056100
HORVU0Hr1G012140	Solyc02g092040
HORVU0Hr1G012460	Solyc02g081170
HORVU0Hr1G014100	Solyc09g014980
HORVU0Hr1G017120	Solyc04g025120
HORVU0Hr1G017440	Solyc03g116800
HORVU0Hr1G018970	Solyc03g119740
HORVU0Hr1G019410	Solyc07g038100
HORVU0Hr1G019780	Solyc04g072170
HORVU0Hr1G028230	Solyc11g021150
HORVU0Hr1G034550	Solyc09g015300
HORVU0Hr1G038290	Solyc03g123700
HORVU0Hr1G039470	Solyc01g109410
HORVU0Hr1G040340	Solyc09g082320
HORVU1Hr1G007150	Solyc03g071600
HORVU1Hr1G011370	Solyc07g005750
HORVU1Hr1G021690	Solyc10g080970
HORVU1Hr1G022420	Solyc09g075200
HORVU1Hr1G023460	Solyc01g058040
HORVU1Hr1G023670	Solyc04g010120
HORVU1Hr1G026800	Solyc08g067980
HORVU1Hr1G029370	Solyc09g091980
HORVU1Hr1G030030	Solyc08g068300
HORVU1Hr1G038270	Solyc09g091420
HORVU1Hr1G039260	Solyc09g090580
HORVU1Hr1G041740	Solyc06g075120
HORVU1Hr1G045100	Solyc12g010680
HORVU1Hr1G047930	Solyc08g083090
HORVU1Hr1G049470	Solyc03g007860
HORVU1Hr1G049520	Solyc03g008010
HORVU1Hr1G050040	Solyc11g006770
HORVU1Hr1G050750	Solyc08g076580
HORVU1Hr1G050970	Solyc08g076410
HORVU1Hr1G051360	Solyc07g049230
HORVU1Hr1G051420	Solyc08g075750
HORVU1Hr1G051420	Solyc08g005520
HORVU1Hr1G051590	Solyc08g080060
HORVU1Hr1G052180	Solyc01g112230
HORVU1Hr1G056490	Solyc09g091500
HORVU1Hr1G056500	Solyc02g030200
HORVU1Hr1G056510	Solyc01g087730
HORVU1Hr1G058400	Solyc10g005040
HORVU1Hr1G058770	Solyc09g075100
HORVU1Hr1G060250	Solyc06g082210
HORVU1Hr1G060580	Solyc03g112790
HORVU1Hr1G061810	Solyc06g005790
HORVU1Hr1G062980	Solyc08g081280
HORVU1Hr1G063150	Solyc09g075750
HORVU1Hr1G068870	Solyc10g081440
HORVU1Hr1G071440	Solyc02g079850
HORVU1Hr1G074110	Solyc06g074080
HORVU1Hr1G074850	Solyc06g060300
HORVU1Hr1G078400	Solyc11g073230
HORVU1Hr1G079380	Solyc01g096090
HORVU1Hr1G080630	Solyc11g011900
HORVU1Hr1G081010	Solyc08g007960
HORVU1Hr1G081840	Solyc03g098130
HORVU1Hr1G081980	Solyc02g086890
HORVU1Hr1G084160	Solyc10g084210
HORVU1Hr1G085870	Solyc01g095480
HORVU1Hr1G088780	Solyc01g095050
HORVU1Hr1G090200	Solyc08g008270
HORVU1Hr1G091850	Solyc10g007750
HORVU1Hr1G093180	Solyc03g007370
HORVU1Hr1G093220	Solyc01g095690
HORVU1Hr1G093480	Solyc01g098550
HORVU2Hr1G006330	Solyc09g025250
HORVU2Hr1G010350	Solyc06g007480
HORVU2Hr1G013480	Solyc04g049850
HORVU2Hr1G017920	Solyc01g090450
HORVU2Hr1G018890	Solyc03g119280
HORVU2Hr1G021920	Solyc07g052290
HORVU2Hr1G022450	Solyc12g099910
HORVU2Hr1G026810	Solyc03g096040
HORVU2Hr1G027860	Solyc07g065280
HORVU2Hr1G029100	Solyc11g013520
HORVU2Hr1G029620	Solyc04g008750
HORVU2Hr1G030220	Solyc04g076230
HORVU2Hr1G030260	Solyc04g016490
HORVU2Hr1G033090	Solyc02g089140
HORVU2Hr1G034270	Solyc02g088590
HORVU2Hr1G035120	Solyc02g092570
HORVU2Hr1G036750	Solyc03g032070
HORVU2Hr1G036840	Solyc03g113590
HORVU2Hr1G036910	Solyc04g074940
HORVU2Hr1G036930	Solyc11g008260
HORVU2Hr1G037680	Solyc03g063240
HORVU2Hr1G038040	Solyc09g075980
HORVU2Hr1G038260	Solyc06g084260
HORVU2Hr1G039700	Solyc02g068690
HORVU2Hr1G041600	Solyc02g079360
HORVU2Hr1G042720	Solyc09g092360
HORVU2Hr1G045120	Solyc02g080100
HORVU2Hr1G045340	Solyc07g052480
HORVU2Hr1G046410	Solyc02g080450
HORVU2Hr1G052880	Solyc05g052150
HORVU2Hr1G052880	Solyc03g095190
HORVU2Hr1G057210	Solyc07g042620
HORVU2Hr1G059940	Solyc11g006430
HORVU2Hr1G064130	Solyc02g032920
HORVU2Hr1G064550	Solyc11g006350
HORVU2Hr1G065390	Solyc01g097180
HORVU2Hr1G068470	Solyc06g076940
HORVU2Hr1G069710	Solyc05g015890
HORVU2Hr1G070490	Solyc06g043020
HORVU2Hr1G070620	Solyc03g097300
HORVU2Hr1G072530	Solyc09g009170
HORVU2Hr1G073040	Solyc09g009860
HORVU2Hr1G074950	Solyc04g051410
HORVU2Hr1G076390	Solyc04g009000
HORVU2Hr1G076990	Solyc11g065180
HORVU2Hr1G079270	Solyc11g071720
HORVU2Hr1G080310	Solyc02g067360
HORVU2Hr1G080440	Solyc02g088130
HORVU2Hr1G084790	Solyc04g054460
HORVU2Hr1G085960	Solyc07g006270
HORVU2Hr1G086830	Solyc06g065840
HORVU2Hr1G086860	Solyc12g042760
HORVU2Hr1G087460	Solyc04g054150
HORVU2Hr1G087510	Solyc02g093020
HORVU2Hr1G087970	Solyc06g005260
HORVU2Hr1G092280	Solyc04g057980
HORVU2Hr1G093430	Solyc05g054900
HORVU2Hr1G093720	Solyc04g008570
HORVU2Hr1G093980	Solyc08g080070
HORVU2Hr1G094340	Solyc02g078980
HORVU2Hr1G094510	Solyc01g091530
HORVU2Hr1G094650	Solyc08g079830
HORVU2Hr1G095400	Solyc03g025990
HORVU2Hr1G097380	Solyc08g078640
HORVU2Hr1G097670	Solyc10g018590
HORVU2Hr1G097770	Solyc01g090660
HORVU2Hr1G099410	Solyc04g064570
HORVU2Hr1G101070	Solyc12g096390
HORVU2Hr1G101470	Solyc11g017370
HORVU2Hr1G101600	Solyc08g005900
HORVU2Hr1G101720	Solyc06g008220
HORVU2Hr1G103130	Solyc02g080810
HORVU2Hr1G104940	Solyc08g083030
HORVU2Hr1G106110	Solyc03g097160
HORVU2Hr1G106760	Solyc08g068960
HORVU2Hr1G110610	Solyc02g089280
HORVU2Hr1G112440	Solyc07g019450
HORVU2Hr1G114260	Solyc03g117490
HORVU2Hr1G117740	Solyc06g049080
HORVU2Hr1G118740	Solyc02g078400
HORVU2Hr1G120400	Solyc05g012150
HORVU2Hr1G122170	Solyc05g014140
HORVU2Hr1G124380	Solyc03g078350
HORVU2Hr1G126550	Solyc03g111700
HORVU3Hr1G001360	Solyc06g071010
HORVU3Hr1G004750	Solyc08g036500
HORVU3Hr1G014590	Solyc09g092110
HORVU3Hr1G015610	Solyc02g069790
HORVU3Hr1G015620	Solyc08g014340
HORVU3Hr1G015700	Solyc12g018990
HORVU3Hr1G015710	Solyc11g031960
HORVU3Hr1G017470	Solyc02g065510
HORVU3Hr1G019510	Solyc12g008660
HORVU3Hr1G019720	Solyc03g121040
HORVU3Hr1G025610	Solyc03g120510
HORVU3Hr1G027540	Solyc05g010290
HORVU3Hr1G030350	Solyc12g056090
HORVU3Hr1G036010	Solyc01g049810
HORVU3Hr1G037080	Solyc03g119010
HORVU3Hr1G038190	Solyc03g097270
HORVU3Hr1G038540	Solyc01g087880
HORVU3Hr1G040870	Solyc01g096630
HORVU3Hr1G047510	Solyc02g068450
HORVU3Hr1G047860	Solyc03g116470
HORVU3Hr1G048310	Solyc08g065640
HORVU3Hr1G050800	Solyc03g113240
HORVU3Hr1G056560	Solyc02g085020
HORVU3Hr1G057320	Solyc01g096060
HORVU3Hr1G058590	Solyc03g063690
HORVU3Hr1G058820	Solyc02g076890
HORVU3Hr1G058900	Solyc08g074970
HORVU3Hr1G059610	Solyc03g114250
HORVU3Hr1G063300	Solyc06g066810
HORVU3Hr1G066390	Solyc06g083980
HORVU3Hr1G067290	Solyc07g021750
HORVU3Hr1G069260	Solyc07g062250
HORVU3Hr1G069940	Solyc01g095170
HORVU3Hr1G070630	Solyc01g099240
HORVU3Hr1G071810	Solyc02g072250
HORVU3Hr1G072320	Solyc12g014050
HORVU3Hr1G073800	Solyc02g089100
HORVU3Hr1G073840	Solyc02g088930
HORVU3Hr1G075180	Solyc11g006400
HORVU3Hr1G078390	Solyc04g017670
HORVU3Hr1G081760	Solyc08g005060
HORVU3Hr1G082010	Solyc01g103850
HORVU3Hr1G082750	Solyc01g079770
HORVU3Hr1G083300	Solyc11g005370
HORVU3Hr1G083480	Solyc07g006060
HORVU3Hr1G083560	Solyc11g006550
HORVU3Hr1G084410	Solyc06g074370
HORVU3Hr1G084470	Solyc12g088340
HORVU3Hr1G085400	Solyc10g086500
HORVU3Hr1G086510	Solyc11g066130
HORVU3Hr1G087540	Solyc02g087560
HORVU3Hr1G087700	Solyc10g085290
HORVU3Hr1G088470	Solyc02g093620
HORVU3Hr1G088690	Solyc02g093730
HORVU3Hr1G089820	Solyc06g053370
HORVU3Hr1G092470	Solyc03g112130
HORVU3Hr1G092860	Solyc03g078160
HORVU3Hr1G093270	Solyc09g097850
HORVU3Hr1G095340	Solyc03g097430
HORVU3Hr1G096110	Solyc01g009000
HORVU3Hr1G096450	Solyc03g118390
HORVU3Hr1G098580	Solyc01g067620
HORVU3Hr1G106030	Solyc01g068250
HORVU3Hr1G106730	Solyc04g040200
HORVU3Hr1G108530	Solyc01g102950
HORVU3Hr1G109040	Solyc01g096450
HORVU3Hr1G112720	Solyc03g119790
HORVU3Hr1G116790	Solyc06g075650
HORVU4Hr1G002180	Solyc10g081500
HORVU4Hr1G002520	Solyc03g005190
HORVU4Hr1G002600	Solyc07g066560
HORVU4Hr1G007180	Solyc02g081430
HORVU4Hr1G008360	Solyc03g098060
HORVU4Hr1G008640	Solyc03g098260
HORVU4Hr1G009500	Solyc02g091790
HORVU4Hr1G011250	Solyc06g049020
HORVU4Hr1G011750	Solyc01g109220
HORVU4Hr1G012350	Solyc09g098380
HORVU4Hr1G012770	Solyc03g115030
HORVU4Hr1G013640	Solyc02g090420
HORVU4Hr1G014670	Solyc08g014290
HORVU4Hr1G014730	Solyc04g076330
HORVU4Hr1G015260	Solyc11g009030
HORVU4Hr1G016210	Solyc06g061090
HORVU4Hr1G016740	Solyc12g077650
HORVU4Hr1G017110	Solyc08g061450
HORVU4Hr1G019460	Solyc09g074240
HORVU4Hr1G021260	Solyc08g079470
HORVU4Hr1G022830	Solyc06g049030
HORVU4Hr1G026060	Solyc08g075850
HORVU4Hr1G028720	Solyc11g040140
HORVU4Hr1G029570	Solyc02g084750
HORVU4Hr1G038090	Solyc03g005300
HORVU4Hr1G038570	Solyc02g077990
HORVU4Hr1G040900	Solyc08g029200
HORVU4Hr1G041320	Solyc06g068760
HORVU4Hr1G050230	Solyc09g042250
HORVU4Hr1G050630	Solyc07g054290
HORVU4Hr1G053130	Solyc01g058720
HORVU4Hr1G053660	Solyc01g100520
HORVU4Hr1G053950	Solyc11g007570
HORVU4Hr1G054190	Solyc01g079550
HORVU4Hr1G054980	Solyc10g085380
HORVU4Hr1G055040	Solyc06g082360
HORVU4Hr1G055090	Solyc06g007370
HORVU4Hr1G055680	Solyc03g059200
HORVU4Hr1G055850	Solyc08g080240
HORVU4Hr1G056060	Solyc03g095990
HORVU4Hr1G058150	Solyc04g010190
HORVU4Hr1G059270	Solyc06g075990
HORVU4Hr1G059280	Solyc03g046380
HORVU4Hr1G060260	Solyc10g084880
HORVU4Hr1G060880	Solyc09g013140
HORVU4Hr1G061050	Solyc09g031770
HORVU4Hr1G061070	Solyc06g076820
HORVU4Hr1G061270	Solyc09g008470
HORVU4Hr1G061310	Solyc11g013150
HORVU4Hr1G062230	Solyc03g115490
HORVU4Hr1G062570	Solyc02g082110
HORVU4Hr1G062610	Solyc07g056400
HORVU4Hr1G063140	Solyc01g091390
HORVU4Hr1G063350	Solyc03g082420
HORVU4Hr1G064590	Solyc05g056560
HORVU4Hr1G065180	Solyc03g053020
HORVU4Hr1G066070	Solyc04g077610
HORVU4Hr1G066170	Solyc02g065520
HORVU4Hr1G067810	Solyc01g107160
HORVU4Hr1G070070	Solyc04g077860
HORVU4Hr1G071390	Solyc07g048050
HORVU4Hr1G071870	Solyc09g091170
HORVU4Hr1G072670	Solyc08g076850
HORVU4Hr1G073070	Solyc09g082080
HORVU4Hr1G074980	Solyc12g036250
HORVU4Hr1G075160	Solyc01g010640
HORVU4Hr1G075810	Solyc10g080310
HORVU4Hr1G076170	Solyc08g061640
HORVU4Hr1G076440	Solyc12g049330
HORVU4Hr1G076960	Solyc01g079430
HORVU4Hr1G077250	Solyc07g042570
HORVU4Hr1G079880	Solyc05g052840
HORVU4Hr1G080460	Solyc09g008270
HORVU4Hr1G081100	Solyc12g094430
HORVU4Hr1G082010	Solyc01g112170
HORVU4Hr1G082260	Solyc03g114780
HORVU4Hr1G082570	Solyc04g008490
HORVU4Hr1G088610	Solyc06g034120
HORVU4Hr1G088780	Solyc08g066740
HORVU5Hr1G010450	Solyc01g065690
HORVU5Hr1G011920	Solyc02g076700
HORVU5Hr1G013200	Solyc09g014520
HORVU5Hr1G013840	Solyc01g106450
HORVU5Hr1G016600	Solyc01g109230
HORVU5Hr1G018130	Solyc02g083930
HORVU5Hr1G021140	Solyc10g086510
HORVU5Hr1G021240	Solyc04g016240
HORVU5Hr1G023190	Solyc01g079590
HORVU5Hr1G024440	Solyc01g066900
HORVU5Hr1G024590	Solyc07g054190
HORVU5Hr1G025890	Solyc02g078580
HORVU5Hr1G027720	Solyc11g065830
HORVU5Hr1G027890	Solyc12g006160
HORVU5Hr1G027890	Solyc07g047880
HORVU5Hr1G033310	Solyc04g081410
HORVU5Hr1G033610	Solyc05g051700
HORVU5Hr1G037290	Solyc08g076200
HORVU5Hr1G039210	Solyc06g082970
HORVU5Hr1G042320	Solyc01g096440
HORVU5Hr1G043520	Solyc01g006110
HORVU5Hr1G045930	Solyc07g065740
HORVU5Hr1G046050	Solyc11g008910
HORVU5Hr1G047970	Solyc06g075460
HORVU5Hr1G049440	Solyc01g068060
HORVU5Hr1G050250	Solyc05g010300
HORVU5Hr1G050320	Solyc04g078480
HORVU5Hr1G050470	Solyc09g091990
HORVU5Hr1G050950	Solyc08g006800
HORVU5Hr1G051750	Solyc04g077560
HORVU5Hr1G052980	Solyc12g008720
HORVU5Hr1G053190	Solyc03g063550
HORVU5Hr1G054180	Solyc03g112870
HORVU5Hr1G057560	Solyc12g008950
HORVU5Hr1G059010	Solyc02g081950
HORVU5Hr1G059030	Solyc06g053730
HORVU5Hr1G061460	Solyc08g062140
HORVU5Hr1G061770	Solyc07g041900
HORVU5Hr1G064060	Solyc07g006090
HORVU5Hr1G066140	Solyc04g063270
HORVU5Hr1G067570	Solyc07g049450
HORVU5Hr1G067740	Solyc11g013550
HORVU5Hr1G071560	Solyc07g065940
HORVU5Hr1G071920	Solyc07g066150
HORVU5Hr1G074770	Solyc05g054100
HORVU5Hr1G074920	Solyc07g008660
HORVU5Hr1G075490	Solyc09g057670
HORVU5Hr1G076030	Solyc06g083380
HORVU5Hr1G076080	Solyc10g047630
HORVU5Hr1G076760	Solyc02g094330
HORVU5Hr1G078960	Solyc03g007030
HORVU5Hr1G079040	Solyc04g076730
HORVU5Hr1G082480	Solyc02g071900
HORVU5Hr1G082510	Solyc01g058520
HORVU5Hr1G082560	Solyc10g079360
HORVU5Hr1G084390	Solyc01g111690
HORVU5Hr1G084690	Solyc04g081950
HORVU5Hr1G084750	Solyc04g082030
HORVU5Hr1G088020	Solyc04g082580
HORVU5Hr1G088300	Solyc01g098780
HORVU5Hr1G088400	Solyc07g007190
HORVU5Hr1G089380	Solyc03g025910
HORVU5Hr1G093710	Solyc01g097300
HORVU5Hr1G094030	Solyc04g008080
HORVU5Hr1G094280	Solyc08g080040
HORVU5Hr1G094360	Solyc06g063420
HORVU5Hr1G094560	Solyc09g082390
HORVU5Hr1G094620	Solyc09g082180
HORVU5Hr1G095440	Solyc07g047700
HORVU5Hr1G097870	Solyc01g109040
HORVU5Hr1G099070	Solyc03g034050
HORVU5Hr1G100790	Solyc09g007880
HORVU5Hr1G104870	Solyc09g076050
HORVU5Hr1G105080	Solyc05g013200
HORVU5Hr1G106970	Solyc09g098140
HORVU5Hr1G109290	Solyc01g073710
HORVU5Hr1G109400	Solyc12g100340
HORVU5Hr1G109620	Solyc08g067020
HORVU5Hr1G109710	Solyc06g054260
HORVU5Hr1G109760	Solyc09g075810
HORVU5Hr1G111400	Solyc01g008360
HORVU5Hr1G111410	Solyc01g096520
HORVU5Hr1G111500	Solyc01g100870
HORVU5Hr1G114150	Solyc08g008250
HORVU5Hr1G116650	Solyc12g099240
HORVU5Hr1G117000	Solyc03g113300
HORVU5Hr1G117070	Solyc08g075500
HORVU5Hr1G120250	Solyc08g082690
HORVU5Hr1G123150	Solyc10g008590
HORVU5Hr1G123160	Solyc02g080380
HORVU5Hr1G123440	Solyc05g056090
HORVU5Hr1G123530	Solyc03g097230
HORVU6Hr1G005420	Solyc11g006980
HORVU6Hr1G006440	Solyc03g120190
HORVU6Hr1G009330	Solyc02g032510
HORVU6Hr1G009890	Solyc02g070010
HORVU6Hr1G010500	Solyc08g067790
HORVU6Hr1G012040	Solyc03g095200
HORVU6Hr1G012700	Solyc01g094280
HORVU6Hr1G012810	Solyc02g093440
HORVU6Hr1G013200	Solyc11g072410
HORVU6Hr1G015050	Solyc08g076510
HORVU6Hr1G015900	Solyc01g102830
HORVU6Hr1G017680	Solyc03g123930
HORVU6Hr1G022070	Solyc02g071930
HORVU6Hr1G024710	Solyc09g066210
HORVU6Hr1G026300	Solyc01g107470
HORVU6Hr1G027560	Solyc06g084580
HORVU6Hr1G030800	Solyc07g006950
HORVU6Hr1G033090	Solyc07g006810
HORVU6Hr1G041650	Solyc05g018150
HORVU6Hr1G044700	Solyc03g019720
HORVU6Hr1G048780	Solyc03g113020
HORVU6Hr1G050490	Solyc06g064440
HORVU6Hr1G053110	Solyc03g112290
HORVU6Hr1G054340	Solyc02g077320
HORVU6Hr1G055830	Solyc08g074750
HORVU6Hr1G056280	Solyc06g068470
HORVU6Hr1G058240	Solyc02g081610
HORVU6Hr1G058250	Solyc03g097180
HORVU6Hr1G059950	Solyc04g008980
HORVU6Hr1G062440	Solyc06g060790
HORVU6Hr1G063580	Solyc08g078990
HORVU6Hr1G064110	Solyc02g090010
HORVU6Hr1G064190	Solyc11g066490
HORVU6Hr1G064460	Solyc09g008920
HORVU6Hr1G065960	Solyc08g081570
HORVU6Hr1G068410	Solyc08g076360
HORVU6Hr1G068850	Solyc03g044720
HORVU6Hr1G069260	Solyc12g062860
HORVU6Hr1G070480	Solyc10g078690
HORVU6Hr1G070860	Solyc11g012130
HORVU6Hr1G072310	Solyc12g015680
HORVU6Hr1G072370	Solyc12g099490
HORVU6Hr1G072650	Solyc12g038980
HORVU6Hr1G079830	Solyc11g071370
HORVU6Hr1G081000	Solyc02g085730
HORVU6Hr1G081180	Solyc12g049310
HORVU6Hr1G084640	Solyc08g029160
HORVU6Hr1G087650	Solyc01g099760
HORVU6Hr1G089010	Solyc06g036630
HORVU6Hr1G091250	Solyc12g098150
HORVU6Hr1G093180	Solyc09g089880
HORVU6Hr1G094680	Solyc04g008650
HORVU7Hr1G000900	Solyc04g082010
HORVU7Hr1G001010	Solyc03g083970
HORVU7Hr1G002450	Solyc05g008900
HORVU7Hr1G005730	Solyc08g005300
HORVU7Hr1G010620	Solyc08g080400
HORVU7Hr1G011290	Solyc03g114050
HORVU7Hr1G018320	Solyc02g084030
HORVU7Hr1G021230	Solyc05g006080
HORVU7Hr1G025650	Solyc10g005120
HORVU7Hr1G027870	Solyc11g066450
HORVU7Hr1G029120	Solyc02g062540
HORVU7Hr1G029420	Solyc12g010440
HORVU7Hr1G035400	Solyc01g104190
HORVU7Hr1G035790	Solyc12g094480
HORVU7Hr1G036390	Solyc04g074740
HORVU7Hr1G038400	Solyc03g115960
HORVU7Hr1G038530	Solyc12g096510
HORVU7Hr1G041460	Solyc04g007980
HORVU7Hr1G041660	Solyc12g099820
HORVU7Hr1G046280	Solyc10g037980
HORVU7Hr1G047400	Solyc05g010100
HORVU7Hr1G049190	Solyc10g005660
HORVU7Hr1G050340	Solyc01g087040
HORVU7Hr1G053660	Solyc06g024230
HORVU7Hr1G054530	Solyc05g015490
HORVU7Hr1G055890	Solyc04g077130
HORVU7Hr1G059420	Solyc03g025550
HORVU7Hr1G061410	Solyc12g099840
HORVU7Hr1G062530	Solyc02g080140
HORVU7Hr1G070150	Solyc03g097010
HORVU7Hr1G071450	Solyc01g007250
HORVU7Hr1G072420	Solyc06g072280
HORVU7Hr1G074270	Solyc10g078930
HORVU7Hr1G075350	Solyc11g045140
HORVU7Hr1G076060	Solyc02g092660
HORVU7Hr1G077200	Solyc05g056540
HORVU7Hr1G077860	Solyc07g066400
HORVU7Hr1G078500	Solyc06g074250
HORVU7Hr1G079030	Solyc03g117020
HORVU7Hr1G079250	Solyc03g007410
HORVU7Hr1G081250	Solyc03g007690
HORVU7Hr1G081310	Solyc02g063300
HORVU7Hr1G083970	Solyc09g091700
HORVU7Hr1G085130	Solyc01g104740
HORVU7Hr1G088080	Solyc05g013990
HORVU7Hr1G088670	Solyc12g008380
HORVU7Hr1G088780	Solyc08g066550
HORVU7Hr1G089120	Solyc02g072180
HORVU7Hr1G089660	Solyc10g008850
HORVU7Hr1G093780	Solyc05g056500
HORVU7Hr1G094630	Solyc01g010260
HORVU7Hr1G095200	Solyc07g055880
HORVU7Hr1G095760	Solyc06g065620
HORVU7Hr1G095960	Solyc07g007870
HORVU7Hr1G097670	Solyc07g008470
HORVU7Hr1G098470	Solyc07g007440
HORVU7Hr1G099650	Solyc03g118780
HORVU7Hr1G102060	Solyc10g083200
HORVU7Hr1G105250	Solyc10g006150
HORVU7Hr1G108970	Solyc02g081670
HORVU7Hr1G110790	Solyc07g006920
HORVU7Hr1G113500	Solyc10g005560
HORVU7Hr1G115040	Solyc03g120630
HORVU7Hr1G119410	Solyc04g082270
